# Supplementary material for: A Comprehensive Analysis of Codon Usage Patterns in Blunt Snout Bream (Megalobrama amblycephala) Based on RNA-Seq Data
Source: Int J Mol Sci. 2015 May 26;16(6):11996–2013. doi: 10.3390/ijms160611996 (PMC4490425; doi:10.3390/ijms160611996)
Supplement: Supplementary file 1 [file ijms-16-11996-s001.zip]

Archive with 3 entries (2 files):
- ijms-82128-Supplementary Information/
- ijms-82128-Supplementary Information/ijms-82128 Supplementary file 2.xls
- ijms-82128-Supplementary Information/ijms-82128-Supplementary file 2.pdf
