# Supplementary material for: A Comprehensive Analysis of Codon Usage Patterns in Blunt Snout Bream (Megalobrama amblycephala) Based on RNA-Seq Data
Source: Int J Mol Sci. 2015 May 26;16(6):11996–2013. doi: 10.3390/ijms160611996 (PMC4490425; doi:10.3390/ijms160611996)
Supplement: Supplementary file 1 [file ijms-16-11996-s001.zip › ijms-82128-Supplementary Information/ijms-82128 Supplementary file 2.xls]

## Sheet: Read me
Supplementary file 2. Integrated information of codon pairs, and codons following AUG.
Sheet A: The numbers of amino acid pairs and corresponding synonymous codon pairs
High-frequency codon pairs were cololed as red, with the RSCPU≥1.5 or a relative frequency above 60% of synonymous codon pairs for the corresponding amino acid pairs
Sheet B: The frequencies of different codon pairs separated by 0 to 5 intervening codons
Sheet C. The lite version of preferred and avoided codon pairs
Sheet D: The frequencies of codons following by AUG
Preferred codon pairs (or codons) were cololed as red, with the screening paramrter of log2(obs/exp) ≥ 1.5, p-value ≤ 0.01
Less favored codon pairs (or codons) were cololed as green, with the screening paramrter of log2(obs/exp) ≤ -1.5, p-value ≤ 0.01

## Sheet: A
Amino acid pairs			Synonymous codon pairs
Type	No.	Degeneracy	Type	No.	RSCPU
AlaAla	937	16	GCUGCU	151	2.57844
AlaAla	937	16	GCUGCC	127	2.16862
AlaAla	937	16	GCUGCA	89	1.51974
AlaAla	937	16	GCUGCG	32	0.546425
AlaAla	937	16	GCCGCU	49	0.836713
AlaAla	937	16	GCCGCC	58	0.990395
AlaAla	937	16	GCCGCA	24	0.409819
AlaAla	937	16	GCCGCG	12	0.204909
AlaAla	937	16	GCAGCU	94	1.60512
AlaAla	937	16	GCAGCC	71	1.21238
AlaAla	937	16	GCAGCA	92	1.57097
AlaAla	937	16	GCAGCG	26	0.44397
AlaAla	937	16	GCGGCU	29	0.495197
AlaAla	937	16	GCGGCC	20	0.341515
AlaAla	937	16	GCGGCA	18	0.307364
AlaAla	937	16	GCGGCG	45	0.76841
AlaArg	576	24	GCUCGU	50	2.08333
AlaArg	576	24	GCUCGC	29	1.20833
AlaArg	576	24	GCUCGA	22	0.916667
AlaArg	576	24	GCUCGG	21	0.875
AlaArg	576	24	GCUAGA	20	0.833333
AlaArg	576	24	GCUAGG	8	0.333333
AlaArg	576	24	GCCCGU	39	1.625
AlaArg	576	24	GCCCGC	37	1.54167
AlaArg	576	24	GCCCGA	30	1.25
AlaArg	576	24	GCCCGG	26	1.08333
AlaArg	576	24	GCCAGA	77	3.20833
AlaArg	576	24	GCCAGG	43	1.79167
AlaArg	576	24	GCACGU	17	0.708333
AlaArg	576	24	GCACGC	18	0.75
AlaArg	576	24	GCACGA	8	0.333333
AlaArg	576	24	GCACGG	17	0.708333
AlaArg	576	24	GCAAGA	34	1.41667
AlaArg	576	24	GCAAGG	20	0.833333
AlaArg	576	24	GCGCGU	10	0.416667
AlaArg	576	24	GCGCGC	8	0.333333
AlaArg	576	24	GCGCGA	4	0.166667
AlaArg	576	24	GCGCGG	2	0.0833333
AlaArg	576	24	GCGAGA	20	0.833333
AlaArg	576	24	GCGAGG	16	0.666667
AlaAsn	332	8	GCUAAU	41	0.987952
AlaAsn	332	8	GCUAAC	35	0.843373
AlaAsn	332	8	GCCAAU	60	1.44578
AlaAsn	332	8	GCCAAC	77	1.85542
AlaAsn	332	8	GCAAAU	40	0.963855
AlaAsn	332	8	GCAAAC	56	1.3494
AlaAsn	332	8	GCGAAU	11	0.26506
AlaAsn	332	8	GCGAAC	12	0.289157
AlaAsp	459	8	GCUGAU	95	1.65577
AlaAsp	459	8	GCUGAC	90	1.56863
AlaAsp	459	8	GCCGAU	35	0.610022
AlaAsp	459	8	GCCGAC	31	0.540305
AlaAsp	459	8	GCAGAU	91	1.58606
AlaAsp	459	8	GCAGAC	63	1.09804
AlaAsp	459	8	GCGGAU	39	0.679739
AlaAsp	459	8	GCGGAC	15	0.261438
AlaCys	149	8	GCUUGU	24	1.28859
AlaCys	149	8	GCUUGC	11	0.590604
AlaCys	149	8	GCCUGU	34	1.8255
AlaCys	149	8	GCCUGC	24	1.28859
AlaCys	149	8	GCAUGU	23	1.2349
AlaCys	149	8	GCAUGC	10	0.536913
AlaCys	149	8	GCGUGU	15	0.805369
AlaCys	149	8	GCGUGC	8	0.42953
AlaGln	429	8	GCUCAA	34	0.634033
AlaGln	429	8	GCUCAG	157	2.92774
AlaGln	429	8	GCCCAA	33	0.615385
AlaGln	429	8	GCCCAG	63	1.17483
AlaGln	429	8	GCACAA	34	0.634033
AlaGln	429	8	GCACAG	74	1.37995
AlaGln	429	8	GCGCAA	13	0.242424
AlaGln	429	8	GCGCAG	21	0.391608
AlaGlu	668	8	GCUGAA	93	1.11377
AlaGlu	668	8	GCUGAG	170	2.03593
AlaGlu	668	8	GCCGAA	24	0.287425
AlaGlu	668	8	GCCGAG	52	0.622754
AlaGlu	668	8	GCAGAA	76	0.91018
AlaGlu	668	8	GCAGAG	188	2.2515
AlaGlu	668	8	GCGGAA	13	0.155689
AlaGlu	668	8	GCGGAG	52	0.622754
AlaGly	592	16	GCUGGU	71	1.91892
AlaGly	592	16	GCUGGC	42	1.13514
AlaGly	592	16	GCUGGA	117	3.16216
AlaGly	592	16	GCUGGG	44	1.18919
AlaGly	592	16	GCCGGU	31	0.837838
AlaGly	592	16	GCCGGC	21	0.567568
AlaGly	592	16	GCCGGA	42	1.13514
AlaGly	592	16	GCCGGG	13	0.351351
AlaGly	592	16	GCAGGU	40	1.08108
AlaGly	592	16	GCAGGC	30	0.810811
AlaGly	592	16	GCAGGA	55	1.48649
AlaGly	592	16	GCAGGG	28	0.756757
AlaGly	592	16	GCGGGU	13	0.351351
AlaGly	592	16	GCGGGC	14	0.378378
AlaGly	592	16	GCGGGA	20	0.540541
AlaGly	592	16	GCGGGG	11	0.297297
AlaHis	183	8	GCUCAU	22	0.961749
AlaHis	183	8	GCUCAC	47	2.05464
AlaHis	183	8	GCCCAU	28	1.22404
AlaHis	183	8	GCCCAC	38	1.6612
AlaHis	183	8	GCACAU	15	0.655738
AlaHis	183	8	GCACAC	19	0.830601
AlaHis	183	8	GCGCAU	3	0.131148
AlaHis	183	8	GCGCAC	11	0.480874
AlaIle	447	12	GCUAUU	35	0.939597
AlaIle	447	12	GCUAUC	30	0.805369
AlaIle	447	12	GCUAUA	21	0.563758
AlaIle	447	12	GCCAUU	95	2.55034
AlaIle	447	12	GCCAUC	151	4.05369
AlaIle	447	12	GCCAUA	29	0.778523
AlaIle	447	12	GCAAUU	23	0.61745
AlaIle	447	12	GCAAUC	15	0.402685
AlaIle	447	12	GCAAUA	22	0.590604
AlaIle	447	12	GCGAUU	7	0.187919
AlaIle	447	12	GCGAUC	13	0.348993
AlaIle	447	12	GCGAUA	6	0.161074
AlaLeu	880	24	GCUUUA	19	0.518182
AlaLeu	880	24	GCUUUG	53	1.44545
AlaLeu	880	24	GCUCUU	65	1.77273
AlaLeu	880	24	GCUCUC	73	1.99091
AlaLeu	880	24	GCUCUA	19	0.518182
AlaLeu	880	24	GCUCUG	116	3.16364
AlaLeu	880	24	GCCUUA	20	0.545455
AlaLeu	880	24	GCCUUG	41	1.11818
AlaLeu	880	24	GCCCUU	32	0.872727
AlaLeu	880	24	GCCCUC	49	1.33636
AlaLeu	880	24	GCCCUA	10	0.272727
AlaLeu	880	24	GCCCUG	81	2.20909
AlaLeu	880	24	GCAUUA	20	0.545455
AlaLeu	880	24	GCAUUG	38	1.03636
AlaLeu	880	24	GCACUU	34	0.927273
AlaLeu	880	24	GCACUC	28	0.763636
AlaLeu	880	24	GCACUA	16	0.436364
AlaLeu	880	24	GCACUG	56	1.52727
AlaLeu	880	24	GCGUUA	13	0.354545
AlaLeu	880	24	GCGUUG	10	0.272727
AlaLeu	880	24	GCGCUU	10	0.272727
AlaLeu	880	24	GCGCUC	25	0.681818
AlaLeu	880	24	GCGCUA	10	0.272727
AlaLeu	880	24	GCGCUG	42	1.14545
AlaLys	686	8	GCUAAA	52	0.606414
AlaLys	686	8	GCUAAG	50	0.58309
AlaLys	686	8	GCCAAA	167	1.94752
AlaLys	686	8	GCCAAG	177	2.06414
AlaLys	686	8	GCAAAA	65	0.758017
AlaLys	686	8	GCAAAG	119	1.38776
AlaLys	686	8	GCGAAA	22	0.25656
AlaLys	686	8	GCGAAG	34	0.396501
AlaMet	240	4	GCUAUG	27	0.45
AlaMet	240	4	GCCAUG	126	2.1
AlaMet	240	4	GCAAUG	50	0.833333
AlaMet	240	4	GCGAUG	37	0.616667
AlaPhe	382	8	GCUUUU	38	0.795812
AlaPhe	382	8	GCUUUC	67	1.40314
AlaPhe	382	8	GCCUUU	55	1.15183
AlaPhe	382	8	GCCUUC	99	2.0733
AlaPhe	382	8	GCAUUU	38	0.795812
AlaPhe	382	8	GCAUUC	25	0.52356
AlaPhe	382	8	GCGUUU	33	0.691099
AlaPhe	382	8	GCGUUC	27	0.565445
AlaPro	415	16	GCUCCU	53	2.04337
AlaPro	415	16	GCUCCC	40	1.54217
AlaPro	415	16	GCUCCA	50	1.92771
AlaPro	415	16	GCUCCG	33	1.27229
AlaPro	415	16	GCCCCU	27	1.04096
AlaPro	415	16	GCCCCC	21	0.809639
AlaPro	415	16	GCCCCA	28	1.07952
AlaPro	415	16	GCCCCG	22	0.848193
AlaPro	415	16	GCACCU	22	0.848193
AlaPro	415	16	GCACCC	25	0.963855
AlaPro	415	16	GCACCA	41	1.58072
AlaPro	415	16	GCACCG	8	0.308434
AlaPro	415	16	GCGCCU	13	0.501205
AlaPro	415	16	GCGCCC	15	0.578313
AlaPro	415	16	GCGCCA	10	0.385542
AlaPro	415	16	GCGCCG	7	0.26988
AlaSer	636	24	GCUUCU	43	1.62264
AlaSer	636	24	GCUUCC	24	0.90566
AlaSer	636	24	GCUUCA	43	1.62264
AlaSer	636	24	GCUUCG	10	0.377358
AlaSer	636	24	GCUAGU	11	0.415094
AlaSer	636	24	GCUAGC	12	0.45283
AlaSer	636	24	GCCUCU	53	2
AlaSer	636	24	GCCUCC	41	1.54717
AlaSer	636	24	GCCUCA	30	1.13208
AlaSer	636	24	GCCUCG	9	0.339623
AlaSer	636	24	GCCAGU	43	1.62264
AlaSer	636	24	GCCAGC	66	2.49057
AlaSer	636	24	GCAUCU	51	1.92453
AlaSer	636	24	GCAUCC	16	0.603774
AlaSer	636	24	GCAUCA	42	1.58491
AlaSer	636	24	GCAUCG	9	0.339623
AlaSer	636	24	GCAAGU	16	0.603774
AlaSer	636	24	GCAAGC	13	0.490566
AlaSer	636	24	GCGUCU	21	0.792453
AlaSer	636	24	GCGUCC	18	0.679245
AlaSer	636	24	GCGUCA	22	0.830189
AlaSer	636	24	GCGUCG	8	0.301887
AlaSer	636	24	GCGAGU	17	0.641509
AlaSer	636	24	GCGAGC	18	0.679245
AlaThr	487	16	GCUACU	22	0.722793
AlaThr	487	16	GCUACC	31	1.01848
AlaThr	487	16	GCUACA	38	1.24846
AlaThr	487	16	GCUACG	7	0.229979
AlaThr	487	16	GCCACU	66	2.16838
AlaThr	487	16	GCCACC	62	2.03696
AlaThr	487	16	GCCACA	75	2.46407
AlaThr	487	16	GCCACG	29	0.952772
AlaThr	487	16	GCAACU	20	0.657084
AlaThr	487	16	GCAACC	30	0.985626
AlaThr	487	16	GCAACA	38	1.24846
AlaThr	487	16	GCAACG	16	0.525667
AlaThr	487	16	GCGACU	12	0.394251
AlaThr	487	16	GCGACC	13	0.427105
AlaThr	487	16	GCGACA	18	0.591376
AlaThr	487	16	GCGACG	10	0.328542
AlaTrp	114	4	GCUUGG	14	0.491228
AlaTrp	114	4	GCCUGG	54	1.89474
AlaTrp	114	4	GCAUGG	33	1.15789
AlaTrp	114	4	GCGUGG	13	0.45614
AlaTyr	216	8	GCUUAU	39	1.44444
AlaTyr	216	8	GCUUAC	29	1.07407
AlaTyr	216	8	GCCUAU	31	1.14815
AlaTyr	216	8	GCCUAC	60	2.22222
AlaTyr	216	8	GCAUAU	18	0.666667
AlaTyr	216	8	GCAUAC	18	0.666667
AlaTyr	216	8	GCGUAU	8	0.296296
AlaTyr	216	8	GCGUAC	13	0.481481
AlaVal	653	16	GCUGUU	71	1.73966
AlaVal	653	16	GCUGUC	61	1.49464
AlaVal	653	16	GCUGUA	37	0.906585
AlaVal	653	16	GCUGUG	114	2.79326
AlaVal	653	16	GCCGUU	14	0.343032
AlaVal	653	16	GCCGUC	56	1.37213
AlaVal	653	16	GCCGUA	6	0.147014
AlaVal	653	16	GCCGUG	70	1.71516
AlaVal	653	16	GCAGUU	25	0.612557
AlaVal	653	16	GCAGUC	33	0.808576
AlaVal	653	16	GCAGUA	28	0.686064
AlaVal	653	16	GCAGUG	45	1.1026
AlaVal	653	16	GCGGUU	16	0.392037
AlaVal	653	16	GCGGUC	16	0.392037
AlaVal	653	16	GCGGUA	17	0.416539
AlaVal	653	16	GCGGUG	44	1.0781
ArgAla	543	24	CGUGCU	33	1.45856
ArgAla	543	24	CGUGCC	33	1.45856
ArgAla	543	24	CGUGCA	14	0.618785
ArgAla	543	24	CGUGCG	6	0.265193
ArgAla	543	24	CGCGCU	10	0.441989
ArgAla	543	24	CGCGCC	24	1.06077
ArgAla	543	24	CGCGCA	5	0.220994
ArgAla	543	24	CGCGCG	8	0.353591
ArgAla	543	24	CGAGCU	25	1.10497
ArgAla	543	24	CGAGCC	23	1.01657
ArgAla	543	24	CGAGCA	24	1.06077
ArgAla	543	24	CGAGCG	13	0.574586
ArgAla	543	24	CGGGCU	11	0.486188
ArgAla	543	24	CGGGCC	21	0.928177
ArgAla	543	24	CGGGCA	12	0.530387
ArgAla	543	24	CGGGCG	6	0.265193
ArgAla	543	24	AGAGCU	58	2.56354
ArgAla	543	24	AGAGCC	53	2.34254
ArgAla	543	24	AGAGCA	53	2.34254
ArgAla	543	24	AGAGCG	15	0.662983
ArgAla	543	24	AGGGCU	37	1.63536
ArgAla	543	24	AGGGCC	29	1.28177
ArgAla	543	24	AGGGCA	20	0.883978
ArgAla	543	24	AGGGCG	10	0.441989
ArgArg	641	36	CGUCGU	26	1.46022
ArgArg	641	36	CGUCGC	11	0.617785
ArgArg	641	36	CGUCGA	6	0.336973
ArgArg	641	36	CGUCGG	1	0.0561622
ArgArg	641	36	CGUAGA	7	0.393136
ArgArg	641	36	CGUAGG	5	0.280811
ArgArg	641	36	CGCCGU	39	2.19033
ArgArg	641	36	CGCCGC	19	1.06708
ArgArg	641	36	CGCCGA	7	0.393136
ArgArg	641	36	CGCCGG	7	0.393136
ArgArg	641	36	CGCAGA	43	2.41498
ArgArg	641	36	CGCAGG	22	1.23557
ArgArg	641	36	CGACGU	7	0.393136
ArgArg	641	36	CGACGC	4	0.224649
ArgArg	641	36	CGACGA	13	0.730109
ArgArg	641	36	CGACGG	4	0.224649
ArgArg	641	36	CGAAGA	12	0.673947
ArgArg	641	36	CGAAGG	13	0.730109
ArgArg	641	36	CGGCGU	7	0.393136
ArgArg	641	36	CGGCGC	9	0.50546
ArgArg	641	36	CGGCGA	14	0.786271
ArgArg	641	36	CGGCGG	8	0.449298
ArgArg	641	36	CGGAGA	19	1.06708
ArgArg	641	36	CGGAGG	17	0.954758
ArgArg	641	36	AGACGU	14	0.786271
ArgArg	641	36	AGACGC	22	1.23557
ArgArg	641	36	AGACGA	38	2.13417
ArgArg	641	36	AGACGG	15	0.842434
ArgArg	641	36	AGAAGA	50	2.80811
ArgArg	641	36	AGAAGG	16	0.898596
ArgArg	641	36	AGGCGU	23	1.29173
ArgArg	641	36	AGGCGC	15	0.842434
ArgArg	641	36	AGGCGA	16	0.898596
ArgArg	641	36	AGGCGG	9	0.50546
ArgArg	641	36	AGGAGA	53	2.9766
ArgArg	641	36	AGGAGG	50	2.80811
ArgAsn	270	12	CGUAAU	8	0.355556
ArgAsn	270	12	CGUAAC	15	0.666667
ArgAsn	270	12	CGCAAU	13	0.577778
ArgAsn	270	12	CGCAAC	29	1.28889
ArgAsn	270	12	CGAAAU	7	0.311111
ArgAsn	270	12	CGAAAC	22	0.977778
ArgAsn	270	12	CGGAAU	10	0.444444
ArgAsn	270	12	CGGAAC	11	0.488889
ArgAsn	270	12	AGAAAU	22	0.977778
ArgAsn	270	12	AGAAAC	45	2
ArgAsn	270	12	AGGAAU	24	1.06667
ArgAsn	270	12	AGGAAC	64	2.84444
ArgAsp	378	12	CGUGAU	20	0.634921
ArgAsp	378	12	CGUGAC	28	0.888889
ArgAsp	378	12	CGCGAU	5	0.15873
ArgAsp	378	12	CGCGAC	17	0.539683
ArgAsp	378	12	CGAGAU	19	0.603175
ArgAsp	378	12	CGAGAC	21	0.666667
ArgAsp	378	12	CGGGAU	24	0.761905
ArgAsp	378	12	CGGGAC	24	0.761905
ArgAsp	378	12	AGAGAU	68	2.15873
ArgAsp	378	12	AGAGAC	83	2.63492
ArgAsp	378	12	AGGGAU	40	1.26984
ArgAsp	378	12	AGGGAC	29	0.920635
ArgCys	142	12	CGUUGU	9	0.760563
ArgCys	142	12	CGUUGC	3	0.253521
ArgCys	142	12	CGCUGU	29	2.4507
ArgCys	142	12	CGCUGC	22	1.85915
ArgCys	142	12	CGAUGU	7	0.591549
ArgCys	142	12	CGAUGC	12	1.01408
ArgCys	142	12	CGGUGU	5	0.422535
ArgCys	142	12	CGGUGC	5	0.422535
ArgCys	142	12	AGAUGU	6	0.507042
ArgCys	142	12	AGAUGC	13	1.09859
ArgCys	142	12	AGGUGU	16	1.35211
ArgCys	142	12	AGGUGC	15	1.26761
ArgGln	325	12	CGUCAA	10	0.369231
ArgGln	325	12	CGUCAG	35	1.29231
ArgGln	325	12	CGCCAA	4	0.147692
ArgGln	325	12	CGCCAG	22	0.812308
ArgGln	325	12	CGACAA	15	0.553846
ArgGln	325	12	CGACAG	31	1.14462
ArgGln	325	12	CGGCAA	7	0.258462
ArgGln	325	12	CGGCAG	30	1.10769
ArgGln	325	12	AGACAA	34	1.25538
ArgGln	325	12	AGACAG	69	2.54769
ArgGln	325	12	AGGCAA	25	0.923077
ArgGln	325	12	AGGCAG	43	1.58769
ArgGlu	609	12	CGUGAA	33	0.650246
ArgGlu	609	12	CGUGAG	46	0.906404
ArgGlu	609	12	CGCGAA	8	0.157635
ArgGlu	609	12	CGCGAG	29	0.571429
ArgGlu	609	12	CGAGAA	29	0.571429
ArgGlu	609	12	CGAGAG	69	1.35961
ArgGlu	609	12	CGGGAA	20	0.394089
ArgGlu	609	12	CGGGAG	20	0.394089
ArgGlu	609	12	AGAGAA	96	1.89163
ArgGlu	609	12	AGAGAG	141	2.77833
ArgGlu	609	12	AGGGAA	55	1.08374
ArgGlu	609	12	AGGGAG	63	1.24138
ArgGly	491	24	CGUGGU	29	1.41752
ArgGly	491	24	CGUGGC	25	1.222
ArgGly	491	24	CGUGGA	18	0.879837
ArgGly	491	24	CGUGGG	10	0.488798
ArgGly	491	24	CGCGGU	6	0.293279
ArgGly	491	24	CGCGGC	13	0.635438
ArgGly	491	24	CGCGGA	26	1.27088
ArgGly	491	24	CGCGGG	1	0.0488798
ArgGly	491	24	CGAGGU	7	0.342159
ArgGly	491	24	CGAGGC	8	0.391039
ArgGly	491	24	CGAGGA	33	1.61303
ArgGly	491	24	CGAGGG	5	0.244399
ArgGly	491	24	CGGGGU	9	0.439919
ArgGly	491	24	CGGGGC	7	0.342159
ArgGly	491	24	CGGGGA	5	0.244399
ArgGly	491	24	CGGGGG	6	0.293279
ArgGly	491	24	AGAGGU	32	1.56415
ArgGly	491	24	AGAGGC	42	2.05295
ArgGly	491	24	AGAGGA	93	4.54582
ArgGly	491	24	AGAGGG	26	1.27088
ArgGly	491	24	AGGGGU	21	1.02648
ArgGly	491	24	AGGGGC	29	1.41752
ArgGly	491	24	AGGGGA	28	1.36864
ArgGly	491	24	AGGGGG	12	0.586558
ArgHis	212	12	CGUCAU	24	1.35849
ArgHis	212	12	CGUCAC	17	0.962264
ArgHis	212	12	CGCCAU	14	0.792453
ArgHis	212	12	CGCCAC	19	1.07547
ArgHis	212	12	CGACAU	6	0.339623
ArgHis	212	12	CGACAC	12	0.679245
ArgHis	212	12	CGGCAU	13	0.735849
ArgHis	212	12	CGGCAC	13	0.735849
ArgHis	212	12	AGACAU	26	1.4717
ArgHis	212	12	AGACAC	38	2.15094
ArgHis	212	12	AGGCAU	12	0.679245
ArgHis	212	12	AGGCAC	18	1.01887
ArgIle	430	18	CGUAUU	13	0.544186
ArgIle	430	18	CGUAUC	37	1.54884
ArgIle	430	18	CGUAUA	10	0.418605
ArgIle	430	18	CGCAUU	27	1.13023
ArgIle	430	18	CGCAUC	48	2.0093
ArgIle	430	18	CGCAUA	5	0.209302
ArgIle	430	18	CGAAUU	13	0.544186
ArgIle	430	18	CGAAUC	15	0.627907
ArgIle	430	18	CGAAUA	10	0.418605
ArgIle	430	18	CGGAUU	14	0.586047
ArgIle	430	18	CGGAUC	16	0.669767
ArgIle	430	18	CGGAUA	15	0.627907
ArgIle	430	18	AGAAUU	34	1.42326
ArgIle	430	18	AGAAUC	39	1.63256
ArgIle	430	18	AGAAUA	31	1.29767
ArgIle	430	18	AGGAUU	30	1.25581
ArgIle	430	18	AGGAUC	56	2.34419
ArgIle	430	18	AGGAUA	17	0.711628
ArgLeu	697	36	CGUUUA	7	0.361549
ArgLeu	697	36	CGUUUG	11	0.568149
ArgLeu	697	36	CGUCUU	22	1.1363
ArgLeu	697	36	CGUCUC	30	1.5495
ArgLeu	697	36	CGUCUA	5	0.25825
ArgLeu	697	36	CGUCUG	67	3.46055
ArgLeu	697	36	CGCUUA	7	0.361549
ArgLeu	697	36	CGCUUG	19	0.981349
ArgLeu	697	36	CGCCUU	10	0.516499
ArgLeu	697	36	CGCCUC	18	0.929699
ArgLeu	697	36	CGCCUA	2	0.1033
ArgLeu	697	36	CGCCUG	29	1.49785
ArgLeu	697	36	CGAUUA	5	0.25825
ArgLeu	697	36	CGAUUG	11	0.568149
ArgLeu	697	36	CGACUU	10	0.516499
ArgLeu	697	36	CGACUC	18	0.929699
ArgLeu	697	36	CGACUA	9	0.464849
ArgLeu	697	36	CGACUG	27	1.39455
ArgLeu	697	36	CGGUUA	11	0.568149
ArgLeu	697	36	CGGUUG	6	0.3099
ArgLeu	697	36	CGGCUU	7	0.361549
ArgLeu	697	36	CGGCUC	11	0.568149
ArgLeu	697	36	CGGCUA	2	0.1033
ArgLeu	697	36	CGGCUG	52	2.6858
ArgLeu	697	36	AGAUUA	12	0.619799
ArgLeu	697	36	AGAUUG	19	0.981349
ArgLeu	697	36	AGACUU	28	1.4462
ArgLeu	697	36	AGACUC	33	1.70445
ArgLeu	697	36	AGACUA	13	0.671449
ArgLeu	697	36	AGACUG	65	3.35725
ArgLeu	697	36	AGGUUA	15	0.774749
ArgLeu	697	36	AGGUUG	15	0.774749
ArgLeu	697	36	AGGCUU	23	1.18795
ArgLeu	697	36	AGGCUC	23	1.18795
ArgLeu	697	36	AGGCUA	7	0.361549
ArgLeu	697	36	AGGCUG	48	2.4792
ArgLys	765	12	CGUAAA	44	0.690196
ArgLys	765	12	CGUAAG	33	0.517647
ArgLys	765	12	CGCAAA	63	0.988235
ArgLys	765	12	CGCAAG	75	1.17647
ArgLys	765	12	CGAAAA	22	0.345098
ArgLys	765	12	CGAAAG	32	0.501961
ArgLys	765	12	CGGAAA	24	0.376471
ArgLys	765	12	CGGAAG	35	0.54902
ArgLys	765	12	AGAAAA	98	1.53725
ArgLys	765	12	AGAAAG	98	1.53725
ArgLys	765	12	AGGAAA	101	1.58431
ArgLys	765	12	AGGAAG	140	2.19608
ArgMet	209	6	CGUAUG	34	0.976077
ArgMet	209	6	CGCAUG	37	1.0622
ArgMet	209	6	CGAAUG	12	0.344498
ArgMet	209	6	CGGAUG	25	0.717703
ArgMet	209	6	AGAAUG	48	1.37799
ArgMet	209	6	AGGAUG	53	1.52153
ArgPhe	329	12	CGUUUU	21	0.765957
ArgPhe	329	12	CGUUUC	34	1.24012
ArgPhe	329	12	CGCUUU	29	1.05775
ArgPhe	329	12	CGCUUC	73	2.66261
ArgPhe	329	12	CGAUUU	16	0.583587
ArgPhe	329	12	CGAUUC	18	0.656535
ArgPhe	329	12	CGGUUU	14	0.510638
ArgPhe	329	12	CGGUUC	9	0.328267
ArgPhe	329	12	AGAUUU	21	0.765957
ArgPhe	329	12	AGAUUC	39	1.42249
ArgPhe	329	12	AGGUUU	23	0.838906
ArgPhe	329	12	AGGUUC	32	1.16717
ArgPro	353	24	CGUCCU	25	1.69972
ArgPro	353	24	CGUCCC	15	1.01983
ArgPro	353	24	CGUCCA	16	1.08782
ArgPro	353	24	CGUCCG	6	0.407932
ArgPro	353	24	CGCCCU	11	0.747875
ArgPro	353	24	CGCCCC	10	0.679887
ArgPro	353	24	CGCCCA	3	0.203966
ArgPro	353	24	CGCCCG	0	0
ArgPro	353	24	CGACCU	4	0.271955
ArgPro	353	24	CGACCC	9	0.611898
ArgPro	353	24	CGACCA	8	0.543909
ArgPro	353	24	CGACCG	6	0.407932
ArgPro	353	24	CGGCCU	7	0.475921
ArgPro	353	24	CGGCCC	13	0.883853
ArgPro	353	24	CGGCCA	10	0.679887
ArgPro	353	24	CGGCCG	5	0.339943
ArgPro	353	24	AGACCU	37	2.51558
ArgPro	353	24	AGACCC	29	1.97167
ArgPro	353	24	AGACCA	31	2.10765
ArgPro	353	24	AGACCG	14	0.951841
ArgPro	353	24	AGGCCU	34	2.31161
ArgPro	353	24	AGGCCC	34	2.31161
ArgPro	353	24	AGGCCA	18	1.2238
ArgPro	353	24	AGGCCG	8	0.543909
ArgSer	647	36	CGUUCU	25	1.39104
ArgSer	647	36	CGUUCC	9	0.500773
ArgSer	647	36	CGUUCA	12	0.667697
ArgSer	647	36	CGUUCG	3	0.166924
ArgSer	647	36	CGUAGU	6	0.333849
ArgSer	647	36	CGUAGC	8	0.445131
ArgSer	647	36	CGCUCU	40	2.22566
ArgSer	647	36	CGCUCC	35	1.94745
ArgSer	647	36	CGCUCA	32	1.78053
ArgSer	647	36	CGCUCG	16	0.890263
ArgSer	647	36	CGCAGU	25	1.39104
ArgSer	647	36	CGCAGC	32	1.78053
ArgSer	647	36	CGAUCU	12	0.667697
ArgSer	647	36	CGAUCC	7	0.38949
ArgSer	647	36	CGAUCA	18	1.00155
ArgSer	647	36	CGAUCG	6	0.333849
ArgSer	647	36	CGAAGU	9	0.500773
ArgSer	647	36	CGAAGC	15	0.834621
ArgSer	647	36	CGGUCU	10	0.556414
ArgSer	647	36	CGGUCC	9	0.500773
ArgSer	647	36	CGGUCA	8	0.445131
ArgSer	647	36	CGGUCG	6	0.333849
ArgSer	647	36	CGGAGU	18	1.00155
ArgSer	647	36	CGGAGC	7	0.38949
ArgSer	647	36	AGAUCU	26	1.44668
ArgSer	647	36	AGAUCC	23	1.27975
ArgSer	647	36	AGAUCA	22	1.22411
ArgSer	647	36	AGAUCG	11	0.612056
ArgSer	647	36	AGAAGU	29	1.6136
ArgSer	647	36	AGAAGC	31	1.72488
ArgSer	647	36	AGGUCU	32	1.78053
ArgSer	647	36	AGGUCC	24	1.33539
ArgSer	647	36	AGGUCA	10	0.556414
ArgSer	647	36	AGGUCG	5	0.278207
ArgSer	647	36	AGGAGU	20	1.11283
ArgSer	647	36	AGGAGC	46	2.55951
ArgThr	386	24	CGUACU	9	0.559585
ArgThr	386	24	CGUACC	8	0.497409
ArgThr	386	24	CGUACA	15	0.932642
ArgThr	386	24	CGUACG	2	0.124352
ArgThr	386	24	CGCACU	16	0.994819
ArgThr	386	24	CGCACC	23	1.43005
ArgThr	386	24	CGCACA	18	1.11917
ArgThr	386	24	CGCACG	8	0.497409
ArgThr	386	24	CGAACU	15	0.932642
ArgThr	386	24	CGAACC	16	0.994819
ArgThr	386	24	CGAACA	15	0.932642
ArgThr	386	24	CGAACG	5	0.310881
ArgThr	386	24	CGGACU	15	0.932642
ArgThr	386	24	CGGACC	9	0.559585
ArgThr	386	24	CGGACA	6	0.373057
ArgThr	386	24	CGGACG	9	0.559585
ArgThr	386	24	AGAACU	22	1.36788
ArgThr	386	24	AGAACC	26	1.61658
ArgThr	386	24	AGAACA	31	1.92746
ArgThr	386	24	AGAACG	15	0.932642
ArgThr	386	24	AGGACU	20	1.24352
ArgThr	386	24	AGGACC	40	2.48705
ArgThr	386	24	AGGACA	26	1.61658
ArgThr	386	24	AGGACG	17	1.05699
ArgTrp	76	6	CGUUGG	9	0.710526
ArgTrp	76	6	CGCUGG	30	2.36842
ArgTrp	76	6	CGAUGG	3	0.236842
ArgTrp	76	6	CGGUGG	4	0.315789
ArgTrp	76	6	AGAUGG	19	1.5
ArgTrp	76	6	AGGUGG	11	0.868421
ArgTyr	294	12	CGUUAU	35	1.42857
ArgTyr	294	12	CGUUAC	58	2.36735
ArgTyr	294	12	CGCUAU	23	0.938776
ArgTyr	294	12	CGCUAC	27	1.10204
ArgTyr	294	12	CGAUAU	18	0.734694
ArgTyr	294	12	CGAUAC	9	0.367347
ArgTyr	294	12	CGGUAU	12	0.489796
ArgTyr	294	12	CGGUAC	13	0.530612
ArgTyr	294	12	AGAUAU	29	1.18367
ArgTyr	294	12	AGAUAC	32	1.30612
ArgTyr	294	12	AGGUAU	19	0.77551
ArgTyr	294	12	AGGUAC	19	0.77551
ArgVal	452	24	CGUGUU	20	1.06195
ArgVal	452	24	CGUGUC	18	0.955752
ArgVal	452	24	CGUGUA	8	0.424779
ArgVal	452	24	CGUGUG	34	1.80531
ArgVal	452	24	CGCGUU	14	0.743363
ArgVal	452	24	CGCGUC	8	0.424779
ArgVal	452	24	CGCGUA	4	0.212389
ArgVal	452	24	CGCGUG	18	0.955752
ArgVal	452	24	CGAGUU	7	0.371681
ArgVal	452	24	CGAGUC	7	0.371681
ArgVal	452	24	CGAGUA	9	0.477876
ArgVal	452	24	CGAGUG	32	1.69912
ArgVal	452	24	CGGGUU	11	0.584071
ArgVal	452	24	CGGGUC	8	0.424779
ArgVal	452	24	CGGGUA	0	0
ArgVal	452	24	CGGGUG	25	1.32743
ArgVal	452	24	AGAGUU	38	2.0177
ArgVal	452	24	AGAGUC	23	1.22124
ArgVal	452	24	AGAGUA	19	1.00885
ArgVal	452	24	AGAGUG	63	3.34513
ArgVal	452	24	AGGGUU	20	1.06195
ArgVal	452	24	AGGGUC	25	1.32743
ArgVal	452	24	AGGGUA	10	0.530973
ArgVal	452	24	AGGGUG	31	1.64602
AsnAla	290	8	AAUGCU	59	1.62759
AsnAla	290	8	AAUGCC	64	1.76552
AsnAla	290	8	AAUGCA	50	1.37931
AsnAla	290	8	AAUGCG	13	0.358621
AsnAla	290	8	AACGCU	30	0.827586
AsnAla	290	8	AACGCC	41	1.13103
AsnAla	290	8	AACGCA	24	0.662069
AsnAla	290	8	AACGCG	9	0.248276
AsnArg	306	12	AAUCGU	6	0.235294
AsnArg	306	12	AAUCGC	17	0.666667
AsnArg	306	12	AAUCGA	12	0.470588
AsnArg	306	12	AAUCGG	9	0.352941
AsnArg	306	12	AAUAGA	17	0.666667
AsnArg	306	12	AAUAGG	13	0.509804
AsnArg	306	12	AACCGU	25	0.980392
AsnArg	306	12	AACCGC	27	1.05882
AsnArg	306	12	AACCGA	24	0.941176
AsnArg	306	12	AACCGG	15	0.588235
AsnArg	306	12	AACAGA	84	3.29412
AsnArg	306	12	AACAGG	57	2.23529
AsnAsn	205	4	AAUAAU	24	0.468293
AsnAsn	205	4	AAUAAC	35	0.682927
AsnAsn	205	4	AACAAU	41	0.8
AsnAsn	205	4	AACAAC	105	2.04878
AsnAsp	241	4	AAUGAU	86	1.42739
AsnAsp	241	4	AAUGAC	90	1.49378
AsnAsp	241	4	AACGAU	20	0.33195
AsnAsp	241	4	AACGAC	45	0.746888
AsnCys	104	4	AAUUGU	18	0.692308
AsnCys	104	4	AAUUGC	5	0.192308
AsnCys	104	4	AACUGU	31	1.19231
AsnCys	104	4	AACUGC	50	1.92308
AsnGln	198	4	AAUCAA	36	0.727273
AsnGln	198	4	AAUCAG	43	0.868687
AsnGln	198	4	AACCAA	34	0.686869
AsnGln	198	4	AACCAG	85	1.71717
AsnGlu	337	4	AAUGAA	118	1.40059
AsnGlu	337	4	AAUGAG	107	1.27003
AsnGlu	337	4	AACGAA	38	0.451039
AsnGlu	337	4	AACGAG	74	0.878338
AsnGly	303	8	AAUGGU	44	1.16172
AsnGly	303	8	AAUGGC	47	1.24092
AsnGly	303	8	AAUGGA	72	1.90099
AsnGly	303	8	AAUGGG	31	0.818482
AsnGly	303	8	AACGGU	18	0.475248
AsnGly	303	8	AACGGC	43	1.13531
AsnGly	303	8	AACGGA	31	0.818482
AsnGly	303	8	AACGGG	17	0.448845
AsnHis	113	4	AAUCAU	19	0.672566
AsnHis	113	4	AAUCAC	28	0.99115
AsnHis	113	4	AACCAU	35	1.23894
AsnHis	113	4	AACCAC	31	1.09735
AsnIle	302	6	AAUAUU	29	0.576159
AsnIle	302	6	AAUAUC	36	0.715232
AsnIle	302	6	AAUAUA	19	0.377483
AsnIle	302	6	AACAUU	75	1.49007
AsnIle	302	6	AACAUC	120	2.38411
AsnIle	302	6	AACAUA	23	0.456954
AsnLeu	467	12	AAUUUA	11	0.282655
AsnLeu	467	12	AAUUUG	34	0.873662
AsnLeu	467	12	AAUCUU	34	0.873662
AsnLeu	467	12	AAUCUC	30	0.770878
AsnLeu	467	12	AAUCUA	22	0.56531
AsnLeu	467	12	AAUCUG	62	1.59315
AsnLeu	467	12	AACUUA	14	0.359743
AsnLeu	467	12	AACUUG	35	0.899358
AsnLeu	467	12	AACCUU	48	1.2334
AsnLeu	467	12	AACCUC	55	1.41328
AsnLeu	467	12	AACCUA	11	0.282655
AsnLeu	467	12	AACCUG	111	2.85225
AsnLys	432	4	AAUAAA	86	0.796296
AsnLys	432	4	AAUAAG	62	0.574074
AsnLys	432	4	AACAAA	127	1.17593
AsnLys	432	4	AACAAG	157	1.4537
AsnMet	151	2	AAUAUG	46	0.609272
AsnMet	151	2	AACAUG	105	1.39073
AsnPhe	240	4	AAUUUU	33	0.55
AsnPhe	240	4	AAUUUC	29	0.483333
AsnPhe	240	4	AACUUU	71	1.18333
AsnPhe	240	4	AACUUC	107	1.78333
AsnPro	269	8	AAUCCU	16	0.475836
AsnPro	269	8	AAUCCC	24	0.713755
AsnPro	269	8	AAUCCA	28	0.832714
AsnPro	269	8	AAUCCG	10	0.297398
AsnPro	269	8	AACCCU	59	1.75465
AsnPro	269	8	AACCCC	54	1.60595
AsnPro	269	8	AACCCA	44	1.30855
AsnPro	269	8	AACCCG	34	1.01115
AsnSer	343	12	AAUUCU	7	0.244898
AsnSer	343	12	AAUUCC	21	0.734694
AsnSer	343	12	AAUUCA	19	0.664723
AsnSer	343	12	AAUUCG	1	0.0349854
AsnSer	343	12	AAUAGU	18	0.629738
AsnSer	343	12	AAUAGC	12	0.419825
AsnSer	343	12	AACUCU	46	1.60933
AsnSer	343	12	AACUCC	43	1.50437
AsnSer	343	12	AACUCA	27	0.944606
AsnSer	343	12	AACUCG	12	0.419825
AsnSer	343	12	AACAGU	62	2.1691
AsnSer	343	12	AACAGC	75	2.62391
AsnThr	297	8	AAUACU	24	0.646465
AsnThr	297	8	AAUACC	8	0.215488
AsnThr	297	8	AAUACA	18	0.484848
AsnThr	297	8	AAUACG	8	0.215488
AsnThr	297	8	AACACU	62	1.67003
AsnThr	297	8	AACACC	64	1.72391
AsnThr	297	8	AACACA	79	2.12795
AsnThr	297	8	AACACG	34	0.915825
AsnTrp	56	2	AAUUGG	8	0.285714
AsnTrp	56	2	AACUGG	48	1.71429
AsnTyr	157	4	AAUUAU	15	0.382166
AsnTyr	157	4	AAUUAC	26	0.66242
AsnTyr	157	4	AACUAU	26	0.66242
AsnTyr	157	4	AACUAC	90	2.29299
AsnVal	383	8	AAUGUU	62	1.29504
AsnVal	383	8	AAUGUC	59	1.23238
AsnVal	383	8	AAUGUA	43	0.898172
AsnVal	383	8	AAUGUG	79	1.65013
AsnVal	383	8	AACGUU	36	0.751958
AsnVal	383	8	AACGUC	50	1.04439
AsnVal	383	8	AACGUA	9	0.18799
AsnVal	383	8	AACGUG	45	0.939948
AspAla	439	8	GAUGCU	117	2.13212
AspAla	439	8	GAUGCC	88	1.60364
AspAla	439	8	GAUGCA	86	1.5672
AspAla	439	8	GAUGCG	35	0.637813
AspAla	439	8	GACGCU	33	0.601367
AspAla	439	8	GACGCC	37	0.67426
AspAla	439	8	GACGCA	19	0.346241
AspAla	439	8	GACGCG	24	0.437358
AspArg	352	12	GAUCGU	10	0.340909
AspArg	352	12	GAUCGC	16	0.545455
AspArg	352	12	GAUCGA	17	0.579545
AspArg	352	12	GAUCGG	18	0.613636
AspArg	352	12	GAUAGA	17	0.579545
AspArg	352	12	GAUAGG	8	0.272727
AspArg	352	12	GACCGU	47	1.60227
AspArg	352	12	GACCGC	40	1.36364
AspArg	352	12	GACCGA	24	0.818182
AspArg	352	12	GACCGG	17	0.579545
AspArg	352	12	GACAGA	88	3
AspArg	352	12	GACAGG	50	1.70455
AspAsn	280	4	GAUAAU	40	0.571429
AspAsn	280	4	GAUAAC	55	0.785714
AspAsn	280	4	GACAAU	62	0.885714
AspAsn	280	4	GACAAC	123	1.75714
AspAsp	541	4	GAUGAU	192	1.41959
AspAsp	541	4	GAUGAC	201	1.48614
AspAsp	541	4	GACGAU	63	0.465804
AspAsp	541	4	GACGAC	85	0.628466
AspCys	127	4	GAUUGU	19	0.598425
AspCys	127	4	GAUUGC	9	0.283465
AspCys	127	4	GACUGU	62	1.95276
AspCys	127	4	GACUGC	37	1.16535
AspGln	272	4	GAUCAA	37	0.544118
AspGln	272	4	GAUCAG	104	1.52941
AspGln	272	4	GACCAA	34	0.5
AspGln	272	4	GACCAG	97	1.42647
AspGlu	594	4	GAUGAA	191	1.2862
AspGlu	594	4	GAUGAG	267	1.79798
AspGlu	594	4	GACGAA	52	0.350168
AspGlu	594	4	GACGAG	84	0.565657
AspGly	502	8	GAUGGU	82	1.30677
AspGly	502	8	GAUGGC	94	1.49801
AspGly	502	8	GAUGGA	122	1.94422
AspGly	502	8	GAUGGG	58	0.924303
AspGly	502	8	GACGGU	29	0.462151
AspGly	502	8	GACGGC	52	0.828685
AspGly	502	8	GACGGA	43	0.685259
AspGly	502	8	GACGGG	22	0.350598
AspHis	173	4	GAUCAU	47	1.08671
AspHis	173	4	GAUCAC	49	1.13295
AspHis	173	4	GACCAU	32	0.739884
AspHis	173	4	GACCAC	45	1.04046
AspIle	422	6	GAUAUU	52	0.739336
AspIle	422	6	GAUAUC	52	0.739336
AspIle	422	6	GAUAUA	23	0.327014
AspIle	422	6	GACAUU	112	1.59242
AspIle	422	6	GACAUC	159	2.26066
AspIle	422	6	GACAUA	24	0.341232
AspLeu	658	12	GAUUUA	41	0.74772
AspLeu	658	12	GAUUUG	50	0.911854
AspLeu	658	12	GAUCUU	49	0.893617
AspLeu	658	12	GAUCUC	46	0.838906
AspLeu	658	12	GAUCUA	8	0.145897
AspLeu	658	12	GAUCUG	139	2.53495
AspLeu	658	12	GACUUA	19	0.346505
AspLeu	658	12	GACUUG	47	0.857143
AspLeu	658	12	GACCUU	65	1.18541
AspLeu	658	12	GACCUC	51	0.930091
AspLeu	658	12	GACCUA	23	0.419453
AspLeu	658	12	GACCUG	120	2.18845
AspLys	502	4	GAUAAA	95	0.756972
AspLys	502	4	GAUAAG	55	0.438247
AspLys	502	4	GACAAA	168	1.33865
AspLys	502	4	GACAAG	184	1.46614
AspMet	156	2	GAUAUG	41	0.525641
AspMet	156	2	GACAUG	115	1.47436
AspPhe	315	4	GAUUUU	44	0.55873
AspPhe	315	4	GAUUUC	66	0.838095
AspPhe	315	4	GACUUU	70	0.888889
AspPhe	315	4	GACUUC	135	1.71429
AspPro	348	8	GAUCCU	50	1.14943
AspPro	348	8	GAUCCC	45	1.03448
AspPro	348	8	GAUCCA	55	1.26437
AspPro	348	8	GAUCCG	20	0.45977
AspPro	348	8	GACCCU	54	1.24138
AspPro	348	8	GACCCC	52	1.1954
AspPro	348	8	GACCCA	52	1.1954
AspPro	348	8	GACCCG	20	0.45977
AspSer	515	12	GAUUCU	44	1.02524
AspSer	515	12	GAUUCC	27	0.629126
AspSer	515	12	GAUUCA	29	0.675728
AspSer	515	12	GAUUCG	11	0.256311
AspSer	515	12	GAUAGU	19	0.442718
AspSer	515	12	GAUAGC	11	0.256311
AspSer	515	12	GACUCU	68	1.58447
AspSer	515	12	GACUCC	56	1.30485
AspSer	515	12	GACUCA	52	1.21165
AspSer	515	12	GACUCG	26	0.605825
AspSer	515	12	GACAGU	81	1.88738
AspSer	515	12	GACAGC	91	2.12039
AspThr	379	8	GAUACU	15	0.316623
AspThr	379	8	GAUACC	19	0.401055
AspThr	379	8	GAUACA	23	0.485488
AspThr	379	8	GAUACG	10	0.211082
AspThr	379	8	GACACU	65	1.37203
AspThr	379	8	GACACC	78	1.64644
AspThr	379	8	GACACA	121	2.55409
AspThr	379	8	GACACG	48	1.01319
AspTrp	108	2	GAUUGG	15	0.277778
AspTrp	108	2	GACUGG	93	1.72222
AspTyr	245	4	GAUUAU	58	0.946939
AspTyr	245	4	GAUUAC	53	0.865306
AspTyr	245	4	GACUAU	69	1.12653
AspTyr	245	4	GACUAC	65	1.06122
AspVal	527	8	GAUGUU	112	1.70019
AspVal	527	8	GAUGUC	80	1.21442
AspVal	527	8	GAUGUA	30	0.455408
AspVal	527	8	GAUGUG	151	2.29222
AspVal	527	8	GACGUU	28	0.425047
AspVal	527	8	GACGUC	53	0.804554
AspVal	527	8	GACGUA	6	0.0910816
AspVal	527	8	GACGUG	67	1.01708
CysAla	178	8	UGUGCU	45	2.02247
CysAla	178	8	UGUGCC	31	1.39326
CysAla	178	8	UGUGCA	17	0.764045
CysAla	178	8	UGUGCG	13	0.58427
CysAla	178	8	UGCGCU	22	0.988764
CysAla	178	8	UGCGCC	29	1.30337
CysAla	178	8	UGCGCA	7	0.314607
CysAla	178	8	UGCGCG	14	0.629213
CysArg	147	12	UGUCGU	11	0.897959
CysArg	147	12	UGUCGC	9	0.734694
CysArg	147	12	UGUCGA	7	0.571429
CysArg	147	12	UGUCGG	8	0.653061
CysArg	147	12	UGUAGA	6	0.489796
CysArg	147	12	UGUAGG	8	0.653061
CysArg	147	12	UGCCGU	25	2.04082
CysArg	147	12	UGCCGC	7	0.571429
CysArg	147	12	UGCCGA	10	0.816327
CysArg	147	12	UGCCGG	10	0.816327
CysArg	147	12	UGCAGA	37	3.02041
CysArg	147	12	UGCAGG	9	0.734694
CysAsn	89	4	UGUAAU	16	0.719101
CysAsn	89	4	UGUAAC	15	0.674157
CysAsn	89	4	UGCAAU	39	1.75281
CysAsn	89	4	UGCAAC	19	0.853933
CysAsp	150	4	UGUGAU	66	1.76
CysAsp	150	4	UGUGAC	61	1.62667
CysAsp	150	4	UGCGAU	11	0.293333
CysAsp	150	4	UGCGAC	12	0.32
CysCys	62	4	UGUUGU	15	0.967742
CysCys	62	4	UGUUGC	5	0.322581
CysCys	62	4	UGCUGU	24	1.54839
CysCys	62	4	UGCUGC	18	1.16129
CysGln	98	4	UGUCAA	15	0.612245
CysGln	98	4	UGUCAG	30	1.22449
CysGln	98	4	UGCCAA	12	0.489796
CysGln	98	4	UGCCAG	41	1.67347
CysGlu	125	4	UGUGAA	44	1.408
CysGlu	125	4	UGUGAG	54	1.728
CysGlu	125	4	UGCGAA	10	0.32
CysGlu	125	4	UGCGAG	17	0.544
CysGly	245	8	UGUGGU	25	0.816327
CysGly	245	8	UGUGGC	36	1.17551
CysGly	245	8	UGUGGA	82	2.67755
CysGly	245	8	UGUGGG	55	1.79592
CysGly	245	8	UGCGGU	17	0.555102
CysGly	245	8	UGCGGC	14	0.457143
CysGly	245	8	UGCGGA	5	0.163265
CysGly	245	8	UGCGGG	11	0.359184
CysHis	78	4	UGUCAU	20	1.02564
CysHis	78	4	UGUCAC	22	1.12821
CysHis	78	4	UGCCAU	14	0.717949
CysHis	78	4	UGCCAC	22	1.12821
CysIle	138	6	UGUAUU	20	0.869565
CysIle	138	6	UGUAUC	10	0.434783
CysIle	138	6	UGUAUA	12	0.521739
CysIle	138	6	UGCAUU	28	1.21739
CysIle	138	6	UGCAUC	58	2.52174
CysIle	138	6	UGCAUA	10	0.434783
CysLeu	230	12	UGUUUA	21	1.09565
CysLeu	230	12	UGUUUG	20	1.04348
CysLeu	230	12	UGUCUU	26	1.35652
CysLeu	230	12	UGUCUC	23	1.2
CysLeu	230	12	UGUCUA	13	0.678261
CysLeu	230	12	UGUCUG	46	2.4
CysLeu	230	12	UGCUUA	3	0.156522
CysLeu	230	12	UGCUUG	19	0.991304
CysLeu	230	12	UGCCUU	10	0.521739
CysLeu	230	12	UGCCUC	19	0.991304
CysLeu	230	12	UGCCUA	8	0.417391
CysLeu	230	12	UGCCUG	22	1.14783
CysLys	135	4	UGUAAA	28	0.82963
CysLys	135	4	UGUAAG	19	0.562963
CysLys	135	4	UGCAAA	45	1.33333
CysLys	135	4	UGCAAG	43	1.27407
CysMet	48	2	UGUAUG	20	0.833333
CysMet	48	2	UGCAUG	28	1.16667
CysPhe	113	4	UGUUUU	10	0.353982
CysPhe	113	4	UGUUUC	31	1.09735
CysPhe	113	4	UGCUUU	38	1.34513
CysPhe	113	4	UGCUUC	34	1.20354
CysPro	125	8	UGUCCU	26	1.664
CysPro	125	8	UGUCCC	17	1.088
CysPro	125	8	UGUCCA	26	1.664
CysPro	125	8	UGUCCG	7	0.448
CysPro	125	8	UGCCCU	23	1.472
CysPro	125	8	UGCCCC	10	0.64
CysPro	125	8	UGCCCA	10	0.64
CysPro	125	8	UGCCCG	6	0.384
CysSer	197	12	UGUUCU	23	1.40102
CysSer	197	12	UGUUCC	15	0.913706
CysSer	197	12	UGUUCA	28	1.70558
CysSer	197	12	UGUUCG	7	0.426396
CysSer	197	12	UGUAGU	5	0.304569
CysSer	197	12	UGUAGC	3	0.182741
CysSer	197	12	UGCUCU	27	1.64467
CysSer	197	12	UGCUCC	17	1.03553
CysSer	197	12	UGCUCA	20	1.21827
CysSer	197	12	UGCUCG	7	0.426396
CysSer	197	12	UGCAGU	21	1.27919
CysSer	197	12	UGCAGC	24	1.46193
CysThr	84	8	UGUACU	11	1.04762
CysThr	84	8	UGUACC	5	0.47619
CysThr	84	8	UGUACA	7	0.666667
CysThr	84	8	UGUACG	4	0.380952
CysThr	84	8	UGCACU	19	1.80952
CysThr	84	8	UGCACC	13	1.2381
CysThr	84	8	UGCACA	13	1.2381
CysThr	84	8	UGCACG	12	1.14286
CysTrp	34	2	UGUUGG	8	0.470588
CysTrp	34	2	UGCUGG	26	1.52941
CysTyr	59	4	UGUUAU	5	0.338983
CysTyr	59	4	UGUUAC	13	0.881356
CysTyr	59	4	UGCUAU	21	1.42373
CysTyr	59	4	UGCUAC	20	1.35593
CysVal	188	8	UGUGUU	27	1.14894
CysVal	188	8	UGUGUC	29	1.23404
CysVal	188	8	UGUGUA	24	1.02128
CysVal	188	8	UGUGUG	63	2.68085
CysVal	188	8	UGCGUU	14	0.595745
CysVal	188	8	UGCGUC	14	0.595745
CysVal	188	8	UGCGUA	1	0.0425532
CysVal	188	8	UGCGUG	16	0.680851
GlnAla	418	8	CAAGCU	53	1.01435
GlnAla	418	8	CAAGCC	45	0.861244
GlnAla	418	8	CAAGCA	21	0.401914
GlnAla	418	8	CAAGCG	18	0.344498
GlnAla	418	8	CAGGCU	99	1.89474
GlnAla	418	8	CAGGCC	72	1.37799
GlnAla	418	8	CAGGCA	54	1.03349
GlnAla	418	8	CAGGCG	56	1.07177
GlnArg	396	12	CAACGU	5	0.151515
GlnArg	396	12	CAACGC	9	0.272727
GlnArg	396	12	CAACGA	8	0.242424
GlnArg	396	12	CAACGG	6	0.181818
GlnArg	396	12	CAAAGA	41	1.24242
GlnArg	396	12	CAAAGG	25	0.757576
GlnArg	396	12	CAGCGU	34	1.0303
GlnArg	396	12	CAGCGC	40	1.21212
GlnArg	396	12	CAGCGA	15	0.454545
GlnArg	396	12	CAGCGG	50	1.51515
GlnArg	396	12	CAGAGA	62	1.87879
GlnArg	396	12	CAGAGG	101	3.06061
GlnAsn	250	4	CAAAAU	29	0.464
GlnAsn	250	4	CAAAAC	39	0.624
GlnAsn	250	4	CAGAAU	69	1.104
GlnAsn	250	4	CAGAAC	113	1.808
GlnAsp	327	4	CAAGAU	61	0.746177
GlnAsp	327	4	CAAGAC	65	0.795107
GlnAsp	327	4	CAGGAU	93	1.13761
GlnAsp	327	4	CAGGAC	108	1.3211
GlnCys	166	4	CAAUGU	24	0.578313
GlnCys	166	4	CAAUGC	20	0.481928
GlnCys	166	4	CAGUGU	84	2.0241
GlnCys	166	4	CAGUGC	38	0.915663
GlnGln	342	4	CAACAA	36	0.421053
GlnGln	342	4	CAACAG	63	0.736842
GlnGln	342	4	CAGCAA	44	0.51462
GlnGln	342	4	CAGCAG	199	2.32749
GlnGlu	516	4	CAAGAA	44	0.341085
GlnGlu	516	4	CAAGAG	83	0.643411
GlnGlu	516	4	CAGGAA	159	1.23256
GlnGlu	516	4	CAGGAG	230	1.78295
GlnGly	309	8	CAAGGU	26	0.673139
GlnGly	309	8	CAAGGC	27	0.699029
GlnGly	309	8	CAAGGA	52	1.34628
GlnGly	309	8	CAAGGG	13	0.33657
GlnGly	309	8	CAGGGU	57	1.47573
GlnGly	309	8	CAGGGC	65	1.68285
GlnGly	309	8	CAGGGA	54	1.39806
GlnGly	309	8	CAGGGG	15	0.38835
GlnHis	142	4	CAACAU	21	0.591549
GlnHis	142	4	CAACAC	15	0.422535
GlnHis	142	4	CAGCAU	56	1.57746
GlnHis	142	4	CAGCAC	50	1.40845
GlnIle	302	6	CAAAUU	22	0.437086
GlnIle	302	6	CAAAUC	30	0.596026
GlnIle	302	6	CAAAUA	25	0.496689
GlnIle	302	6	CAGAUU	81	1.60927
GlnIle	302	6	CAGAUC	105	2.08609
GlnIle	302	6	CAGAUA	39	0.774834
GlnLeu	516	12	CAAUUA	5	0.116279
GlnLeu	516	12	CAAUUG	2	0.0465116
GlnLeu	516	12	CAACUU	19	0.44186
GlnLeu	516	12	CAACUC	33	0.767442
GlnLeu	516	12	CAACUA	12	0.27907
GlnLeu	516	12	CAACUG	26	0.604651
GlnLeu	516	12	CAGUUA	15	0.348837
GlnLeu	516	12	CAGUUG	55	1.27907
GlnLeu	516	12	CAGCUU	55	1.27907
GlnLeu	516	12	CAGCUC	93	2.16279
GlnLeu	516	12	CAGCUA	26	0.604651
GlnLeu	516	12	CAGCUG	175	4.06977
GlnLys	495	4	CAAAAA	49	0.39596
GlnLys	495	4	CAAAAG	36	0.290909
GlnLys	495	4	CAGAAA	164	1.32525
GlnLys	495	4	CAGAAG	246	1.98788
GlnMet	143	2	CAAAUG	21	0.293706
GlnMet	143	2	CAGAUG	122	1.70629
GlnPhe	214	4	CAAUUU	13	0.242991
GlnPhe	214	4	CAAUUC	16	0.299065
GlnPhe	214	4	CAGUUU	93	1.73832
GlnPhe	214	4	CAGUUC	92	1.71963
GlnPro	249	8	CAACCU	17	0.546185
GlnPro	249	8	CAACCC	23	0.738956
GlnPro	249	8	CAACCA	20	0.64257
GlnPro	249	8	CAACCG	7	0.2249
GlnPro	249	8	CAGCCU	50	1.60643
GlnPro	249	8	CAGCCC	58	1.86345
GlnPro	249	8	CAGCCA	44	1.41365
GlnPro	249	8	CAGCCG	30	0.963855
GlnSer	385	12	CAAUCU	15	0.467532
GlnSer	385	12	CAAUCC	15	0.467532
GlnSer	385	12	CAAUCA	21	0.654545
GlnSer	385	12	CAAUCG	10	0.311688
GlnSer	385	12	CAAAGU	19	0.592208
GlnSer	385	12	CAAAGC	14	0.436364
GlnSer	385	12	CAGUCU	48	1.4961
GlnSer	385	12	CAGUCC	46	1.43377
GlnSer	385	12	CAGUCA	36	1.12208
GlnSer	385	12	CAGUCG	16	0.498701
GlnSer	385	12	CAGAGU	64	1.99481
GlnSer	385	12	CAGAGC	81	2.52468
GlnThr	318	8	CAAACU	27	0.679245
GlnThr	318	8	CAAACC	32	0.805031
GlnThr	318	8	CAAACA	23	0.578616
GlnThr	318	8	CAAACG	17	0.427673
GlnThr	318	8	CAGACU	57	1.43396
GlnThr	318	8	CAGACC	78	1.96226
GlnThr	318	8	CAGACA	52	1.30818
GlnThr	318	8	CAGACG	32	0.805031
GlnTrp	64	2	CAAUGG	7	0.21875
GlnTrp	64	2	CAGUGG	57	1.78125
GlnTyr	155	4	CAAUAU	16	0.412903
GlnTyr	155	4	CAAUAC	22	0.567742
GlnTyr	155	4	CAGUAU	65	1.67742
GlnTyr	155	4	CAGUAC	52	1.34194
GlnVal	328	8	CAAGUU	23	0.560976
GlnVal	328	8	CAAGUC	14	0.341463
GlnVal	328	8	CAAGUA	15	0.365854
GlnVal	328	8	CAAGUG	44	1.07317
GlnVal	328	8	CAGGUU	63	1.53659
GlnVal	328	8	CAGGUC	50	1.21951
GlnVal	328	8	CAGGUA	17	0.414634
GlnVal	328	8	CAGGUG	102	2.4878
GluAla	647	8	GAAGCU	72	0.890263
GluAla	647	8	GAAGCC	88	1.0881
GluAla	647	8	GAAGCA	91	1.12519
GluAla	647	8	GAAGCG	26	0.321484
GluAla	647	8	GAGGCU	103	1.27357
GluAla	647	8	GAGGCC	158	1.95363
GluAla	647	8	GAGGCA	62	0.766615
GluAla	647	8	GAGGCG	47	0.581144
GluArg	554	12	GAACGU	18	0.389892
GluArg	554	12	GAACGC	18	0.389892
GluArg	554	12	GAACGA	16	0.34657
GluArg	554	12	GAACGG	16	0.34657
GluArg	554	12	GAAAGA	51	1.10469
GluArg	554	12	GAAAGG	35	0.758123
GluArg	554	12	GAGCGU	29	0.628159
GluArg	554	12	GAGCGC	68	1.47292
GluArg	554	12	GAGCGA	43	0.931408
GluArg	554	12	GAGCGG	43	0.931408
GluArg	554	12	GAGAGA	106	2.29603
GluArg	554	12	GAGAGG	111	2.40433
GluAsn	378	4	GAAAAU	70	0.740741
GluAsn	378	4	GAAAAC	89	0.941799
GluAsn	378	4	GAGAAU	95	1.00529
GluAsn	378	4	GAGAAC	124	1.31217
GluAsp	710	4	GAAGAU	145	0.816901
GluAsp	710	4	GAAGAC	127	0.715493
GluAsp	710	4	GAGGAU	218	1.22817
GluAsp	710	4	GAGGAC	220	1.23944
GluCys	132	4	GAAUGU	26	0.787879
GluCys	132	4	GAAUGC	20	0.606061
GluCys	132	4	GAGUGU	57	1.72727
GluCys	132	4	GAGUGC	29	0.878788
GluGln	469	4	GAACAA	48	0.409382
GluGln	469	4	GAACAG	122	1.04051
GluGln	469	4	GAGCAA	59	0.503198
GluGln	469	4	GAGCAG	240	2.04691
GluGlu	1187	4	GAAGAA	152	0.512216
GluGlu	1187	4	GAAGAG	278	0.936816
GluGlu	1187	4	GAGGAA	251	0.84583
GluGlu	1187	4	GAGGAG	506	1.70514
GluGly	494	8	GAAGGU	40	0.647773
GluGly	494	8	GAAGGC	54	0.874494
GluGly	494	8	GAAGGA	79	1.27935
GluGly	494	8	GAAGGG	44	0.712551
GluGly	494	8	GAGGGU	70	1.1336
GluGly	494	8	GAGGGC	81	1.31174
GluGly	494	8	GAGGGA	87	1.40891
GluGly	494	8	GAGGGG	39	0.631579
GluHis	224	4	GAACAU	40	0.714286
GluHis	224	4	GAACAC	52	0.928571
GluHis	224	4	GAGCAU	54	0.964286
GluHis	224	4	GAGCAC	78	1.39286
GluIle	546	6	GAAAUU	64	0.703297
GluIle	546	6	GAAAUC	78	0.857143
GluIle	546	6	GAAAUA	47	0.516484
GluIle	546	6	GAGAUU	104	1.14286
GluIle	546	6	GAGAUC	224	2.46154
GluIle	546	6	GAGAUA	29	0.318681
GluLeu	860	12	GAAUUA	14	0.195349
GluLeu	860	12	GAAUUG	26	0.362791
GluLeu	860	12	GAACUU	43	0.6
GluLeu	860	12	GAACUC	50	0.697674
GluLeu	860	12	GAACUA	28	0.390698
GluLeu	860	12	GAACUG	102	1.42326
GluLeu	860	12	GAGUUA	26	0.362791
GluLeu	860	12	GAGUUG	79	1.10233
GluLeu	860	12	GAGCUU	81	1.13023
GluLeu	860	12	GAGCUC	121	1.68837
GluLeu	860	12	GAGCUA	22	0.306977
GluLeu	860	12	GAGCUG	268	3.73953
GluLys	848	4	GAAAAA	124	0.584906
GluLys	848	4	GAAAAG	147	0.693396
GluLys	848	4	GAGAAA	266	1.25472
GluLys	848	4	GAGAAG	311	1.46698
GluMet	272	2	GAAAUG	88	0.647059
GluMet	272	2	GAGAUG	184	1.35294
GluPhe	330	4	GAAUUU	29	0.351515
GluPhe	330	4	GAAUUC	60	0.727273
GluPhe	330	4	GAGUUU	117	1.41818
GluPhe	330	4	GAGUUC	124	1.50303
GluPro	306	8	GAACCU	34	0.888889
GluPro	306	8	GAACCC	25	0.653595
GluPro	306	8	GAACCA	38	0.993464
GluPro	306	8	GAACCG	14	0.366013
GluPro	306	8	GAGCCU	48	1.2549
GluPro	306	8	GAGCCC	69	1.80392
GluPro	306	8	GAGCCA	46	1.20261
GluPro	306	8	GAGCCG	32	0.836601
GluSer	516	12	GAAUCU	25	0.581395
GluSer	516	12	GAAUCC	22	0.511628
GluSer	516	12	GAAUCA	24	0.55814
GluSer	516	12	GAAUCG	10	0.232558
GluSer	516	12	GAAAGU	33	0.767442
GluSer	516	12	GAAAGC	57	1.32558
GluSer	516	12	GAGUCU	63	1.46512
GluSer	516	12	GAGUCC	57	1.32558
GluSer	516	12	GAGUCA	34	0.790698
GluSer	516	12	GAGUCG	24	0.55814
GluSer	516	12	GAGAGU	66	1.53488
GluSer	516	12	GAGAGC	101	2.34884
GluThr	498	8	GAAACU	44	0.706827
GluThr	498	8	GAAACC	51	0.819277
GluThr	498	8	GAAACA	56	0.899598
GluThr	498	8	GAAACG	37	0.594378
GluThr	498	8	GAGACU	77	1.23695
GluThr	498	8	GAGACC	88	1.41365
GluThr	498	8	GAGACA	72	1.15663
GluThr	498	8	GAGACG	73	1.17269
GluTrp	91	2	GAAUGG	42	0.923077
GluTrp	91	2	GAGUGG	49	1.07692
GluTyr	234	4	GAAUAU	57	0.974359
GluTyr	234	4	GAAUAC	36	0.615385
GluTyr	234	4	GAGUAU	55	0.940171
GluTyr	234	4	GAGUAC	86	1.47009
GluVal	593	8	GAAGUU	38	0.512648
GluVal	593	8	GAAGUC	67	0.903879
GluVal	593	8	GAAGUA	25	0.337268
GluVal	593	8	GAAGUG	120	1.61889
GluVal	593	8	GAGGUU	82	1.10624
GluVal	593	8	GAGGUC	84	1.13322
GluVal	593	8	GAGGUA	23	0.310287
GluVal	593	8	GAGGUG	154	2.07757
GlyAla	482	16	GGUGCU	75	2.48963
GlyAla	482	16	GGUGCC	42	1.39419
GlyAla	482	16	GGUGCA	36	1.19502
GlyAla	482	16	GGUGCG	18	0.59751
GlyAla	482	16	GGCGCU	21	0.697095
GlyAla	482	16	GGCGCC	13	0.431535
GlyAla	482	16	GGCGCA	7	0.232365
GlyAla	482	16	GGCGCG	6	0.19917
GlyAla	482	16	GGAGCU	69	2.29046
GlyAla	482	16	GGAGCC	65	2.15768
GlyAla	482	16	GGAGCA	56	1.85892
GlyAla	482	16	GGAGCG	24	0.79668
GlyAla	482	16	GGGGCU	14	0.46473
GlyAla	482	16	GGGGCC	20	0.6639
GlyAla	482	16	GGGGCA	11	0.365145
GlyAla	482	16	GGGGCG	5	0.165975
GlyArg	500	24	GGUCGU	19	0.912
GlyArg	500	24	GGUCGC	20	0.96
GlyArg	500	24	GGUCGA	27	1.296
GlyArg	500	24	GGUCGG	4	0.192
GlyArg	500	24	GGUAGA	10	0.48
GlyArg	500	24	GGUAGG	3	0.144
GlyArg	500	24	GGCCGU	24	1.152
GlyArg	500	24	GGCCGC	37	1.776
GlyArg	500	24	GGCCGA	14	0.672
GlyArg	500	24	GGCCGG	13	0.624
GlyArg	500	24	GGCAGA	52	2.496
GlyArg	500	24	GGCAGG	42	2.016
GlyArg	500	24	GGACGU	30	1.44
GlyArg	500	24	GGACGC	25	1.2
GlyArg	500	24	GGACGA	17	0.816
GlyArg	500	24	GGACGG	19	0.912
GlyArg	500	24	GGAAGA	49	2.352
GlyArg	500	24	GGAAGG	26	1.248
GlyArg	500	24	GGGCGU	14	0.672
GlyArg	500	24	GGGCGC	10	0.48
GlyArg	500	24	GGGCGA	6	0.288
GlyArg	500	24	GGGCGG	6	0.288
GlyArg	500	24	GGGAGA	23	1.104
GlyArg	500	24	GGGAGG	10	0.48
GlyAsn	351	8	GGUAAU	16	0.364672
GlyAsn	351	8	GGUAAC	17	0.387464
GlyAsn	351	8	GGCAAU	40	0.911681
GlyAsn	351	8	GGCAAC	68	1.54986
GlyAsn	351	8	GGAAAU	65	1.48148
GlyAsn	351	8	GGAAAC	80	1.82336
GlyAsn	351	8	GGGAAU	32	0.729345
GlyAsn	351	8	GGGAAC	33	0.752137
GlyAsp	469	8	GGUGAU	57	0.972281
GlyAsp	469	8	GGUGAC	67	1.14286
GlyAsp	469	8	GGCGAU	27	0.460554
GlyAsp	469	8	GGCGAC	34	0.579957
GlyAsp	469	8	GGAGAU	94	1.60341
GlyAsp	469	8	GGAGAC	111	1.89339
GlyAsp	469	8	GGGGAU	34	0.579957
GlyAsp	469	8	GGGGAC	45	0.767591
GlyCys	142	8	GGUUGU	11	0.619718
GlyCys	142	8	GGUUGC	7	0.394366
GlyCys	142	8	GGCUGU	36	2.02817
GlyCys	142	8	GGCUGC	31	1.74648
GlyCys	142	8	GGAUGU	22	1.23944
GlyCys	142	8	GGAUGC	27	1.52113
GlyCys	142	8	GGGUGU	5	0.28169
GlyCys	142	8	GGGUGC	3	0.169014
GlyGln	353	8	GGUCAA	25	0.566572
GlyGln	353	8	GGUCAG	85	1.92635
GlyGln	353	8	GGCCAA	19	0.430595
GlyGln	353	8	GGCCAG	57	1.29178
GlyGln	353	8	GGACAA	34	0.770538
GlyGln	353	8	GGACAG	78	1.76771
GlyGln	353	8	GGGCAA	13	0.294618
GlyGln	353	8	GGGCAG	42	0.951841
GlyGlu	561	8	GGUGAA	56	0.798574
GlyGlu	561	8	GGUGAG	58	0.827094
GlyGlu	561	8	GGCGAA	14	0.199643
GlyGlu	561	8	GGCGAG	67	0.955437
GlyGlu	561	8	GGAGAA	106	1.51159
GlyGlu	561	8	GGAGAG	177	2.52406
GlyGlu	561	8	GGGGAA	28	0.399287
GlyGlu	561	8	GGGGAG	55	0.784314
GlyGly	689	16	GGUGGU	71	1.64877
GlyGly	689	16	GGUGGC	78	1.81132
GlyGly	689	16	GGUGGA	79	1.83454
GlyGly	689	16	GGUGGG	23	0.534107
GlyGly	689	16	GGCGGU	33	0.766328
GlyGly	689	16	GGCGGC	53	1.23077
GlyGly	689	16	GGCGGA	33	0.766328
GlyGly	689	16	GGCGGG	12	0.278665
GlyGly	689	16	GGAGGU	71	1.64877
GlyGly	689	16	GGAGGC	53	1.23077
GlyGly	689	16	GGAGGA	86	1.9971
GlyGly	689	16	GGAGGG	35	0.812772
GlyGly	689	16	GGGGGU	15	0.348331
GlyGly	689	16	GGGGGC	11	0.255443
GlyGly	689	16	GGGGGA	29	0.67344
GlyGly	689	16	GGGGGG	7	0.162554
GlyHis	190	8	GGUCAU	22	0.926316
GlyHis	190	8	GGUCAC	31	1.30526
GlyHis	190	8	GGCCAU	18	0.757895
GlyHis	190	8	GGCCAC	43	1.81053
GlyHis	190	8	GGACAU	31	1.30526
GlyHis	190	8	GGACAC	32	1.34737
GlyHis	190	8	GGGCAU	9	0.378947
GlyHis	190	8	GGGCAC	4	0.168421
GlyIle	427	12	GGUAUU	21	0.590164
GlyIle	427	12	GGUAUC	38	1.06792
GlyIle	427	12	GGUAUA	5	0.140515
GlyIle	427	12	GGCAUU	53	1.48946
GlyIle	427	12	GGCAUC	103	2.89461
GlyIle	427	12	GGCAUA	19	0.533958
GlyIle	427	12	GGAAUU	39	1.09602
GlyIle	427	12	GGAAUC	50	1.40515
GlyIle	427	12	GGAAUA	25	0.702576
GlyIle	427	12	GGGAUU	32	0.899297
GlyIle	427	12	GGGAUC	22	0.618267
GlyIle	427	12	GGGAUA	20	0.562061
GlyLeu	747	24	GGUUUA	38	1.22088
GlyLeu	747	24	GGUUUG	42	1.3494
GlyLeu	747	24	GGUCUU	33	1.06024
GlyLeu	747	24	GGUCUC	41	1.31727
GlyLeu	747	24	GGUCUA	15	0.481928
GlyLeu	747	24	GGUCUG	110	3.53414
GlyLeu	747	24	GGCUUA	8	0.257028
GlyLeu	747	24	GGCUUG	34	1.09237
GlyLeu	747	24	GGCCUU	18	0.578313
GlyLeu	747	24	GGCCUC	31	0.995984
GlyLeu	747	24	GGCCUA	11	0.353414
GlyLeu	747	24	GGCCUG	76	2.44177
GlyLeu	747	24	GGAUUA	15	0.481928
GlyLeu	747	24	GGAUUG	15	0.481928
GlyLeu	747	24	GGACUU	29	0.931727
GlyLeu	747	24	GGACUC	42	1.3494
GlyLeu	747	24	GGACUA	14	0.449799
GlyLeu	747	24	GGACUG	69	2.21687
GlyLeu	747	24	GGGUUA	8	0.257028
GlyLeu	747	24	GGGUUG	18	0.578313
GlyLeu	747	24	GGGCUU	28	0.899598
GlyLeu	747	24	GGGCUC	20	0.64257
GlyLeu	747	24	GGGCUA	0	0
GlyLeu	747	24	GGGCUG	32	1.02811
GlyLys	694	8	GGUAAA	57	0.657061
GlyLys	694	8	GGUAAG	29	0.334294
GlyLys	694	8	GGCAAA	103	1.18732
GlyLys	694	8	GGCAAG	122	1.40634
GlyLys	694	8	GGAAAA	83	0.956772
GlyLys	694	8	GGAAAG	137	1.57925
GlyLys	694	8	GGGAAA	65	0.74928
GlyLys	694	8	GGGAAG	98	1.12968
GlyMet	205	4	GGUAUG	24	0.468293
GlyMet	205	4	GGCAUG	78	1.52195
GlyMet	205	4	GGAAUG	64	1.24878
GlyMet	205	4	GGGAUG	39	0.760976
GlyPhe	376	8	GGUUUU	40	0.851064
GlyPhe	376	8	GGUUUC	48	1.02128
GlyPhe	376	8	GGCUUU	54	1.14894
GlyPhe	376	8	GGCUUC	80	1.70213
GlyPhe	376	8	GGAUUU	45	0.957447
GlyPhe	376	8	GGAUUC	54	1.14894
GlyPhe	376	8	GGGUUU	34	0.723404
GlyPhe	376	8	GGGUUC	21	0.446809
GlyPro	286	16	GGUCCU	31	1.73427
GlyPro	286	16	GGUCCC	25	1.3986
GlyPro	286	16	GGUCCA	35	1.95804
GlyPro	286	16	GGUCCG	6	0.335664
GlyPro	286	16	GGCCCU	19	1.06294
GlyPro	286	16	GGCCCC	11	0.615385
GlyPro	286	16	GGCCCA	21	1.17483
GlyPro	286	16	GGCCCG	6	0.335664
GlyPro	286	16	GGACCU	26	1.45455
GlyPro	286	16	GGACCC	21	1.17483
GlyPro	286	16	GGACCA	26	1.45455
GlyPro	286	16	GGACCG	12	0.671329
GlyPro	286	16	GGGCCU	10	0.559441
GlyPro	286	16	GGGCCC	14	0.783217
GlyPro	286	16	GGGCCA	10	0.559441
GlyPro	286	16	GGGCCG	13	0.727273
GlySer	584	24	GGUUCU	26	1.06849
GlySer	584	24	GGUUCC	14	0.575342
GlySer	584	24	GGUUCA	17	0.69863
GlySer	584	24	GGUUCG	3	0.123288
GlySer	584	24	GGUAGU	5	0.205479
GlySer	584	24	GGUAGC	8	0.328767
GlySer	584	24	GGCUCU	44	1.80822
GlySer	584	24	GGCUCC	56	2.30137
GlySer	584	24	GGCUCA	29	1.19178
GlySer	584	24	GGCUCG	8	0.328767
GlySer	584	24	GGCAGU	43	1.76712
GlySer	584	24	GGCAGC	62	2.54795
GlySer	584	24	GGAUCU	31	1.27397
GlySer	584	24	GGAUCC	42	1.72603
GlySer	584	24	GGAUCA	23	0.945205
GlySer	584	24	GGAUCG	8	0.328767
GlySer	584	24	GGAAGU	42	1.72603
GlySer	584	24	GGAAGC	25	1.0274
GlySer	584	24	GGGUCU	18	0.739726
GlySer	584	24	GGGUCC	13	0.534247
GlySer	584	24	GGGUCA	16	0.657534
GlySer	584	24	GGGUCG	3	0.123288
GlySer	584	24	GGGAGU	17	0.69863
GlySer	584	24	GGGAGC	31	1.27397
GlyThr	470	16	GGUACU	15	0.510638
GlyThr	470	16	GGUACC	15	0.510638
GlyThr	470	16	GGUACA	17	0.578723
GlyThr	470	16	GGUACG	2	0.0680851
GlyThr	470	16	GGCACU	43	1.46383
GlyThr	470	16	GGCACC	49	1.66809
GlyThr	470	16	GGCACA	48	1.63404
GlyThr	470	16	GGCACG	26	0.885106
GlyThr	470	16	GGAACU	41	1.39574
GlyThr	470	16	GGAACC	44	1.49787
GlyThr	470	16	GGAACA	53	1.80426
GlyThr	470	16	GGAACG	18	0.612766
GlyThr	470	16	GGGACU	17	0.578723
GlyThr	470	16	GGGACC	38	1.29362
GlyThr	470	16	GGGACA	29	0.987234
GlyThr	470	16	GGGACG	15	0.510638
GlyTrp	83	4	GGUUGG	8	0.385542
GlyTrp	83	4	GGCUGG	38	1.83133
GlyTrp	83	4	GGAUGG	31	1.49398
GlyTrp	83	4	GGGUGG	6	0.289157
GlyTyr	230	8	GGUUAU	34	1.18261
GlyTyr	230	8	GGUUAC	25	0.869565
GlyTyr	230	8	GGCUAU	22	0.765217
GlyTyr	230	8	GGCUAC	51	1.77391
GlyTyr	230	8	GGAUAU	29	1.0087
GlyTyr	230	8	GGAUAC	38	1.32174
GlyTyr	230	8	GGGUAU	18	0.626087
GlyTyr	230	8	GGGUAC	13	0.452174
GlyVal	602	16	GGUGUU	58	1.54153
GlyVal	602	16	GGUGUC	51	1.35548
GlyVal	602	16	GGUGUA	23	0.611296
GlyVal	602	16	GGUGUG	106	2.81728
GlyVal	602	16	GGCGUU	14	0.372093
GlyVal	602	16	GGCGUC	34	0.903654
GlyVal	602	16	GGCGUA	4	0.106312
GlyVal	602	16	GGCGUG	33	0.877076
GlyVal	602	16	GGAGUU	59	1.56811
GlyVal	602	16	GGAGUC	55	1.46179
GlyVal	602	16	GGAGUA	16	0.425249
GlyVal	602	16	GGAGUG	76	2.01993
GlyVal	602	16	GGGGUU	22	0.584718
GlyVal	602	16	GGGGUC	15	0.398671
GlyVal	602	16	GGGGUA	9	0.239203
GlyVal	602	16	GGGGUG	27	0.717608
HisAla	186	8	CAUGCU	43	1.84946
HisAla	186	8	CAUGCC	22	0.946237
HisAla	186	8	CAUGCA	36	1.54839
HisAla	186	8	CAUGCG	7	0.301075
HisAla	186	8	CACGCU	14	0.602151
HisAla	186	8	CACGCC	44	1.89247
HisAla	186	8	CACGCA	12	0.516129
HisAla	186	8	CACGCG	8	0.344086
HisArg	205	12	CAUCGU	32	1.87317
HisArg	205	12	CAUCGC	17	0.995122
HisArg	205	12	CAUCGA	4	0.234146
HisArg	205	12	CAUCGG	7	0.409756
HisArg	205	12	CAUAGA	5	0.292683
HisArg	205	12	CAUAGG	3	0.17561
HisArg	205	12	CACCGU	16	0.936585
HisArg	205	12	CACCGC	17	0.995122
HisArg	205	12	CACCGA	10	0.585366
HisArg	205	12	CACCGG	12	0.702439
HisArg	205	12	CACAGA	49	2.86829
HisArg	205	12	CACAGG	33	1.93171
HisAsn	101	4	CAUAAU	16	0.633663
HisAsn	101	4	CAUAAC	20	0.792079
HisAsn	101	4	CACAAU	27	1.06931
HisAsn	101	4	CACAAC	38	1.50495
HisAsp	142	4	CAUGAU	58	1.6338
HisAsp	142	4	CAUGAC	44	1.23944
HisAsp	142	4	CACGAU	18	0.507042
HisAsp	142	4	CACGAC	22	0.619718
HisCys	83	4	CAUUGU	17	0.819277
HisCys	83	4	CAUUGC	7	0.337349
HisCys	83	4	CACUGU	26	1.25301
HisCys	83	4	CACUGC	33	1.59036
HisGln	134	4	CAUCAA	20	0.597015
HisGln	134	4	CAUCAG	60	1.79104
HisGln	134	4	CACCAA	13	0.38806
HisGln	134	4	CACCAG	41	1.22388
HisGlu	147	4	CAUGAA	40	1.08844
HisGlu	147	4	CAUGAG	49	1.33333
HisGlu	147	4	CACGAA	16	0.435374
HisGlu	147	4	CACGAG	42	1.14286
HisGly	183	8	CAUGGU	33	1.44262
HisGly	183	8	CAUGGC	27	1.18033
HisGly	183	8	CAUGGA	41	1.79235
HisGly	183	8	CAUGGG	20	0.874317
HisGly	183	8	CACGGU	13	0.568306
HisGly	183	8	CACGGC	30	1.31148
HisGly	183	8	CACGGA	11	0.480874
HisGly	183	8	CACGGG	8	0.349727
HisHis	124	4	CAUCAU	35	1.12903
HisHis	124	4	CAUCAC	27	0.870968
HisHis	124	4	CACCAU	21	0.677419
HisHis	124	4	CACCAC	41	1.32258
HisIle	203	6	CAUAUU	33	0.975369
HisIle	203	6	CAUAUC	12	0.35468
HisIle	203	6	CAUAUA	12	0.35468
HisIle	203	6	CACAUU	32	0.945813
HisIle	203	6	CACAUC	80	2.36453
HisIle	203	6	CACAUA	34	1.00493
HisLeu	329	12	CAUUUA	19	0.693009
HisLeu	329	12	CAUUUG	20	0.729483
HisLeu	329	12	CAUCUU	22	0.802432
HisLeu	329	12	CAUCUC	28	1.02128
HisLeu	329	12	CAUCUA	18	0.656535
HisLeu	329	12	CAUCUG	58	2.1155
HisLeu	329	12	CACUUA	10	0.364742
HisLeu	329	12	CACUUG	28	1.02128
HisLeu	329	12	CACCUU	23	0.838906
HisLeu	329	12	CACCUC	28	1.02128
HisLeu	329	12	CACCUA	11	0.401216
HisLeu	329	12	CACCUG	64	2.33435
HisLys	201	4	CAUAAA	31	0.616915
HisLys	201	4	CAUAAG	43	0.855721
HisLys	201	4	CACAAA	57	1.13433
HisLys	201	4	CACAAG	70	1.39303
HisMet	100	2	CAUAUG	18	0.36
HisMet	100	2	CACAUG	82	1.64
HisPhe	133	4	CAUUUU	23	0.691729
HisPhe	133	4	CAUUUC	18	0.541353
HisPhe	133	4	CACUUU	47	1.41353
HisPhe	133	4	CACUUC	45	1.35338
HisPro	168	8	CAUCCU	37	1.7619
HisPro	168	8	CAUCCC	16	0.761905
HisPro	168	8	CAUCCA	40	1.90476
HisPro	168	8	CAUCCG	5	0.238095
HisPro	168	8	CACCCU	19	0.904762
HisPro	168	8	CACCCC	12	0.571429
HisPro	168	8	CACCCA	24	1.14286
HisPro	168	8	CACCCG	15	0.714286
HisSer	232	12	CAUUCU	13	0.672414
HisSer	232	12	CAUUCC	16	0.827586
HisSer	232	12	CAUUCA	28	1.44828
HisSer	232	12	CAUUCG	6	0.310345
HisSer	232	12	CAUAGU	5	0.258621
HisSer	232	12	CAUAGC	9	0.465517
HisSer	232	12	CACUCU	25	1.2931
HisSer	232	12	CACUCC	17	0.87931
HisSer	232	12	CACUCA	19	0.982759
HisSer	232	12	CACUCG	6	0.310345
HisSer	232	12	CACAGU	46	2.37931
HisSer	232	12	CACAGC	42	2.17241
HisThr	218	8	CAUACU	26	0.954128
HisThr	218	8	CAUACC	3	0.110092
HisThr	218	8	CAUACA	13	0.477064
HisThr	218	8	CAUACG	3	0.110092
HisThr	218	8	CACACU	83	3.04587
HisThr	218	8	CACACC	36	1.3211
HisThr	218	8	CACACA	41	1.50459
HisThr	218	8	CACACG	13	0.477064
HisTrp	67	2	CAUUGG	19	0.567164
HisTrp	67	2	CACUGG	48	1.43284
HisTyr	142	4	CAUUAU	19	0.535211
HisTyr	142	4	CAUUAC	37	1.04225
HisTyr	142	4	CACUAU	24	0.676056
HisTyr	142	4	CACUAC	62	1.74648
HisVal	199	8	CAUGUU	27	1.08543
HisVal	199	8	CAUGUC	29	1.16583
HisVal	199	8	CAUGUA	14	0.562814
HisVal	199	8	CAUGUG	58	2.33166
HisVal	199	8	CACGUU	10	0.40201
HisVal	199	8	CACGUC	23	0.924623
HisVal	199	8	CACGUA	6	0.241206
HisVal	199	8	CACGUG	32	1.28643
IleAla	452	12	AUUGCU	80	2.12389
IleAla	452	12	AUUGCC	48	1.27434
IleAla	452	12	AUUGCA	65	1.72566
IleAla	452	12	AUUGCG	12	0.318584
IleAla	452	12	AUCGCU	54	1.43363
IleAla	452	12	AUCGCC	58	1.53982
IleAla	452	12	AUCGCA	41	1.0885
IleAla	452	12	AUCGCG	18	0.477876
IleAla	452	12	AUAGCU	23	0.610619
IleAla	452	12	AUAGCC	15	0.39823
IleAla	452	12	AUAGCA	29	0.769912
IleAla	452	12	AUAGCG	9	0.238938
IleArg	480	18	AUUCGU	31	1.1625
IleArg	480	18	AUUCGC	19	0.7125
IleArg	480	18	AUUCGA	12	0.45
IleArg	480	18	AUUCGG	10	0.375
IleArg	480	18	AUUAGA	23	0.8625
IleArg	480	18	AUUAGG	16	0.6
IleArg	480	18	AUCCGU	37	1.3875
IleArg	480	18	AUCCGC	81	3.0375
IleArg	480	18	AUCCGA	31	1.1625
IleArg	480	18	AUCCGG	29	1.0875
IleArg	480	18	AUCAGA	81	3.0375
IleArg	480	18	AUCAGG	59	2.2125
IleArg	480	18	AUACGU	4	0.15
IleArg	480	18	AUACGC	8	0.3
IleArg	480	18	AUACGA	11	0.4125
IleArg	480	18	AUACGG	11	0.4125
IleArg	480	18	AUAAGA	10	0.375
IleArg	480	18	AUAAGG	7	0.2625
IleAsn	275	6	AUUAAU	30	0.654545
IleAsn	275	6	AUUAAC	24	0.523636
IleAsn	275	6	AUCAAU	51	1.11273
IleAsn	275	6	AUCAAC	120	2.61818
IleAsn	275	6	AUAAAU	15	0.327273
IleAsn	275	6	AUAAAC	35	0.763636
IleAsp	316	6	AUUGAU	66	1.25316
IleAsp	316	6	AUUGAC	80	1.51899
IleAsp	316	6	AUCGAU	32	0.607595
IleAsp	316	6	AUCGAC	75	1.42405
IleAsp	316	6	AUAGAU	22	0.417722
IleAsp	316	6	AUAGAC	41	0.778481
IleCys	130	6	AUUUGU	11	0.507692
IleCys	130	6	AUUUGC	12	0.553846
IleCys	130	6	AUCUGU	33	1.52308
IleCys	130	6	AUCUGC	50	2.30769
IleCys	130	6	AUAUGU	20	0.923077
IleCys	130	6	AUAUGC	4	0.184615
IleGln	367	6	AUUCAA	45	0.735695
IleGln	367	6	AUUCAG	110	1.79837
IleGln	367	6	AUCCAA	33	0.53951
IleGln	367	6	AUCCAG	131	2.14169
IleGln	367	6	AUACAA	20	0.326975
IleGln	367	6	AUACAG	28	0.457766
IleGlu	432	6	AUUGAA	93	1.29167
IleGlu	432	6	AUUGAG	141	1.95833
IleGlu	432	6	AUCGAA	22	0.305556
IleGlu	432	6	AUCGAG	93	1.29167
IleGlu	432	6	AUAGAA	30	0.416667
IleGlu	432	6	AUAGAG	53	0.736111
IleGly	365	12	AUUGGU	46	1.51233
IleGly	365	12	AUUGGC	53	1.74247
IleGly	365	12	AUUGGA	67	2.20274
IleGly	365	12	AUUGGG	21	0.690411
IleGly	365	12	AUCGGU	24	0.789041
IleGly	365	12	AUCGGC	42	1.38082
IleGly	365	12	AUCGGA	40	1.31507
IleGly	365	12	AUCGGG	15	0.493151
IleGly	365	12	AUAGGU	14	0.460274
IleGly	365	12	AUAGGC	11	0.361644
IleGly	365	12	AUAGGA	24	0.789041
IleGly	365	12	AUAGGG	8	0.263014
IleHis	214	6	AUUCAU	28	0.785047
IleHis	214	6	AUUCAC	38	1.06542
IleHis	214	6	AUCCAU	33	0.925234
IleHis	214	6	AUCCAC	89	2.49533
IleHis	214	6	AUACAU	10	0.280374
IleHis	214	6	AUACAC	16	0.448598
IleIle	396	9	AUUAUU	36	0.818182
IleIle	396	9	AUUAUC	17	0.386364
IleIle	396	9	AUUAUA	14	0.318182
IleIle	396	9	AUCAUU	109	2.47727
IleIle	396	9	AUCAUC	135	3.06818
IleIle	396	9	AUCAUA	44	1
IleIle	396	9	AUAAUU	15	0.340909
IleIle	396	9	AUAAUC	18	0.409091
IleIle	396	9	AUAAUA	8	0.181818
IleLeu	616	18	AUUUUA	26	0.75974
IleLeu	616	18	AUUUUG	45	1.31494
IleLeu	616	18	AUUCUU	40	1.16883
IleLeu	616	18	AUUCUC	41	1.19805
IleLeu	616	18	AUUCUA	24	0.701299
IleLeu	616	18	AUUCUG	75	2.19156
IleLeu	616	18	AUCUUA	16	0.467532
IleLeu	616	18	AUCUUG	45	1.31494
IleLeu	616	18	AUCCUU	37	1.08117
IleLeu	616	18	AUCCUC	51	1.49026
IleLeu	616	18	AUCCUA	14	0.409091
IleLeu	616	18	AUCCUG	105	3.06818
IleLeu	616	18	AUAUUA	9	0.262987
IleLeu	616	18	AUAUUG	21	0.613636
IleLeu	616	18	AUACUU	8	0.233766
IleLeu	616	18	AUACUC	18	0.525974
IleLeu	616	18	AUACUA	7	0.204545
IleLeu	616	18	AUACUG	34	0.993506
IleLys	560	6	AUUAAA	93	0.996429
IleLys	560	6	AUUAAG	35	0.375
IleLys	560	6	AUCAAA	134	1.43571
IleLys	560	6	AUCAAG	182	1.95
IleLys	560	6	AUAAAA	53	0.567857
IleLys	560	6	AUAAAG	63	0.675
IleMet	183	3	AUUAUG	33	0.540984
IleMet	183	3	AUCAUG	127	2.08197
IleMet	183	3	AUAAUG	23	0.377049
IlePhe	275	6	AUUUUU	35	0.763636
IlePhe	275	6	AUUUUC	28	0.610909
IlePhe	275	6	AUCUUU	60	1.30909
IlePhe	275	6	AUCUUC	102	2.22545
IlePhe	275	6	AUAUUU	30	0.654545
IlePhe	275	6	AUAUUC	20	0.436364
IlePro	283	12	AUUCCU	46	1.95053
IlePro	283	12	AUUCCC	36	1.5265
IlePro	283	12	AUUCCA	50	2.12014
IlePro	283	12	AUUCCG	8	0.339223
IlePro	283	12	AUCCCU	35	1.4841
IlePro	283	12	AUCCCC	28	1.18728
IlePro	283	12	AUCCCA	37	1.5689
IlePro	283	12	AUCCCG	16	0.678445
IlePro	283	12	AUACCU	8	0.339223
IlePro	283	12	AUACCC	5	0.212014
IlePro	283	12	AUACCA	9	0.381625
IlePro	283	12	AUACCG	5	0.212014
IleSer	486	18	AUUUCU	33	1.22222
IleSer	486	18	AUUUCC	20	0.740741
IleSer	486	18	AUUUCA	32	1.18519
IleSer	486	18	AUUUCG	6	0.222222
IleSer	486	18	AUUAGU	6	0.222222
IleSer	486	18	AUUAGC	16	0.592593
IleSer	486	18	AUCUCU	53	1.96296
IleSer	486	18	AUCUCC	46	1.7037
IleSer	486	18	AUCUCA	31	1.14815
IleSer	486	18	AUCUCG	15	0.555556
IleSer	486	18	AUCAGU	48	1.77778
IleSer	486	18	AUCAGC	73	2.7037
IleSer	486	18	AUAUCU	20	0.740741
IleSer	486	18	AUAUCC	15	0.555556
IleSer	486	18	AUAUCA	37	1.37037
IleSer	486	18	AUAUCG	7	0.259259
IleSer	486	18	AUAAGU	9	0.333333
IleSer	486	18	AUAAGC	19	0.703704
IleThr	347	12	AUUACU	20	0.691643
IleThr	347	12	AUUACC	13	0.449568
IleThr	347	12	AUUACA	23	0.795389
IleThr	347	12	AUUACG	3	0.103746
IleThr	347	12	AUCACU	59	2.04035
IleThr	347	12	AUCACC	70	2.42075
IleThr	347	12	AUCACA	81	2.80115
IleThr	347	12	AUCACG	14	0.48415
IleThr	347	12	AUAACU	10	0.345821
IleThr	347	12	AUAACC	12	0.414986
IleThr	347	12	AUAACA	33	1.14121
IleThr	347	12	AUAACG	9	0.311239
IleTrp	66	3	AUUUGG	18	0.818182
IleTrp	66	3	AUCUGG	38	1.72727
IleTrp	66	3	AUAUGG	10	0.454545
IleTyr	232	6	AUUUAU	30	0.775862
IleTyr	232	6	AUUUAC	37	0.956897
IleTyr	232	6	AUCUAU	34	0.87931
IleTyr	232	6	AUCUAC	86	2.22414
IleTyr	232	6	AUAUAU	29	0.75
IleTyr	232	6	AUAUAC	16	0.413793
IleVal	391	12	AUUGUU	62	1.90281
IleVal	391	12	AUUGUC	50	1.53453
IleVal	391	12	AUUGUA	31	0.951407
IleVal	391	12	AUUGUG	73	2.24041
IleVal	391	12	AUCGUU	32	0.982097
IleVal	391	12	AUCGUC	21	0.644501
IleVal	391	12	AUCGUA	12	0.368286
IleVal	391	12	AUCGUG	34	1.04348
IleVal	391	12	AUAGUU	14	0.429668
IleVal	391	12	AUAGUC	24	0.736573
IleVal	391	12	AUAGUA	11	0.337596
IleVal	391	12	AUAGUG	27	0.828645
LeuAla	818	24	UUAGCU	12	0.352078
LeuAla	818	24	UUAGCC	14	0.410758
LeuAla	818	24	UUAGCA	34	0.997555
LeuAla	818	24	UUAGCG	4	0.117359
LeuAla	818	24	UUGGCU	50	1.46699
LeuAla	818	24	UUGGCC	37	1.08557
LeuAla	818	24	UUGGCA	18	0.528117
LeuAla	818	24	UUGGCG	8	0.234719
LeuAla	818	24	CUUGCU	60	1.76039
LeuAla	818	24	CUUGCC	29	0.850856
LeuAla	818	24	CUUGCA	44	1.29095
LeuAla	818	24	CUUGCG	14	0.410758
LeuAla	818	24	CUCGCU	50	1.46699
LeuAla	818	24	CUCGCC	28	0.821516
LeuAla	818	24	CUCGCA	10	0.293399
LeuAla	818	24	CUCGCG	10	0.293399
LeuAla	818	24	CUAGCU	11	0.322738
LeuAla	818	24	CUAGCC	12	0.352078
LeuAla	818	24	CUAGCA	11	0.322738
LeuAla	818	24	CUAGCG	7	0.205379
LeuAla	818	24	CUGGCU	91	2.66993
LeuAla	818	24	CUGGCC	143	4.1956
LeuAla	818	24	CUGGCA	84	2.46455
LeuAla	818	24	CUGGCG	37	1.08557
LeuArg	758	36	UUACGU	4	0.189974
LeuArg	758	36	UUACGC	3	0.14248
LeuArg	758	36	UUACGA	8	0.379947
LeuArg	758	36	UUACGG	7	0.332454
LeuArg	758	36	UUAAGA	14	0.664908
LeuArg	758	36	UUAAGG	12	0.569921
LeuArg	758	36	UUGCGU	7	0.332454
LeuArg	758	36	UUGCGC	12	0.569921
LeuArg	758	36	UUGCGA	7	0.332454
LeuArg	758	36	UUGCGG	12	0.569921
LeuArg	758	36	UUGAGA	37	1.75726
LeuArg	758	36	UUGAGG	37	1.75726
LeuArg	758	36	CUUCGU	13	0.617414
LeuArg	758	36	CUUCGC	14	0.664908
LeuArg	758	36	CUUCGA	16	0.759894
LeuArg	758	36	CUUCGG	15	0.712401
LeuArg	758	36	CUUAGA	9	0.427441
LeuArg	758	36	CUUAGG	4	0.189974
LeuArg	758	36	CUCCGU	23	1.09235
LeuArg	758	36	CUCCGC	22	1.04485
LeuArg	758	36	CUCCGA	27	1.28232
LeuArg	758	36	CUCCGG	15	0.712401
LeuArg	758	36	CUCAGA	60	2.8496
LeuArg	758	36	CUCAGG	31	1.4723
LeuArg	758	36	CUACGU	0	0
LeuArg	758	36	CUACGC	7	0.332454
LeuArg	758	36	CUACGA	8	0.379947
LeuArg	758	36	CUACGG	7	0.332454
LeuArg	758	36	CUAAGA	15	0.712401
LeuArg	758	36	CUAAGG	8	0.379947
LeuArg	758	36	CUGCGU	41	1.94723
LeuArg	758	36	CUGCGC	64	3.03958
LeuArg	758	36	CUGCGA	17	0.807388
LeuArg	758	36	CUGCGG	29	1.37731
LeuArg	758	36	CUGAGA	75	3.56201
LeuArg	758	36	CUGAGG	78	3.70449
LeuAsn	493	12	UUAAAU	31	0.754564
LeuAsn	493	12	UUAAAC	20	0.486815
LeuAsn	493	12	UUGAAU	33	0.803245
LeuAsn	493	12	UUGAAC	34	0.827586
LeuAsn	493	12	CUUAAU	19	0.462475
LeuAsn	493	12	CUUAAC	28	0.681542
LeuAsn	493	12	CUCAAU	59	1.43611
LeuAsn	493	12	CUCAAC	78	1.89858
LeuAsn	493	12	CUAAAU	21	0.511156
LeuAsn	493	12	CUAAAC	14	0.340771
LeuAsn	493	12	CUGAAU	59	1.43611
LeuAsn	493	12	CUGAAC	97	2.36105
LeuAsp	637	12	UUAGAU	28	0.527473
LeuAsp	637	12	UUAGAC	12	0.22606
LeuAsp	637	12	UUGGAU	64	1.20565
LeuAsp	637	12	UUGGAC	55	1.03611
LeuAsp	637	12	CUUGAU	74	1.39403
LeuAsp	637	12	CUUGAC	40	0.753532
LeuAsp	637	12	CUCGAU	18	0.339089
LeuAsp	637	12	CUCGAC	22	0.414443
LeuAsp	637	12	CUAGAU	17	0.320251
LeuAsp	637	12	CUAGAC	23	0.433281
LeuAsp	637	12	CUGGAU	122	2.29827
LeuAsp	637	12	CUGGAC	162	3.05181
LeuCys	254	12	UUAUGU	6	0.283465
LeuCys	254	12	UUAUGC	2	0.0944882
LeuCys	254	12	UUGUGU	31	1.46457
LeuCys	254	12	UUGUGC	13	0.614173
LeuCys	254	12	CUUUGU	16	0.755906
LeuCys	254	12	CUUUGC	15	0.708661
LeuCys	254	12	CUCUGU	24	1.13386
LeuCys	254	12	CUCUGC	31	1.46457
LeuCys	254	12	CUAUGU	5	0.23622
LeuCys	254	12	CUAUGC	6	0.283465
LeuCys	254	12	CUGUGU	56	2.64567
LeuCys	254	12	CUGUGC	49	2.31496
LeuGln	704	12	UUACAA	16	0.272727
LeuGln	704	12	UUACAG	58	0.988636
LeuGln	704	12	UUGCAA	21	0.357955
LeuGln	704	12	UUGCAG	63	1.07386
LeuGln	704	12	CUUCAA	24	0.409091
LeuGln	704	12	CUUCAG	128	2.18182
LeuGln	704	12	CUCCAA	17	0.289773
LeuGln	704	12	CUCCAG	70	1.19318
LeuGln	704	12	CUACAA	14	0.238636
LeuGln	704	12	CUACAG	45	0.767045
LeuGln	704	12	CUGCAA	49	0.835227
LeuGln	704	12	CUGCAG	199	3.39205
LeuGlu	804	12	UUAGAA	15	0.223881
LeuGlu	804	12	UUAGAG	43	0.641791
LeuGlu	804	12	UUGGAA	52	0.776119
LeuGlu	804	12	UUGGAG	94	1.40299
LeuGlu	804	12	CUUGAA	38	0.567164
LeuGlu	804	12	CUUGAG	81	1.20896
LeuGlu	804	12	CUCGAA	7	0.104478
LeuGlu	804	12	CUCGAG	36	0.537313
LeuGlu	804	12	CUAGAA	42	0.626866
LeuGlu	804	12	CUAGAG	46	0.686567
LeuGlu	804	12	CUGGAA	88	1.31343
LeuGlu	804	12	CUGGAG	262	3.91045
LeuGly	644	24	UUAGGU	14	0.521739
LeuGly	644	24	UUAGGC	8	0.298137
LeuGly	644	24	UUAGGA	25	0.931677
LeuGly	644	24	UUAGGG	8	0.298137
LeuGly	644	24	UUGGGU	30	1.11801
LeuGly	644	24	UUGGGC	32	1.19255
LeuGly	644	24	UUGGGA	19	0.708075
LeuGly	644	24	UUGGGG	10	0.372671
LeuGly	644	24	CUUGGU	31	1.15528
LeuGly	644	24	CUUGGC	44	1.63975
LeuGly	644	24	CUUGGA	44	1.63975
LeuGly	644	24	CUUGGG	30	1.11801
LeuGly	644	24	CUCGGU	16	0.596273
LeuGly	644	24	CUCGGC	24	0.89441
LeuGly	644	24	CUCGGA	29	1.08075
LeuGly	644	24	CUCGGG	16	0.596273
LeuGly	644	24	CUAGGU	8	0.298137
LeuGly	644	24	CUAGGC	4	0.149068
LeuGly	644	24	CUAGGA	17	0.63354
LeuGly	644	24	CUAGGG	8	0.298137
LeuGly	644	24	CUGGGU	57	2.12422
LeuGly	644	24	CUGGGC	74	2.75776
LeuGly	644	24	CUGGGA	67	2.49689
LeuGly	644	24	CUGGGG	29	1.08075
LeuHis	246	12	UUACAU	4	0.195122
LeuHis	246	12	UUACAC	6	0.292683
LeuHis	246	12	UUGCAU	19	0.926829
LeuHis	246	12	UUGCAC	19	0.926829
LeuHis	246	12	CUUCAU	23	1.12195
LeuHis	246	12	CUUCAC	36	1.7561
LeuHis	246	12	CUCCAU	33	1.60976
LeuHis	246	12	CUCCAC	33	1.60976
LeuHis	246	12	CUACAU	10	0.487805
LeuHis	246	12	CUACAC	9	0.439024
LeuHis	246	12	CUGCAU	38	1.85366
LeuHis	246	12	CUGCAC	16	0.780488
LeuIle	570	18	UUAAUU	8	0.252632
LeuIle	570	18	UUAAUC	12	0.378947
LeuIle	570	18	UUAAUA	6	0.189474
LeuIle	570	18	UUGAUU	30	0.947368
LeuIle	570	18	UUGAUC	38	1.2
LeuIle	570	18	UUGAUA	13	0.410526
LeuIle	570	18	CUUAUU	30	0.947368
LeuIle	570	18	CUUAUC	13	0.410526
LeuIle	570	18	CUUAUA	8	0.252632
LeuIle	570	18	CUCAUU	52	1.64211
LeuIle	570	18	CUCAUC	126	3.97895
LeuIle	570	18	CUCAUA	39	1.23158
LeuIle	570	18	CUAAUU	10	0.315789
LeuIle	570	18	CUAAUC	13	0.410526
LeuIle	570	18	CUAAUA	5	0.157895
LeuIle	570	18	CUGAUU	53	1.67368
LeuIle	570	18	CUGAUC	89	2.81053
LeuIle	570	18	CUGAUA	25	0.789474
LeuLeu	1114	36	UUAUUA	12	0.387792
LeuLeu	1114	36	UUAUUG	11	0.355476
LeuLeu	1114	36	UUACUU	14	0.452424
LeuLeu	1114	36	UUACUC	9	0.290844
LeuLeu	1114	36	UUACUA	15	0.48474
LeuLeu	1114	36	UUACUG	26	0.840215
LeuLeu	1114	36	UUGUUA	9	0.290844
LeuLeu	1114	36	UUGUUG	16	0.517056
LeuLeu	1114	36	UUGCUU	23	0.743268
LeuLeu	1114	36	UUGCUC	28	0.904847
LeuLeu	1114	36	UUGCUA	6	0.193896
LeuLeu	1114	36	UUGCUG	51	1.64811
LeuLeu	1114	36	CUUUUA	18	0.581688
LeuLeu	1114	36	CUUUUG	31	1.0018
LeuLeu	1114	36	CUUCUU	41	1.32496
LeuLeu	1114	36	CUUCUC	43	1.38959
LeuLeu	1114	36	CUUCUA	24	0.775583
LeuLeu	1114	36	CUUCUG	86	2.77917
LeuLeu	1114	36	CUCUUA	15	0.48474
LeuLeu	1114	36	CUCUUG	28	0.904847
LeuLeu	1114	36	CUCCUU	25	0.807899
LeuLeu	1114	36	CUCCUC	40	1.29264
LeuLeu	1114	36	CUCCUA	7	0.226212
LeuLeu	1114	36	CUCCUG	55	1.77738
LeuLeu	1114	36	CUAUUA	6	0.193896
LeuLeu	1114	36	CUAUUG	2	0.064632
LeuLeu	1114	36	CUACUU	10	0.32316
LeuLeu	1114	36	CUACUC	10	0.32316
LeuLeu	1114	36	CUACUA	6	0.193896
LeuLeu	1114	36	CUACUG	34	1.09874
LeuLeu	1114	36	CUGUUA	33	1.06643
LeuLeu	1114	36	CUGUUG	60	1.93896
LeuLeu	1114	36	CUGCUU	42	1.35727
LeuLeu	1114	36	CUGCUC	82	2.64991
LeuLeu	1114	36	CUGCUA	16	0.517056
LeuLeu	1114	36	CUGCUG	180	5.81688
LeuLys	969	12	UUAAAA	29	0.359133
LeuLys	969	12	UUAAAG	45	0.557276
LeuLys	969	12	UUGAAA	48	0.594427
LeuLys	969	12	UUGAAG	84	1.04025
LeuLys	969	12	CUUAAA	40	0.495356
LeuLys	969	12	CUUAAG	30	0.371517
LeuLys	969	12	CUCAAA	85	1.05263
LeuLys	969	12	CUCAAG	91	1.12693
LeuLys	969	12	CUAAAA	26	0.321981
LeuLys	969	12	CUAAAG	43	0.532508
LeuLys	969	12	CUGAAA	148	1.83282
LeuLys	969	12	CUGAAG	300	3.71517
LeuMet	313	6	UUAAUG	23	0.440895
LeuMet	313	6	UUGAUG	50	0.958466
LeuMet	313	6	CUUAUG	26	0.498403
LeuMet	313	6	CUCAUG	80	1.53355
LeuMet	313	6	CUAAUG	28	0.536741
LeuMet	313	6	CUGAUG	106	2.03195
LeuPhe	444	12	UUAUUU	22	0.594595
[truncated: 1,719 more rows]

## Sheet: B
Expected value		Observed value
		1-2 (neighboring codon pairs)					1-3 (codon pairs separated by one intervening codon)					1-4 (codon pairs separated by two intervening codons)					1-5 (codon pairs separated by three intervening codons)					1-6 (codon pairs separated by four intervening codons)					1-7 (codon pairs separated by five intervening codons)
Type	Frequency (1/M)	Type	No.	Frequency (1/M)	log2(obs/exp)	p-value	Type	No.	Frequency (1/M)	log2(obs/exp)	P-value	Type	No.	Frequency (1/M)	log2(obs/exp)	p-value	Type	No.	Frequency (1/M)	log2(obs/exp)	p-value	Type	No.	Frequency (1/M)	log2(obs/exp)	p-value	Type	No.	Frequency (1/M)	log2(obs/exp)	p-value
[AAA, AAA]	1221.5	AAAAAA	102	749.647	-0.704364	1.6101e-26	AAA3NAAA	243	1794.44	0.554889	4.87588e-12	AAA6NAAA	204	1513.67	0.3094	2.06184e-08	AAA9NAAA	210	1565.69	0.358152	6.55407e-11	AAA12NAAA	220	1648.19	0.432232	4.87677e-12	AAA15NAAA	204	1535.75	0.330297	1.92451e-09
[AAA, AAC]	798.139	AAAAAC	84	617.357	-0.370536	1.46227e-06	AAA3NAAC	96	708.916	-0.171025	0.0218822	AAA6NAAC	68	504.556	-0.661626	3.69593e-16	AAA9NAAC	96	715.745	-0.157194	0.035107	AAA12NAAC	98	734.192	-0.120482	0.102104	AAA15NAAC	77	579.671	-0.461406	4.0419e-09
[AAA, AAG]	1471.27	AAAAAG	161	1183.27	-0.314282	2.21049e-08	AAA3NAAG	240	1772.29	0.268558	1.23354e-07	AAA6NAAG	218	1617.55	0.13675	0.00817164	AAA9NAAG	260	1938.48	0.397866	0	AAA12NAAG	261	1955.35	0.410369	0	AAA15NAAG	213	1603.51	0.124172	0.0164687
[AAA, AAU]	539.421	AAAAAU	72	529.163	-0.0277008	0.759734	AAA3NAAU	74	546.456	0.0186935	0.831796	AAA6NAAU	66	489.716	-0.139467	0.126774	AAA9NAAU	70	521.897	-0.0476463	0.601929	AAA12NAAU	75	561.882	0.0588547	0.488423	AAA15NAAU	65	489.333	-0.140597	0.119025
[AAA, ACA]	584.416	AAAACA	100	734.948	0.330648	3.17651e-05	AAA3NACA	93	686.762	0.232816	0.00386016	AAA6NACA	83	615.855	0.0755958	0.355816	AAA9NACA	90	671.011	0.199341	0.0140623	AAA12NACA	62	464.489	-0.33135	0.000208236	AAA15NACA	77	579.671	-0.0117607	0.906715
[AAA, ACC]	566.009	AAAACC	90	661.453	0.224815	0.00668506	AAA3NACC	81	598.148	0.0796779	0.348488	AAA6NACC	60	445.196	-0.346383	0.000140185	AAA9NACC	63	469.708	-0.269062	0.00285408	AAA12NACC	77	576.865	0.0274103	0.745029	AAA15NACC	59	444.163	-0.349734	0.000122386
[AAA, ACG]	246.446	AAAACG	18	132.291	-0.897563	3.63242e-09	AAA3NACG	28	206.767	-0.253267	0.0670779	AAA6NACG	38	281.958	0.194204	0.117448	AAA9NACG	41	305.683	0.310761	0.010662	AAA12NACG	30	224.753	-0.132935	0.333748	AAA15NACG	25	188.205	-0.388971	0.00536109
[AAA, ACU]	478.321	AAAACU	52	382.173	-0.323753	0.00105753	AAA3NACU	59	435.688	-0.134683	0.164956	AAA6NACU	52	385.837	-0.309988	0.00174359	AAA9NACU	93	693.378	0.535663	3.06154e-10	AAA12NACU	51	382.08	-0.324105	0.00105753	AAA15NACU	46	346.297	-0.465969	4.12312e-06
[AAA, AGA]	595.664	AAAAGA	89	654.104	0.135021	0.101002	AAA3NAGA	96	708.916	0.251116	0.00175639	AAA6NAGA	97	719.734	0.272965	0.000628083	AAA9NAGA	84	626.277	0.0723011	0.390987	AAA12NAGA	100	749.176	0.330805	2.98553e-05	AAA15NAGA	82	617.312	0.0515002	0.546718
[AAA, AGC]	532.774	AAAAGC	67	492.415	-0.113649	0.200522	AAA3NAGC	55	406.15	-0.391512	3.35017e-05	AAA6NAGC	57	422.937	-0.333083	0.000371678	AAA9NAGC	61	454.796	-0.228304	0.0130891	AAA12NAGC	71	531.915	-0.00232915	0.975568	AAA15NAGC	56	421.579	-0.337722	0.000325971
[AAA, AGG]	462.726	AAAAGG	54	396.872	-0.221485	0.0244388	AAA3NAGG	45	332.304	-0.477654	3.2672e-06	AAA6NAGG	71	526.816	0.187139	0.0419956	AAA9NAGG	63	469.708	0.0216039	0.818847	AAA12NAGG	62	464.489	0.00548563	0.973815	AAA15NAGG	57	429.107	-0.108822	0.255205
[AAA, AGU]	418.499	AAAAGU	36	264.581	-0.661512	4.2484e-09	AAA3NAGU	55	406.15	-0.0432115	0.676129	AAA6NAGU	70	519.396	0.311611	0.000964535	AAA9NAGU	43	320.594	-0.384476	0.000356267	AAA12NAGU	53	397.063	-0.0758549	0.462271	AAA15NAGU	51	383.938	-0.124351	0.230183
[AAA, AUA]	291.185	AAAAUA	45	330.727	0.183703	0.108956	AAA3NAUA	67	494.764	0.764805	2.37321e-12	AAA6NAUA	61	452.616	0.636351	2.55022e-09	AAA9NAUA	57	424.974	0.545436	5.20806e-07	AAA12NAUA	43	322.146	0.145776	0.210878	AAA15NAUA	49	368.881	0.34122	0.00238944
[AAA, AUC]	871.255	AAAAUC	84	617.357	-0.496991	4.16204e-11	AAA3NAUC	111	819.684	-0.0880264	0.215018	AAA6NAUC	102	756.834	-0.203118	0.00472028	AAA9NAUC	118	879.77	0.0140314	0.829761	AAA12NAUC	111	831.585	-0.0672305	0.344775	AAA15NAUC	122	918.44	0.0760901	0.26661
[AAA, AUG]	1025.16	AAAAUG	72	529.163	-0.95406	6.8748e-37	AAA3NAUG	84	620.302	-0.724802	1.08602e-23	AAA6NAUG	105	779.094	-0.395975	6.67142e-09	AAA9NAUG	90	671.011	-0.611435	6.43288e-18	AAA12NAUG	106	794.126	-0.368403	5.90066e-08	AAA15NAUG	109	820.573	-0.32114	2.02027e-06
[AAA, AUU]	600.01	AAAAUU	54	396.872	-0.596313	1.13485e-10	AAA3NAUU	92	679.378	0.179227	0.0271973	AAA6NAUU	71	526.816	-0.187689	0.0296945	AAA9NAUU	99	738.112	0.298852	0.000160396	AAA12NAUU	86	644.291	0.102726	0.212379	AAA15NAUU	61	459.22	-0.385802	1.44529e-05
[AAA, CAA]	400.092	AAACAA	72	529.163	0.40338	2.27006e-05	AAA3NCAA	70	516.918	0.369603	0.000110417	AAA6NCAA	76	563.915	0.495147	1.21169e-07	AAA9NCAA	55	410.062	0.0355107	0.725501	AAA12NCAA	57	427.03	0.0940064	0.348089	AAA15NCAA	58	436.635	0.126096	0.20117
[AAA, CAC]	471.674	AAACAC	97	712.9	0.595909	5.75406e-12	AAA3NCAC	63	465.226	-0.0198578	0.819227	AAA6NCAC	60	445.196	-0.0833484	0.372867	AAA9NCAC	38	283.316	-0.73538	4.85601e-12	AAA12NCAC	45	337.129	-0.484489	1.99416e-06	AAA15NCAC	81	609.784	0.370507	2.6837e-05
[AAA, CAG]	1149.15	AAACAG	165	1212.66	0.0776183	0.187967	AAA3NCAG	125	923.068	-0.316054	6.74817e-07	AAA6NCAG	178	1320.75	0.200794	0.000537354	AAA9NCAG	146	1088.53	-0.0781829	0.204783	AAA12NCAG	142	1063.83	-0.111295	0.0708213	AAA15NCAG	171	1287.32	0.16381	0.00517235
[AAA, CAU]	377.595	AAACAU	57	418.921	0.149837	0.146626	AAA3NCAU	88	649.84	0.783245	4.01235e-13	AAA6NCAU	56	415.517	0.138067	0.177711	AAA9NCAU	43	320.594	-0.236091	0.0311358	AAA12NCAU	53	397.063	0.0725296	0.495226	AAA15NCAU	62	466.748	0.305805	0.0021956
[AAA, CCA]	479.855	AAACCA	92	676.152	0.494751	7.66621e-09	AAA3NCCA	75	553.841	0.206873	0.0213931	AAA6NCCA	53	393.257	-0.287126	0.0032298	AAA9NCCA	64	477.163	-0.00811497	0.922792	AAA12NCCA	59	442.014	-0.118507	0.21099	AAA15NCCA	74	557.086	0.215303	0.0168083
[AAA, CCC]	416.709	AAACCC	56	411.571	-0.0178998	0.86223	AAA3NCCC	72	531.687	0.351536	0.000187459	AAA6NCCC	45	333.897	-0.319637	0.00245001	AAA9NCCC	58	432.429	0.0534227	0.606931	AAA12NCCC	51	382.08	-0.125168	0.2159	AAA15NCCC	31	233.374	-0.836398	3.87011e-13
[AAA, CCG]	199.151	AAACCG	32	235.183	0.239922	0.0842174	AAA3NCCG	32	236.305	0.246788	0.0762777	AAA6NCCG	23	170.659	-0.222751	0.145932	AAA9NCCG	19	141.658	-0.491454	0.00201065	AAA12NCCG	13	97.3929	-1.03198	2.26288e-09	AAA15NCCG	24	180.677	-0.140455	0.356457
[AAA, CCU]	457.613	AAACCU	67	492.415	0.105747	0.270224	AAA3NCCU	44	324.92	-0.494045	1.92635e-06	AAA6NCCU	52	385.837	-0.246138	0.0132072	AAA9NCCU	49	365.328	-0.324936	0.00118306	AAA12NCCU	40	299.67	-0.610752	8.64172e-09	AAA15NCCU	50	376.41	-0.281825	0.00451516
[AAA, CGA]	228.04	AAACGA	42	308.678	0.436819	0.000468298	AAA3NCGA	34	251.074	0.13883	0.293801	AAA6NCGA	36	267.118	0.228191	0.079815	AAA9NCGA	34	253.493	0.152661	0.254796	AAA12NCGA	33	247.228	0.116558	0.383849	AAA15NCGA	29	218.318	-0.0628565	0.636274
[AAA, CGC]	328.51	AAACGC	41	301.329	-0.124599	0.26498	AAA3NCGC	32	236.305	-0.475285	8.95159e-05	AAA6NCGC	43	319.057	-0.0421218	0.694695	AAA9NCGC	26	193.848	-0.761015	3.02989e-09	AAA12NCGC	28	209.769	-0.647134	2.72935e-07	AAA15NCGC	51	383.938	0.224935	0.0394845
[AAA, CGG]	199.151	AAACGG	23	169.038	-0.236516	0.11823	AAA3NCGG	14	103.384	-0.945857	2.67651e-08	AAA6NCGG	25	185.498	-0.102457	0.47558	AAA9NCGG	25	186.392	-0.0955254	0.508226	AAA12NCGG	33	247.228	0.311978	0.0230813	AAA15NCGG	18	135.507	-0.555492	0.000568389
[AAA, CGU]	303.201	AAACGU	30	220.484	-0.459596	0.00028021	AAA3NCGU	39	287.997	-0.0742187	0.537603	AAA6NCGU	47	348.737	0.201867	0.0717605	AAA9NCGU	24	178.936	-0.760828	1.40359e-08	AAA12NCGU	27	202.277	-0.583937	6.65689e-06	AAA15NCGU	26	195.733	-0.631386	1.56348e-06
[AAA, CUA]	197.873	AAACUA	45	330.727	0.741065	6.35032e-09	AAA3NCUA	20	147.691	-0.421994	0.0071845	AAA6NCUA	30	222.598	0.169867	0.223568	AAA9NCUA	30	223.67	0.176799	0.206118	AAA12NCUA	18	134.852	-0.553201	0.000546856	AAA15NCUA	43	323.712	0.710137	3.0959e-08
[AAA, CUC]	572.911	AAACUC	95	698.201	0.28533	0.000452464	AAA3NCUC	83	612.917	0.0973799	0.245628	AAA6NCUC	75	556.495	-0.0419422	0.613073	AAA9NCUC	72	536.809	-0.093904	0.280112	AAA12NCUC	78	584.357	0.0285386	0.746522	AAA15NCUC	70	526.974	-0.120581	0.165619
[AAA, CUG]	1172.15	AAACUG	195	1433.15	0.290026	3.10672e-07	AAA3NCUG	159	1174.14	0.00244431	0.967071	AAA6NCUG	155	1150.09	-0.0274155	0.648072	AAA9NCUG	163	1215.28	0.0521201	0.378898	AAA12NCUG	138	1033.86	-0.181118	0.00329967	AAA15NCUG	169	1272.26	0.118236	0.0431162
[AAA, CUU]	481.9	AAACUU	60	440.969	-0.128057	0.177369	AAA3NCUU	78	575.994	0.257321	0.00384968	AAA6NCUU	66	489.716	0.0232114	0.797605	AAA9NCUU	61	454.796	-0.0835135	0.378013	AAA12NCUU	78	584.357	0.278117	0.00177955	AAA15NCUU	54	406.522	-0.245399	0.0118944
[AAA, GAA]	918.294	AAAGAA	134	984.831	0.100919	0.124646	AAA3NGAA	134	989.529	0.107785	0.0993489	AAA6NGAA	170	1261.39	0.457985	6.63269e-12	AAA9NGAA	151	1125.81	0.293931	4.15737e-06	AAA12NGAA	130	973.929	0.0848595	0.198046	AAA15NGAA	171	1287.32	0.487343	6.45373e-12
[AAA, GAC]	987.831	AAAGAC	189	1389.05	0.491765	1.29232e-11	AAA3NGAC	130	959.991	-0.0412442	0.525936	AAA6NGAC	128	949.752	-0.0567133	0.38816	AAA9NGAC	137	1021.43	0.0482507	0.4617	AAA12NGAC	120	899.011	-0.135925	0.0405044	AAA15NGAC	122	918.44	-0.10508	0.108919
[AAA, GAG]	1617.24	AAAGAG	244	1793.27	0.149061	0.00257743	AAA3NGAG	217	1602.45	-0.0132592	0.791523	AAA6NGAG	281	2085	0.366515	0	AAA9NGAG	244	1819.18	0.169757	0.000567933	AAA12NGAG	255	1910.4	0.240339	7.98888e-07	AAA15NGAG	202	1520.7	-0.0888039	0.0866106
[AAA, GAU]	927.498	AAAGAU	120	881.938	-0.0726667	0.290178	AAA3NGAU	103	760.608	-0.286191	5.29423e-05	AAA6NGAU	131	972.012	0.0676304	0.301897	AAA9NGAU	134	999.061	0.107228	0.100943	AAA12NGAU	162	1213.66	0.387955	5.35267e-10	AAA15NGAU	154	1159.34	0.32189	3.70651e-07
[AAA, GCA]	599.243	AAAGCA	143	1050.98	0.810516	1.08884e-11	AAA3NGCA	67	494.764	-0.2764	0.00166087	AAA6NGCA	68	504.556	-0.248128	0.00466524	AAA9NGCA	87	648.644	0.114285	0.157105	AAA12NGCA	100	749.176	0.322163	4.35166e-05	AAA15NGCA	94	707.65	0.239894	0.0025663
[AAA, GCC]	771.296	AAAGCC	179	1315.56	0.770318	4.42246e-12	AAA3NGCC	116	856.607	0.151349	0.0330757	AAA6NGCC	85	630.695	-0.290342	0.000183622	AAA9NGCC	75	559.176	-0.463982	5.78082e-09	AAA12NGCC	107	801.618	0.0556313	0.434592	AAA15NGCC	115	865.742	0.166653	0.0188832
[AAA, GCG]	271.756	AAAGCG	31	227.834	-0.254328	0.0492162	AAA3NGCG	26	191.998	-0.501219	0.000200418	AAA6NGCG	27	200.338	-0.439872	0.000911782	AAA9NGCG	19	141.658	-0.9399	1.24086e-10	AAA12NGCG	22	164.819	-0.721431	2.78188e-07	AAA15NGCG	17	127.979	-1.0864	3.57966e-13
[AAA, GCU]	792.77	AAAGCU	93	683.502	-0.213958	0.00456304	AAA3NGCU	129	952.606	0.264977	0.000127875	AAA6NGCU	99	734.574	-0.109995	0.137973	AAA9NGCU	118	879.77	0.150223	0.0334403	AAA12NGCU	89	666.767	-0.249721	0.000972714	AAA15NGCU	101	760.348	-0.0602439	0.402532
[AAA, GGA]	738.061	AAAGGA	124	911.336	0.304242	2.02002e-05	AAA3NGGA	96	708.916	-0.0581255	0.446009	AAA6NGGA	77	571.335	-0.369403	3.83694e-06	AAA9NGGA	90	671.011	-0.137404	0.0743393	AAA12NGGA	91	681.75	-0.114497	0.137367	AAA15NGGA	88	662.481	-0.155861	0.0422714
[AAA, GGC]	579.558	AAAGGC	76	558.561	-0.0532397	0.533982	AAA3NGGC	85	627.686	0.11509	0.167414	AAA6NGGC	67	497.136	-0.221313	0.0114386	AAA9NGGC	69	514.442	-0.171946	0.0460466	AAA12NGGC	61	456.997	-0.342768	0.000132415	AAA15NGGC	58	436.635	-0.408525	7.1574e-06
[AAA, GGG]	326.465	AAAGGG	46	338.076	0.0504206	0.641721	AAA3NGGG	46	339.689	0.0572865	0.587795	AAA6NGGG	46	341.317	0.0641852	0.561699	AAA9NGGG	35	260.949	-0.323162	0.00729836	AAA12NGGG	31	232.245	-0.491283	6.75816e-05	AAA15NGGG	37	278.543	-0.229027	0.0561409
[AAA, GGU]	519.736	AAAGGU	56	411.571	-0.336638	0.000401021	AAA3NGGU	53	391.381	-0.409207	1.88244e-05	AAA6NGGU	70	519.396	-0.00094539	0.975265	AAA9NGGU	71	529.353	0.0264506	0.781223	AAA12NGGU	48	359.604	-0.531369	6.48024e-08	AAA15NGGU	58	436.635	-0.251351	0.00729527
[AAA, GUA]	244.657	AAAGUA	46	338.076	0.466588	0.000115248	AAA3NGUA	30	221.536	-0.143217	0.287691	AAA6NGUA	35	259.698	0.086074	0.504919	AAA9NGUA	44	328.05	0.423154	0.000520597	AAA12NGUA	31	232.245	-0.0751155	0.552152	AAA15NGUA	39	293.6	0.26309	0.03488
[AAA, GUC]	560.64	AAAGUC	101	742.298	0.404923	5.16424e-07	AAA3NGUC	64	472.611	-0.246423	0.0062044	AAA6NGUC	65	482.296	-0.217156	0.0144466	AAA9NGUC	61	454.796	-0.301855	0.000879037	AAA12NGUC	57	427.03	-0.392737	1.97984e-05	AAA15NGUC	60	451.692	-0.311737	0.000612468
[AAA, GUG]	923.152	AAAGUG	116	852.54	-0.1148	0.0967745	AAA3NGUG	98	723.685	-0.351205	9.21262e-07	AAA6NGUG	117	868.133	-0.0886519	0.193843	AAA9NGUG	108	805.213	-0.197197	0.00452858	AAA12NGUG	114	854.061	-0.112229	0.101734	AAA15NGUG	96	722.707	-0.353158	8.05709e-07
[AAA, GUU]	541.211	AAAGUU	85	624.706	0.206987	0.0139013	AAA3NGUU	69	509.533	-0.0870137	0.339191	AAA6NGUU	83	615.855	0.1864	0.0274829	AAA9NGUU	67	499.53	-0.115618	0.204014	AAA12NGUU	97	726.701	0.425171	1.69141e-07	AAA15NGUU	92	692.594	0.355819	1.48815e-05
[AAA, UAC]	595.153	AAAUAC	76	558.561	-0.0915463	0.289467	AAA3NUAC	75	553.841	-0.103789	0.226638	AAA6NUAC	69	511.976	-0.217185	0.0126144	AAA9NUAC	71	529.353	-0.16903	0.0490498	AAA12NUAC	51	382.08	-0.639387	8.04228e-12	AAA15NUAC	67	504.389	-0.238724	0.006049
[AAA, UAU]	436.394	AAAUAU	51	374.824	-0.219421	0.0322363	AAA3NUAU	57	420.919	-0.05209	0.608613	AAA6NUAU	50	370.997	-0.234225	0.0221555	AAA9NUAU	47	350.417	-0.316561	0.00215276	AAA12NUAU	53	397.063	-0.136264	0.176833	AAA15NUAU	36	271.015	-0.68726	4.6952e-10
[AAA, UCA]	411.852	AAAUCA	44	323.377	-0.348908	0.00102262	AAA3NUCA	28	206.767	-0.994118	9.5717e-17	AAA6NUCA	53	393.257	-0.0666542	0.503363	AAA9NUCA	58	432.429	0.0703382	0.491462	AAA12NUCA	59	442.014	0.101966	0.304899	AAA15NUCA	53	398.994	-0.0457579	0.648265
[AAA, UCC]	463.238	AAAUCC	56	411.571	-0.170611	0.0848066	AAA3NUCC	49	361.843	-0.35639	0.000434345	AAA6NUCC	44	326.477	-0.50477	1.02868e-06	AAA9NUCC	44	328.05	-0.497838	1.52262e-06	AAA12NUCC	47	352.113	-0.395715	9.96634e-05	AAA15NUCC	43	323.712	-0.51704	6.9011e-07
[AAA, UCG]	155.946	AAAUCG	23	169.038	0.116298	0.471578	AAA3NUCG	23	169.844	0.123164	0.438859	AAA6NUCG	16	118.719	-0.393499	0.0257596	AAA9NUCG	22	164.025	0.0728641	0.655292	AAA12NUCG	26	194.786	0.320838	0.0374937	AAA15NUCG	17	127.979	-0.28514	0.0970298
[AAA, UCU]	514.879	AAAUCU	60	440.969	-0.223556	0.0167082	AAA3NUCU	48	354.458	-0.538618	4.40846e-08	AAA6NUCU	64	474.876	-0.116682	0.203833	AAA9NUCU	62	462.252	-0.155554	0.0900709	AAA12NUCU	82	614.324	0.254767	0.00321139	AAA15NUCU	68	511.917	-0.0083227	0.925459
[AAA, UGC]	295.787	AAAUGC	32	235.183	-0.330772	0.00811661	AAA3NUGC	34	251.074	-0.236443	0.0544682	AAA6NUGC	17	126.139	-1.22954	5.19172e-17	AAA9NUGC	43	320.594	0.11619	0.314585	AAA12NUGC	40	299.67	0.0188182	0.869978	AAA15NUGC	31	233.374	-0.341914	0.00615606
[AAA, UGG]	384.753	AAAUGG	53	389.523	0.0177742	0.857568	AAA3NUGG	53	391.381	0.0246401	0.829591	AAA6NUGG	56	415.517	0.110973	0.273661	AAA9NUGG	47	350.417	-0.134861	0.196976	AAA12NUGG	49	367.096	-0.0677746	0.511879	AAA15NUGG	59	444.163	0.207158	0.0405034
[AAA, UGU]	352.286	AAAUGU	35	257.232	-0.453676	0.000116322	AAA3NUGU	25	184.614	-0.932237	3.90976e-13	AAA6NUGU	43	319.057	-0.142929	0.202982	AAA9NUGU	60	447.341	0.344628	0.000772758	AAA12NUGU	27	202.277	-0.800409	1.49404e-10	AAA15NUGU	37	278.543	-0.338844	0.0036533
[AAA, UUA]	236.732	AAAUUA	19	139.64	-0.761539	5.274e-07	AAA3NUUA	36	265.844	0.167324	0.19639	AAA6NUUA	30	222.598	-0.0888117	0.514416	AAA9NUUA	33	246.037	0.0556237	0.682516	AAA12NUUA	29	217.261	-0.123824	0.348454	AAA15NUUA	28	210.789	-0.167451	0.219774
[AAA, UUC]	745.986	AAAUUC	79	580.609	-0.361582	5.80562e-06	AAA3NUUC	102	753.223	0.0139285	0.85658	AAA6NUUC	90	667.794	-0.159745	0.0380828	AAA9NUUC	77	574.087	-0.37788	2.1501e-06	AAA12NUUC	66	494.456	-0.593307	7.07897e-13	AAA15NUUC	86	647.425	-0.204437	0.00798906
[AAA, UUG]	439.462	AAAUUG	38	279.28	-0.654025	2.08088e-09	AAA3NUUG	88	649.84	0.564345	1.45209e-10	AAA6NUUG	60	445.196	0.0187029	0.840175	AAA9NUUG	54	402.607	-0.126368	0.214986	AAA12NUUG	77	576.865	0.392496	1.46662e-05	AAA15NUUG	71	534.502	0.282456	0.00209313
[AAA, UUU]	624.808	AAAUUU	45	330.727	-0.917774	9.68336e-22	AAA3NUUU	88	649.84	0.0566704	0.484026	AAA6NUUU	93	690.054	0.143296	0.0731275	AAA9NUUU	63	469.708	-0.411651	2.73943e-06	AAA12NUUU	83	621.816	-0.00692584	0.932329	AAA15NUUU	100	752.819	0.26889	0.000562319
[AAC, AAA]	798.139	AACAAA	127	933.384	0.225831	0.00117314	AAC3NAAA	103	760.608	-0.0694869	0.348873	AAC6NAAA	118	875.553	0.133554	0.0566381	AAC9NAAA	107	797.757	-0.000689874	1	AAC12NAAA	90	674.258	-0.243338	0.00122667	AAC15NAAA	104	782.932	-0.0277527	0.706092
[AAC, AAC]	521.513	AACAAC	105	771.696	0.565328	1.53564e-11	AAC3NAAC	56	413.534	-0.334696	0.000412717	AAC6NAAC	90	667.794	0.356701	2.27962e-05	AAC9NAAC	79	588.998	0.17556	0.0444678	AAC12NAAC	95	711.717	0.4486	6.06409e-08	AAC15NAAC	78	587.199	0.171146	0.051011
[AAC, AAG]	961.341	AACAAG	157	1153.87	0.263358	2.68803e-05	AAC3NAAG	132	974.76	0.0199976	0.750419	AAC6NAAG	129	957.172	-0.00627055	0.927249	AAC9NAAG	126	939.415	-0.033286	0.613864	AAC12NAAG	111	831.585	-0.209185	0.00231282	AAC15NAAG	105	790.46	-0.282356	4.34345e-05
[AAC, AAU]	352.464	AACAAU	41	301.329	-0.226137	0.0460412	AAC3NAAU	63	465.226	0.400456	7.5937e-05	AAC6NAAU	57	422.937	0.262965	0.0107643	AAC9NAAU	51	380.239	0.109432	0.301037	AAC12NAAU	44	329.637	-0.0965961	0.399913	AAC15NAAU	52	391.466	0.151411	0.152724
[AAC, ACA]	381.864	AACACA	79	580.609	0.604509	1.26282e-10	AAC3NACA	53	391.381	0.0355145	0.746342	AAC6NACA	81	601.015	0.654343	2.65499e-12	AAC9NACA	41	305.683	-0.321023	0.00375591	AAC12NACA	39	292.179	-0.386208	0.000522718	AAC15NACA	31	233.374	-0.710415	1.61484e-09
[AAC, ACC]	369.837	AACACC	64	470.367	0.346898	0.000556415	AAC3NACC	53	391.381	0.0816846	0.446828	AAC6NACC	58	430.356	0.218644	0.0339413	AAC9NACC	51	380.239	0.0400201	0.715208	AAC12NACC	60	449.506	0.281451	0.00520683	AAC15NACC	54	406.522	0.136447	0.184634
[AAC, ACG]	161.031	AACACG	34	249.882	0.633911	1.07675e-05	AAC3NACG	40	295.382	0.875242	2.74185e-10	AAC6NACG	15	111.299	-0.532896	0.00241523	AAC9NACG	19	141.658	-0.184928	0.27581	AAC12NACG	19	142.343	-0.177962	0.27581	AAC15NACG	22	165.62	0.040541	0.782538
[AAC, ACU]	312.54	AACACU	62	455.668	0.54394	2.36871e-07	AAC3NACU	39	287.997	-0.117988	0.308237	AAC6NACU	37	274.538	-0.187038	0.117329	AAC9NACU	44	328.05	0.0698721	0.553882	AAC12NACU	40	299.67	-0.0606661	0.599871	AAC15NACU	51	383.938	0.29683	0.00715821
[AAC, AGA]	389.214	AACAGA	84	617.357	0.665541	8.73746e-13	AAC3NAGA	37	273.228	-0.510457	6.29843e-06	AAC6NAGA	52	385.837	-0.0125721	0.914248	AAC9NAGA	60	447.341	0.200811	0.0449228	AAC12NAGA	51	382.08	-0.0266893	0.801111	AAC15NAGA	44	331.24	-0.232684	0.0306992
[AAC, AGC]	348.121	AACAGC	75	551.211	0.663017	1.14619e-11	AAC3NAGC	57	420.919	0.273954	0.00847769	AAC6NAGC	38	281.958	-0.30411	0.00855169	AAC9NAGC	41	305.683	-0.187553	0.100708	AAC12NAGC	41	307.162	-0.180588	0.109355	AAC15NAGC	42	316.184	-0.138823	0.214609
[AAC, AGG]	302.351	AACAGG	57	418.921	0.470454	1.28055e-05	AAC3NAGG	32	236.305	-0.35557	0.00442791	AAC6NAGG	34	252.278	-0.261209	0.0337119	AAC9NAGG	32	238.582	-0.34174	0.00675423	AAC12NAGG	40	299.67	-0.0128463	0.935096	AAC15NAGG	42	316.184	0.0645422	0.573669
[AAC, AGU]	273.452	AACAGU	62	455.668	0.736696	1.23384e-11	AAC3NAGU	28	206.767	-0.40328	0.00258194	AAC6NAGU	21	155.819	-0.811419	1.37162e-08	AAC9NAGU	32	238.582	-0.196804	0.133241	AAC12NAGU	30	224.753	-0.282948	0.0315491	AAC15NAGU	34	255.959	-0.095377	0.460284
[AAC, AUA]	190.264	AACAUA	23	169.038	-0.170652	0.268357	AAC3NAUA	32	236.305	0.312652	0.0258925	AAC6NAUA	23	170.659	-0.156888	0.317981	AAC9NAUA	26	193.848	0.026922	0.838497	AAC12NAUA	29	217.261	0.191429	0.181251	AAC15NAUA	31	233.374	0.294643	0.0366494
[AAC, AUC]	569.288	AACAUC	120	881.938	0.631519	1.24969e-11	AAC3NAUC	99	731.07	0.360851	6.89544e-06	AAC6NAUC	86	638.115	0.164658	0.0470716	AAC9NAUC	92	685.922	0.268887	0.000954788	AAC12NAUC	95	711.717	0.322146	6.39471e-05	AAC15NAUC	76	572.143	0.00721663	0.929266
[AAC, AUG]	669.849	AACAUG	105	771.696	0.204197	0.00722904	AAC3NAUG	90	664.609	-0.0113297	0.8912	AAC6NAUG	86	638.115	-0.0700194	0.376452	AAC9NAUG	67	499.53	-0.423263	6.48082e-07	AAC12NAUG	98	734.192	0.132323	0.0877069	AAC15NAUG	72	542.03	-0.305463	0.00023474
[AAC, AUU]	392.054	AACAUU	75	551.211	0.491554	2.13814e-07	AAC3NAUU	47	347.074	-0.17581	0.0980145	AAC6NAUU	56	415.517	0.0838552	0.398798	AAC9NAUU	38	283.316	-0.46864	2.65791e-05	AAC12NAUU	55	412.047	0.0717572	0.480891	AAC15NAUU	65	489.333	0.319764	0.00107869
[AAC, CAA]	261.425	AACCAA	34	249.882	-0.0651463	0.626914	AAC3NCAA	41	302.766	0.211809	0.0771434	AAC6NCAA	26	192.918	-0.438405	0.00140666	AAC9NCAA	37	275.86	0.0775407	0.517867	AAC12NCAA	33	247.228	-0.0805532	0.534944	AAC15NCAA	29	218.318	-0.259967	0.0495711
[AAC, CAC]	308.197	AACCAC	31	227.834	-0.435871	0.000543896	AAC3NCAC	45	332.304	0.108652	0.343165	AAC6NCAC	39	289.378	-0.0909005	0.437203	AAC9NCAC	58	432.429	0.48861	4.98364e-06	AAC12NCAC	57	427.03	0.470485	1.10496e-05	AAC15NCAC	55	414.051	0.425953	7.85304e-05
[AAC, CAG]	750.865	AACCAG	85	624.706	-0.265377	0.000679626	AAC3NCAG	138	1019.07	0.440623	1.81723e-10	AAC6NCAG	96	712.314	-0.0760405	0.308068	AAC9NCAG	107	797.757	0.0873959	0.232545	AAC12NCAG	111	831.585	0.14731	0.0417967	AAC15NCAG	109	820.573	0.128078	0.0775381
[AAC, CAU]	246.725	AACCAU	35	257.232	0.0601667	0.656367	AAC3NCAU	40	295.382	0.259678	0.0393121	AAC6NCAU	33	244.858	-0.0109576	0.928239	AAC9NCAU	27	201.303	-0.293532	0.0298274	AAC12NCAU	35	262.212	0.0878285	0.506594	AAC15NCAU	40	301.128	0.287473	0.0211008
[AAC, CCA]	313.543	AACCCA	44	323.377	0.0445565	0.721636	AAC3NCCA	50	369.227	0.235847	0.035391	AAC6NCCA	54	400.677	0.353777	0.00113399	AAC9NCCA	54	402.607	0.360709	0.00088311	AAC12NCCA	54	404.555	0.367674	0.000684995	AAC15NCCA	29	218.318	-0.522233	3.06021e-05
[AAC, CCC]	272.283	AACCCC	54	396.872	0.543569	1.28055e-06	AAC3NCCC	52	383.996	0.495987	1.18859e-05	AAC6NCCC	46	341.317	0.326008	0.00531694	AAC9NCCC	49	365.328	0.424088	0.000226032	AAC12NCCC	32	239.736	-0.183657	0.157637	AAC15NCCC	28	210.789	-0.369303	0.00550427
[AAC, CCG]	130.128	AACCCG	34	249.882	0.941321	5.679e-10	AAC3NCCG	19	140.306	0.108652	0.543627	AAC6NCCG	15	111.299	-0.225487	0.22187	AAC9NCCG	15	111.835	-0.218555	0.24816	AAC12NCCG	13	97.3929	-0.41804	0.0286321	AAC15NCCG	19	143.036	0.136447	0.432298
[AAC, CCU]	299.01	AACCCU	59	433.619	0.536237	5.83532e-07	AAC3NCCU	63	465.226	0.63774	1.69264e-09	AAC6NCCU	49	363.577	0.282068	0.0115964	AAC9NCCU	30	223.67	-0.418819	0.00103256	AAC12NCCU	38	284.687	-0.0708167	0.562742	AAC15NCCU	49	368.881	0.302965	0.00675888
[AAC, CGA]	149.004	AACCGA	24	176.388	0.2434	0.134689	AAC3NCGA	9	66.4609	-1.16477	1.07385e-08	AAC6NCGA	24	178.079	0.257165	0.109179	AAC9NCGA	21	156.569	0.0714518	0.648041	AAC12NCGA	20	149.835	0.00802781	0.953972	AAC15NCGA	15	112.923	-0.400011	0.0262405
[AAC, CGC]	214.652	AACCGC	27	198.436	-0.113327	0.403463	AAC3NCGC	35	258.459	0.267934	0.0481474	AAC6NCGC	24	178.079	-0.269488	0.0621799	AAC9NCGC	35	260.949	0.281765	0.0350774	AAC12NCGC	27	202.277	-0.0856655	0.524923	AAC15NCGC	37	278.543	0.375899	0.00397511
[AAC, CGG]	130.128	AACCGG	15	110.242	-0.239251	0.197535	AAC3NCGG	17	125.537	-0.051813	0.803023	AAC6NCGG	25	185.498	0.511479	0.00192827	AAC9NCGG	25	186.392	0.518411	0.00161763	AAC12NCGG	15	112.376	-0.211589	0.24816	AAC15NCGG	17	127.979	-0.0240179	0.90113
[AAC, CGU]	198.115	AACCGU	25	183.737	-0.108694	0.47443	AAC3NCGU	26	191.998	-0.0452449	0.761605	AAC6NCGU	23	170.659	-0.215224	0.160328	AAC9NCGU	30	223.67	0.175037	0.206118	AAC12NCGU	23	172.31	-0.201327	0.176983	AAC15NCGU	44	331.24	0.741542	6.35032e-09
[AAC, CUA]	129.292	AACCUA	11	80.8443	-0.67742	0.000907788	AAC3NCUA	20	147.691	0.191942	0.254434	AAC6NCUA	16	118.719	-0.123087	0.526344	AAC9NCUA	10	74.5568	-0.794227	0.000149244	AAC12NCUA	14	104.885	-0.301835	0.117257	AAC15NCUA	24	180.677	0.482771	0.00312882
[AAC, CUC]	374.347	AACCUC	55	404.222	0.110771	0.282429	AAC3NCUC	65	479.995	0.358645	0.00028404	AAC6NCUC	46	341.317	-0.133263	0.217448	AAC9NCUC	39	290.771	-0.36449	0.00128206	AAC12NCUC	38	284.687	-0.395	0.00052208	AAC15NCUC	41	308.656	-0.278376	0.0128858
[AAC, CUG]	765.899	AACCUG	111	815.793	0.0910476	0.208851	AAC3NCUG	103	760.608	-0.0100018	0.898225	AAC6NCUG	108	801.353	0.0652839	0.376765	AAC9NCUG	111	827.58	0.111744	0.120533	AAC12NCUG	95	711.717	-0.105851	0.160255	AAC15NCUG	117	880.799	0.201657	0.00459938
[AAC, CUU]	314.879	AACCUU	48	352.775	0.163951	0.141731	AAC3NCUU	42	310.151	-0.0218277	0.841626	AAC6NCUU	47	348.737	0.147342	0.187308	AAC9NCUU	34	253.493	-0.312852	0.00928508	AAC12NCUU	38	284.687	-0.145422	0.221024	AAC15NCUU	27	203.261	-0.631463	8.02086e-07
[AAC, GAA]	600.024	AACGAA	38	279.28	-1.10331	6.94625e-28	AAC3NGAA	85	627.686	0.065023	0.424477	AAC6NGAA	58	430.356	-0.479488	1.11985e-07	AAC9NGAA	63	469.708	-0.353257	6.9804e-05	AAC12NGAA	78	584.357	-0.0381698	0.642097	AAC15NGAA	68	511.917	-0.22911	0.00831662
[AAC, GAC]	645.46	AACGAC	45	330.727	-0.964688	3.87468e-24	AAC3NGAC	86	635.071	-0.0234109	0.779951	AAC6NGAC	88	652.955	0.0166546	0.824351	AAC9NGAC	88	656.099	0.0235865	0.760493	AAC12NGAC	76	569.374	-0.180952	0.0291902	AAC15NGAC	96	722.707	0.163082	0.0349834
[AAC, GAG]	1056.72	AACGAG	74	543.862	-0.958287	3.04485e-38	AAC3NGAG	104	767.992	-0.460434	1.22645e-11	AAC6NGAG	137	1016.53	-0.0559433	0.379886	AAC9NGAG	121	902.137	-0.22818	0.000460442	AAC12NGAG	150	1123.76	0.0887405	0.151463	AAC15NGAG	140	1053.95	-0.00379608	0.947954
[AAC, GAU]	606.038	AACGAU	20	146.99	-2.04369	3.5904e-67	AAC3NGAU	70	516.918	-0.229472	0.00791111	AAC6NGAU	69	511.976	-0.243332	0.00493128	AAC9NGAU	79	588.998	-0.0411437	0.623043	AAC12NGAU	79	591.849	-0.0341784	0.685999	AAC15NGAU	69	519.445	-0.222436	0.00949253
[AAC, GCA]	391.552	AACGCA	24	176.388	-1.15046	4.79078e-20	AAC3NGCA	35	258.459	-0.59927	1.36406e-07	AAC6NGCA	53	393.257	0.00626601	0.971549	AAC9NGCA	64	477.163	0.285277	0.00392917	AAC12NGCA	39	292.179	-0.422355	0.000129623	AAC15NGCA	48	361.353	-0.115796	0.258903
[AAC, GCC]	503.973	AACGCC	41	301.329	-0.742009	6.56009e-13	AAC3NGCC	66	487.38	-0.0483012	0.589391	AAC6NGCC	76	563.915	0.162131	0.066439	AAC9NGCC	64	477.163	-0.0788647	0.388916	AAC12NGCC	67	501.948	-0.00581018	0.94975	AAC15NGCC	56	421.579	-0.257545	0.00704411
[AAC, GCG]	177.568	AACGCG	9	66.1453	-1.42466	3.14755e-13	AAC3NGCG	17	125.537	-0.500259	0.00284528	AAC6NGCG	10	74.1994	-1.2589	3.25937e-11	AAC9NGCG	22	164.025	-0.11446	0.449739	AAC12NGCG	29	217.261	0.291055	0.0498792	AAC15NGCG	18	135.507	-0.390002	0.0178204
[AAC, GCU]	518.005	AACGCU	30	220.484	-1.23229	1.01604e-28	AAC3NGCU	56	413.534	-0.324959	0.000654306	AAC6NGCU	75	556.495	0.103403	0.246448	AAC9NGCU	38	283.316	-0.870556	6.34986e-17	AAC12NGCU	58	434.522	-0.253537	0.00717333	AAC15NGCU	53	398.994	-0.376599	8.39761e-05
[AAC, GGA]	482.258	AACGGA	31	227.834	-1.08182	5.92308e-22	AAC3NGGA	43	317.535	-0.602887	6.07795e-09	AAC6NGGA	70	519.396	0.10703	0.24244	AAC9NGGA	48	357.872	-0.430359	1.84189e-05	AAC12NGGA	56	419.539	-0.201001	0.0390318	AAC15NGGA	54	406.522	-0.246469	0.0118944
[AAC, GGC]	378.69	AACGGC	43	316.028	-0.260966	0.0168779	AAC3NGGC	55	406.15	0.100995	0.335522	AAC6NGGC	48	356.157	-0.0885038	0.396569	AAC9NGGC	34	253.493	-0.579072	5.05644e-07	AAC12NGGC	41	307.162	-0.302017	0.00597481	AAC15NGGC	53	398.994	0.0753505	0.47366
[AAC, GGG]	213.316	AACGGG	17	124.941	-0.771742	1.54122e-06	AAC3NGGG	24	177.229	-0.267377	0.0685312	AAC6NGGG	22	163.239	-0.386009	0.00992717	AAC9NGGG	23	171.481	-0.314947	0.0321787	AAC12NGGG	21	157.327	-0.439226	0.00358799	AAC15NGGG	26	195.733	-0.124104	0.401178
[AAC, GGU]	339.602	AACGGU	18	132.291	-1.36013	2.2887e-22	AAC3NGGU	31	228.921	-0.568995	3.10896e-06	AAC6NGGU	67	497.136	0.549797	5.35831e-08	AAC9NGGU	45	335.505	-0.0175071	0.877835	AAC12NGGU	37	277.195	-0.292942	0.0112098	AAC15NGGU	32	240.902	-0.495396	3.90401e-05
[AAC, GUA]	159.862	AACGUA	9	66.1453	-1.27311	2.42375e-10	AAC3NGUA	9	66.4609	-1.26625	2.42375e-10	AAC6NGUA	17	126.139	-0.34181	0.044566	AAC9NGUA	27	201.303	0.332547	0.031027	AAC12NGUA	17	127.36	-0.327913	0.051641	AAC15NGUA	11	82.8101	-0.948945	6.69071e-07
[AAC, GUC]	366.329	AACGUC	50	367.474	0.00450389	0.97056	AAC3NGUC	50	369.227	0.0113698	0.911958	AAC6NGUC	60	445.196	0.281303	0.00553266	AAC9NGUC	73	544.264	0.571169	3.30094e-09	AAC12NGUC	48	359.604	-0.026728	0.823922	AAC15NGUC	35	263.487	-0.475408	3.91736e-05
[AAC, GUG]	603.198	AACGUG	45	330.727	-0.866992	3.26854e-19	AAC3NGUG	69	509.533	-0.243455	0.00530684	AAC6NGUG	76	563.915	-0.0971528	0.253797	AAC9NGUG	102	760.479	0.334277	2.08612e-05	AAC12NGUG	90	674.258	0.16067	0.046984	AAC15NGUG	91	685.066	0.183611	0.0223376
[AAC, GUU]	353.633	AACGUU	36	264.581	-0.418543	0.00034356	AAC3NGUU	37	273.228	-0.372149	0.00121078	AAC6NGUU	40	296.798	-0.252775	0.0255205	AAC9NGUU	42	313.138	-0.175454	0.112595	AAC12NGUU	50	374.588	0.0830502	0.437035	AAC15NGUU	32	240.902	-0.553807	3.44963e-06
[AAC, UAC]	388.88	AACUAC	90	661.453	0.766316	3.37064e-13	AAC3NUAC	73	539.072	0.471153	8.15218e-07	AAC6NUAC	35	259.698	-0.58249	3.8549e-07	AAC9NUAC	55	410.062	0.0765186	0.457828	AAC12NUAC	41	307.162	-0.340324	0.00187596	AAC15NUAC	75	564.614	0.537942	1.12289e-08
[AAC, UAU]	285.145	AACUAU	26	191.087	-0.57747	1.57928e-05	AAC3NUAU	34	251.074	-0.183581	0.142248	AAC6NUAU	37	274.538	-0.0546916	0.672917	AAC9NUAU	31	231.126	-0.303017	0.0174683	AAC12NUAU	47	352.113	0.304341	0.00793896	AAC15NUAU	54	406.522	0.511639	3.38534e-06
[AAC, UCA]	269.109	AACUCA	27	198.436	-0.439515	0.00100997	AAC3NUCA	18	132.922	-1.01761	7.90384e-12	AAC6NUCA	22	163.239	-0.721207	3.07094e-07	AAC9NUCA	46	342.961	0.349855	0.00277091	AAC12NUCA	27	202.277	-0.411854	0.00201107	AAC15NUCA	15	112.923	-1.25285	6.12574e-16
[AAC, UCC]	302.685	AACUCC	43	316.028	0.0622353	0.601642	AAC3NUCC	28	206.767	-0.549809	2.05581e-05	AAC6NUCC	34	252.278	-0.262802	0.0304584	AAC9NUCC	49	365.328	0.271377	0.0164633	AAC12NUCC	38	284.687	-0.0884401	0.458312	AAC15NUCC	33	248.43	-0.284974	0.0191528
[AAC, UCG]	101.897	AACUCG	12	88.1938	-0.208365	0.311054	AAC3NUCG	16	118.153	0.213538	0.281776	AAC6NUCG	20	148.399	0.542365	0.0036057	AAC9NUCG	20	149.114	0.549297	0.00299335	AAC12NUCG	10	74.9176	-0.443738	0.0426943	AAC15NUCG	12	90.3383	-0.173704	0.387763
[AAC, UCU]	336.428	AACUCU	46	338.076	0.00705179	0.938647	AAC3NUCU	31	228.921	-0.555448	6.46917e-06	AAC6NUCU	48	356.157	0.0822169	0.447435	AAC9NUCU	30	223.67	-0.588923	2.09676e-06	AAC12NUCU	51	382.08	0.183577	0.0861809	AAC15NUCU	51	383.938	0.190576	0.0737651
[AAC, UGC]	193.271	AACUGC	50	367.474	0.927021	1.29452e-13	AAC3NUGC	43	317.535	0.716295	2.83389e-08	AAC6NUGC	18	133.559	-0.533146	0.00109163	AAC9NUGC	16	119.291	-0.696139	2.65178e-05	AAC12NUGC	36	269.703	0.480751	0.000340618	AAC15NUGC	26	195.733	0.0182653	0.879282
[AAC, UGG]	251.402	AACUGG	48	352.775	0.488753	3.23531e-05	AAC3NUGG	36	265.844	0.0805809	0.509895	AAC6NUGG	31	230.018	-0.128249	0.338815	AAC9NUGG	50	372.784	0.568343	9.82792e-07	AAC12NUGG	53	397.063	0.659372	8.67036e-09	AAC15NUGG	53	398.994	0.666371	5.70133e-09
[AAC, UGU]	230.187	AACUGU	31	227.834	-0.0148261	0.925637	AAC3NUGU	19	140.306	-0.714229	2.66722e-06	AAC6NUGU	26	192.918	-0.254818	0.0722298	AAC9NUGU	25	186.392	-0.30447	0.0310631	AAC12NUGU	21	157.327	-0.549043	0.000202177	AAC15NUGU	38	286.071	0.313566	0.0137053
[AAC, UUA]	154.683	AACUUA	14	102.893	-0.588176	0.00119077	AAC3NUUA	31	228.921	0.565532	0.000155367	AAC6NUUA	13	96.4592	-0.681326	0.000189424	AAC9NUUA	14	104.379	-0.567479	0.0015132	AAC12NUUA	29	217.261	0.490112	0.00129548	AAC15NUUA	24	180.677	0.224093	0.156582
[AAC, UUC]	487.436	AACUUC	107	786.395	0.690041	5.3233e-12	AAC3NUUC	83	612.917	0.330479	0.000144001	AAC6NUUC	63	467.456	-0.0603818	0.517534	AAC9NUUC	67	499.53	0.0353593	0.679199	AAC12NUUC	70	524.423	0.105518	0.244781	AAC15NUUC	75	564.614	0.212053	0.0161897
[AAC, UUG]	287.15	AACUUG	35	257.232	-0.158733	0.198727	AAC3NUUG	30	221.536	-0.37426	0.00395544	AAC6NUUG	37	274.538	-0.0647981	0.613079	AAC9NUUG	31	231.126	-0.313123	0.0138889	AAC12NUUG	32	239.736	-0.260354	0.0407128	AAC15NUUG	38	286.071	-0.00542757	0.966711
[AAC, UUU]	408.257	AACUUU	71	521.813	0.354056	0.000183613	AAC3NUUU	60	443.073	0.118066	0.230477	AAC6NUUU	50	370.997	-0.13807	0.185198	AAC9NUUU	86	641.188	0.65127	2.66165e-12	AAC12NUUU	48	359.604	-0.183066	0.0833985	AAC15NUUU	50	376.41	-0.117174	0.253385
[AAG, AAA]	1471.27	AAGAAA	322	2366.53	0.685718	0	AAG3NAAA	227	1676.29	0.188216	0.000257255	AAG6NAAA	207	1535.93	0.0620528	0.235952	AAG9NAAA	198	1476.22	0.00485437	0.92663	AAG12NAAA	260	1947.86	0.404831	0	AAG15NAAA	170	1279.79	-0.201147	0.000270258
[AAG, AAC]	961.341	AAGAAC	178	1308.21	0.444471	1.23626e-11	AAG3NAAC	118	871.376	-0.141753	0.0355125	AAG6NAAC	106	786.514	-0.289577	3.12954e-05	AAG9NAAC	128	954.327	-0.0105659	0.87295	AAG12NAAC	96	719.209	-0.418638	3.37127e-09	AAG15NAAC	129	971.137	0.0146258	0.820082
[AAG, AAG]	1772.11	AAGAAG	481	3535.1	0.996285	5.0977e-12	AAG3NAAG	345	2547.67	0.523711	5.0977e-12	AAG6NAAG	339	2515.36	0.505298	5.0977e-12	AAG9NAAG	338	2520.02	0.507968	5.0977e-12	AAG12NAAG	287	2150.13	0.278961	1.54977e-09	AAG15NAAG	284	2138.01	0.2708	4.72942e-09
[AAG, AAU]	649.721	AAGAAU	78	573.26	-0.180633	0.0277024	AAG3NAAU	75	553.841	-0.23035	0.00566095	AAG6NAAU	96	712.314	0.132692	0.0930455	AAG9NAAU	79	588.998	-0.141558	0.0831816	AAG12NAAU	73	546.898	-0.248549	0.00290643	AAG15NAAU	76	572.143	-0.183446	0.0256813
[AAG, ACA]	703.916	AAGACA	72	529.163	-0.411692	6.04403e-07	AAG3NACA	97	716.301	0.0251615	0.750244	AAG6NACA	89	660.375	-0.0921192	0.233669	AAG9NACA	90	671.011	-0.0690677	0.373676	AAG12NACA	104	779.143	0.146484	0.0515098	AAG15NACA	82	617.312	-0.189404	0.0166886
[AAG, ACC]	681.746	AAGACC	154	1131.82	0.731339	9.42224e-12	AAG3NACC	128	945.221	0.471419	7.42379e-11	AAG6NACC	101	749.414	0.136529	0.0766023	AAG9NACC	129	961.782	0.496477	1.3936e-11	AAG12NACC	101	756.668	0.150426	0.0480692	AAG15NACC	100	752.819	0.14307	0.0609454
[AAG, ACG]	296.84	AAGACG	70	514.464	0.793386	2.48823e-12	AAG3NACG	30	221.536	-0.42214	0.000987089	AAG6NACG	37	274.538	-0.112679	0.358074	AAG9NACG	30	223.67	-0.40831	0.00137497	AAG12NACG	40	299.67	0.013693	0.902375	AAG15NACG	32	240.902	-0.301236	0.015783
[AAG, ACU]	576.127	AAGACU	74	543.862	-0.0831481	0.339199	AAG3NACU	72	531.687	-0.115811	0.186391	AAG6NACU	83	615.855	0.0962026	0.246819	AAG9NACU	53	395.151	-0.543985	5.81255e-09	AAG12NACU	93	696.734	0.274219	0.00069298	AAG15NACU	51	383.938	-0.585515	5.16826e-10
[AAG, AGA]	717.465	AAGAGA	151	1109.77	0.629283	5.70255e-12	AAG3NAGA	103	760.608	0.0842446	0.252569	AAG6NAGA	105	779.094	0.118888	0.109028	AAG9NAGA	97	723.201	0.0114875	0.874417	AAG12NAGA	88	659.275	-0.122028	0.118019	AAG15NAGA	92	692.594	-0.0508989	0.522888
[AAG, AGC]	641.715	AAGAGC	123	903.986	0.494367	3.48952e-11	AAG3NAGC	60	443.073	-0.534391	1.40189e-09	AAG6NAGC	90	667.794	0.0574706	0.472722	AAG9NAGC	88	656.099	0.0319809	0.697706	AAG12NAGC	72	539.407	-0.25056	0.00272117	AAG15NAGC	71	534.502	-0.263739	0.00181182
[AAG, AGG]	557.344	AAGAGG	127	933.384	0.743903	1.3489e-11	AAG3NAGG	78	575.994	0.0474865	0.572625	AAG6NAGG	81	601.015	0.108833	0.196183	AAG9NAGG	84	626.277	0.168232	0.0448884	AAG12NAGG	91	681.75	0.290675	0.000381532	AAG15NAGG	88	662.481	0.249311	0.0026315
[AAG, AGU]	504.073	AAGAGU	107	786.395	0.641621	7.60814e-12	AAG3NAGU	58	428.303	-0.234999	0.0128001	AAG6NAGU	52	385.837	-0.385642	7.53931e-05	AAG9NAGU	59	439.885	-0.196507	0.0372938	AAG12NAGU	58	434.522	-0.214203	0.0243637	AAG15NAGU	53	398.994	-0.337265	0.000472519
[AAG, AUA]	350.726	AAGAUA	38	279.28	-0.328632	0.00411748	AAG3NAUA	31	228.921	-0.615497	3.78279e-07	AAG6NAUA	35	259.698	-0.433512	0.000228897	AAG9NAUA	37	275.86	-0.34641	0.00273545	AAG12NAUA	30	224.753	-0.642007	1.39512e-07	AAG15NAUA	28	210.789	-0.734544	3.01999e-09
[AAG, AUC]	1049.41	AAGAUC	182	1337.61	0.350077	3.21107e-09	AAG3NAUC	154	1137.22	0.115935	0.0598474	AAG6NAUC	130	964.592	-0.121585	0.0612777	AAG9NAUC	124	924.504	-0.182824	0.00525426	AAG12NAUC	133	996.404	-0.074773	0.241303	AAG15NAUC	146	1099.12	0.0667683	0.280773
[AAG, AUG]	1234.78	AAGAUG	140	1028.93	-0.263111	1.48238e-05	AAG3NAUG	147	1085.53	-0.185856	0.00198102	AAG6NAUG	127	942.332	-0.389945	3.22536e-10	AAG9NAUG	123	917.048	-0.429183	6.61773e-12	AAG12NAUG	142	1063.83	-0.214985	0.000360936	AAG15NAUG	105	790.46	-0.643488	3.19305e-23
[AAG, AUU]	722.7	AAGAUU	84	617.357	-0.227292	0.00378013	AAG3NAUU	109	804.915	0.15544	0.0359542	AAG6NAUU	84	623.275	-0.213528	0.00641518	AAG9NAUU	87	648.644	-0.15597	0.0457766	AAG12NAUU	95	711.717	-0.0220923	0.771615	AAG15NAUU	119	895.855	0.309869	1.69188e-05
[AAG, CAA]	481.902	AAGCAA	50	367.474	-0.391098	7.81071e-05	AAG3NCAA	29	214.152	-1.17011	8.4762e-25	AAG6NCAA	62	460.036	-0.0669936	0.473752	AAG9NCAA	64	477.163	-0.0142581	0.871809	AAG12NCAA	44	329.637	-0.547861	8.98958e-08	AAG15NCAA	71	534.502	0.149454	0.0966406
[AAG, CAC]	568.121	AAGCAC	45	330.727	-0.78056	1.92501e-15	AAG3NCAC	62	457.842	-0.31135	0.000591481	AAG6NCAC	72	534.236	-0.0887231	0.305955	AAG9NCAC	66	492.075	-0.207322	0.0195938	AAG12NCAC	76	569.374	0.00317664	0.976353	AAG15NCAC	79	594.727	0.066029	0.428732
[AAG, CAG]	1384.12	AAGCAG	188	1381.7	-0.00252414	0.969672	AAG3NCAG	172	1270.14	-0.123982	0.0269172	AAG6NCAG	219	1624.97	0.231439	1.10797e-05	AAG9NCAG	187	1394.21	0.0104779	0.849552	AAG12NCAG	178	1333.53	-0.0537177	0.337619	AAG15NCAG	168	1264.74	-0.130135	0.020779
[AAG, CAU]	454.805	AAGCAU	48	352.775	-0.366499	0.000329999	AAG3NCAU	82	605.532	0.412956	3.46633e-06	AAG6NCAU	59	437.776	-0.055054	0.569676	AAG9NCAU	68	506.986	0.156698	0.0937502	AAG12NCAU	45	337.129	-0.431947	2.69695e-05	AAG15NCAU	62	466.748	0.0373955	0.692876
[AAG, CCA]	577.975	AAGCCA	53	389.523	-0.5693	1.3773e-09	AAG3NCCA	66	487.38	-0.245961	0.00529292	AAG6NCCA	51	378.417	-0.611031	8.67416e-11	AAG9NCCA	69	514.442	-0.168	0.0528374	AAG12NCCA	56	419.539	-0.462204	5.47154e-07	AAG15NCCA	60	451.692	-0.355669	8.54056e-05
[AAG, CCC]	501.918	AAGCCC	83	610.007	0.281376	0.00119716	AAG3NCCC	74	546.456	0.122655	0.174271	AAG6NCCC	69	511.976	0.0286252	0.753628	AAG9NCCC	58	432.429	-0.214986	0.0220148	AAG12NCCC	71	531.915	0.0837451	0.351081	AAG15NCCC	108	813.045	0.695885	7.25775e-12
[AAG, CCG]	239.873	AAGCCG	28	205.786	-0.221132	0.107699	AAG3NCCG	24	177.229	-0.436659	0.00202397	AAG6NCCG	35	259.698	0.114561	0.371587	AAG9NCCG	20	149.114	-0.685863	3.68699e-06	AAG12NCCG	23	172.31	-0.477263	0.00079937	AAG15NCCG	29	218.318	-0.135845	0.304476
[AAG, CCU]	551.186	AAGCCU	60	440.969	-0.321861	0.000475777	AAG3NCCU	57	420.919	-0.388996	2.9997e-05	AAG6NCCU	80	593.595	0.106941	0.203989	AAG9NCCU	76	566.631	0.0398725	0.632453	AAG12NCCU	65	486.964	-0.178722	0.0470356	AAG15NCCU	82	617.312	0.163461	0.0535167
[AAG, CGA]	274.669	AAGCGA	34	249.882	-0.136445	0.275676	AAG3NCGA	37	273.228	-0.00758824	0.931987	AAG6NCGA	26	192.918	-0.509703	0.000147357	AAG9NCGA	29	216.215	-0.34523	0.0077522	AAG12NCGA	28	209.769	-0.388891	0.00315341	AAG15NCGA	46	346.297	0.334315	0.00437794
[AAG, CGC]	395.683	AAGCGC	53	389.523	-0.0226398	0.83066	AAG3NCGC	64	472.611	0.256306	0.00900136	AAG6NCGC	43	319.057	-0.310531	0.00397582	AAG9NCGC	50	372.784	-0.0860076	0.407198	AAG12NCGC	54	404.555	0.0319891	0.750658	AAG15NCGC	54	406.522	0.0389882	0.698086
[AAG, CGG]	239.873	AAGCGG	27	198.436	-0.2736	0.044888	AAG3NCGG	32	236.305	-0.0216212	0.854707	AAG6NCGG	29	215.178	-0.156742	0.241675	AAG9NCGG	31	231.126	-0.0535943	0.678729	AAG12NCGG	28	209.769	-0.19347	0.157684	AAG15NCGG	53	398.994	0.734094	2.65518e-10
[AAG, CGU]	365.199	AAGCGU	37	271.931	-0.425443	0.000226032	AAG3NCGU	33	243.69	-0.583636	8.88892e-07	AAG6NCGU	77	571.335	0.645655	1.4021e-11	AAG9NCGU	77	574.087	0.652587	7.5624e-12	AAG12NCGU	67	501.948	0.458855	3.17173e-06	AAG15NCGU	73	549.558	0.58959	8.61748e-10
[AAG, CUA]	238.334	AAGCUA	17	124.941	-0.931735	2.36222e-09	AAG3NCUA	29	214.152	-0.15435	0.259458	AAG6NCUA	31	230.018	-0.0512364	0.711868	AAG9NCUA	32	238.582	0.00149913	0.963525	AAG12NCUA	32	239.736	0.00846447	0.927201	AAG15NCUA	29	218.318	-0.126555	0.349511
[AAG, CUC]	690.06	AAGCUC	69	507.114	-0.44441	1.17617e-07	AAG3NCUC	100	738.454	0.0977876	0.20415	AAG6NCUC	76	563.915	-0.291242	0.000371599	AAG9NCUC	74	551.72	-0.322785	8.92943e-05	AAG12NCUC	96	719.209	0.0596898	0.439945	AAG15NCUC	98	737.763	0.0964363	0.20415
[AAG, CUG]	1411.84	AAGCUG	175	1286.16	-0.134502	0.0152795	AAG3NCUG	209	1543.37	0.128511	0.015962	AAG6NCUG	209	1550.77	0.13541	0.0106633	AAG9NCUG	214	1595.51	0.17645	0.000792816	AAG12NCUG	194	1453.4	0.041861	0.443769	AAG15NCUG	190	1430.36	0.0188029	0.735682
[AAG, CUU]	580.438	AAGCUU	92	676.152	0.220206	0.00675152	AAG3NCUU	91	671.993	0.211304	0.00932149	AAG6NCUU	73	541.656	-0.0997672	0.256806	AAG9NCUU	79	588.998	0.0211208	0.792474	AAG12NCUU	71	531.915	-0.125947	0.150181	AAG15NCUU	94	707.65	0.285893	0.000359846
[AAG, GAA]	1106.07	AAGGAA	160	1175.92	0.0883489	0.142897	AAG3NGAA	120	886.145	-0.319823	8.1059e-07	AAG6NGAA	190	1409.79	0.350041	1.32412e-09	AAG9NGAA	169	1260.01	0.187997	0.00154362	AAG12NGAA	138	1033.86	-0.097393	0.119675	AAG15NGAA	149	1121.7	0.0202502	0.734697
[AAG, GAC]	1189.82	AAGGAC	116	852.54	-0.480906	7.97408e-14	AAG3NGAC	146	1078.14	-0.142197	0.0186903	AAG6NGAC	145	1075.89	-0.145213	0.0166331	AAG9NGAC	183	1364.39	0.197509	0.000574108	AAG12NGAC	198	1483.37	0.318131	1.41507e-08	AAG15NGAC	136	1023.83	-0.216763	0.000417686
[AAG, GAG]	1947.93	AAGGAG	245	1800.62	-0.113447	0.0163613	AAG3NGAG	246	1816.6	-0.100705	0.0327741	AAG6NGAG	313	2322.44	0.253698	1.02629e-08	AAG9NGAG	341	2542.39	0.384239	3.7037e-13	AAG12NGAG	268	2007.79	0.0436656	0.340174	AAG15NGAG	279	2100.37	0.108697	0.0168954
[AAG, GAU]	1117.15	AAGGAU	116	852.54	-0.389985	2.59779e-09	AAG3NGAU	119	878.761	-0.346283	9.71633e-08	AAG6NGAU	151	1120.41	0.00420302	0.949438	AAG9NGAU	123	917.048	-0.284755	9.12595e-06	AAG12NGAU	149	1116.27	-0.001136	0.983121	AAG15NGAU	147	1106.64	-0.013633	0.832113
[AAG, GCA]	721.776	AAGGCA	74	543.862	-0.408311	5.48094e-07	AAG3NGCA	105	775.377	0.103347	0.170864	AAG6NGCA	98	727.154	0.01071	0.895539	AAG9NGCA	77	574.087	-0.330281	3.89298e-05	AAG12NGCA	74	554.39	-0.380649	2.50442e-06	AAG15NGCA	87	654.953	-0.14016	0.0710537
[AAG, GCC]	929.009	AAGGCC	112	823.142	-0.174552	0.0113295	AAG3NGCC	115	849.222	-0.129551	0.0578351	AAG6NGCC	112	831.033	-0.160787	0.019501	AAG9NGCC	144	1073.62	0.208715	0.00119386	AAG12NGCC	111	831.585	-0.159829	0.0208158	AAG15NGCC	131	986.193	0.0861774	0.192835
[AAG, GCG]	327.324	AAGGCG	27	198.436	-0.722046	1.58057e-08	AAG3NGCG	48	354.458	0.114895	0.301187	AAG6NGCG	50	370.997	0.180687	0.0959957	AAG9NGCG	42	313.138	-0.0639196	0.58032	AAG12NGCG	36	269.703	-0.279347	0.0196824	AAG15NGCG	40	301.128	-0.120344	0.299877
[AAG, GCU]	954.875	AAGGCU	107	786.395	-0.280058	5.07533e-05	AAG3NGCU	121	893.53	-0.0957963	0.156107	AAG6NGCU	143	1061.05	0.152111	0.018242	AAG9NGCU	121	902.137	-0.0819657	0.218848	AAG12NGCU	132	988.912	0.0505305	0.440752	AAG15NGCU	132	993.721	0.0575297	0.377146
[AAG, GGA]	888.979	AAGGGA	74	543.862	-0.70891	5.44107e-20	AAG3NGGA	97	716.301	-0.311584	1.55408e-05	AAG6NGGA	80	593.595	-0.58267	1.55447e-14	AAG9NGGA	96	715.745	-0.312704	1.55408e-05	AAG12NGGA	119	891.519	0.00411659	0.943347	AAG15NGGA	118	888.327	-0.00105899	0.98108
[AAG, GGC]	698.066	AAGGGC	71	521.813	-0.419829	4.52947e-07	AAG3NGGC	79	583.379	-0.25893	0.00130995	AAG6NGGC	91	675.214	-0.048017	0.534951	AAG9NGGC	87	648.644	-0.105936	0.181986	AAG12NGGC	78	584.357	-0.256512	0.00144973	AAG15NGGC	105	790.46	0.17933	0.0170878
[AAG, GGG]	393.22	AAGGGG	26	191.087	-1.04111	3.25013e-17	AAG3NGGG	54	398.765	0.020203	0.831292	AAG6NGGG	41	304.217	-0.370234	0.000743847	AAG9NGGG	42	313.138	-0.328537	0.00259893	AAG12NGGG	60	449.506	0.193002	0.0496957	AAG15NGGG	36	271.015	-0.536964	2.09756e-06
[AAG, GGU]	626.011	AAGGGU	82	602.658	-0.0548501	0.511965	AAG3NGGU	64	472.611	-0.405536	3.83257e-06	AAG6NGGU	76	563.915	-0.15071	0.0723649	AAG9NGGU	58	432.429	-0.533725	2.26063e-09	AAG12NGGU	79	591.849	-0.0809595	0.330149	AAG15NGGU	82	617.312	-0.0201891	0.798603
[AAG, GUA]	294.684	AAGGUA	25	183.737	-0.681527	3.60787e-07	AAG3NGUA	36	265.844	-0.148592	0.221186	AAG6NGUA	31	230.018	-0.357422	0.00454955	AAG9NGUA	36	268.404	-0.134761	0.255558	AAG12NGUA	21	157.327	-0.905403	6.38324e-11	AAG15NGUA	37	278.543	-0.0812684	0.504649
[AAG, GUC]	675.279	AAGGUC	66	485.066	-0.477304	2.29235e-08	AAG3NGUC	108	797.531	0.240056	0.00134868	AAG6NGUC	89	660.375	-0.0321996	0.681542	AAG9NGUC	90	671.011	-0.00914811	0.913218	AAG12NGUC	91	681.75	0.0137588	0.849354	AAG15NGUC	83	624.84	-0.111997	0.165656
[AAG, GUG]	1111.92	AAGGUG	115	845.19	-0.3957	1.51134e-09	AAG3NGUG	160	1181.53	0.0876037	0.143947	AAG6NGUG	159	1179.77	0.0854573	0.155575	AAG9NGUG	145	1081.07	-0.0405847	0.508092	AAG12NGUG	160	1198.68	0.1084	0.0703718	AAG15NGUG	175	1317.43	0.244682	3.16907e-05
[AAG, GUU]	651.877	AAGGUU	81	595.308	-0.130963	0.1066	AAG3NGUU	82	605.532	-0.106395	0.194812	AAG6NGUU	100	741.994	0.186808	0.0159372	AAG9NGUU	81	603.91	-0.110267	0.175757	AAG12NGUU	80	599.341	-0.121223	0.134135	AAG15NGUU	87	654.953	0.00679129	0.933895
[AAG, UAC]	716.849	AAGUAC	92	676.152	-0.084321	0.272143	AAG3NUAC	128	945.221	0.398983	2.14996e-08	AAG6NUAC	82	608.435	-0.236566	0.00274596	AAG9NUAC	87	648.644	-0.144243	0.0658492	AAG12NUAC	113	846.569	0.239958	0.00100952	AAG15NUAC	89	670.009	-0.0974886	0.207096
[AAG, UAU]	525.628	AAGUAU	59	433.619	-0.277612	0.00298035	AAG3NUAU	57	420.919	-0.320499	0.000641478	AAG6NUAU	67	497.136	-0.0804011	0.364811	AAG9NUAU	61	454.796	-0.208821	0.023421	AAG12NUAU	66	494.456	-0.088199	0.316601	AAG15NUAU	65	489.333	-0.103226	0.245713
[AAG, UCA]	496.067	AAGUCA	46	338.076	-0.553186	4.16304e-08	AAG3NUCA	61	450.457	-0.139145	0.134924	AAG6NUCA	62	460.036	-0.108787	0.244525	AAG9NUCA	54	402.607	-0.301164	0.00191906	AAG12NUCA	72	539.407	0.120838	0.18154	AAG15NUCA	60	451.692	-0.135197	0.153168
[AAG, UCC]	557.96	AAGUCC	67	492.415	-0.180286	0.0417159	AAG3NUCC	83	612.917	0.13553	0.10811	AAG6NUCC	73	541.656	-0.0427857	0.629685	AAG9NUCC	81	603.91	0.114172	0.177355	AAG12NUCC	73	546.898	-0.0288885	0.740841	AAG15NUCC	59	444.163	-0.329071	0.000314331
[AAG, UCG]	187.834	AAGUCG	16	117.592	-0.675673	6.02964e-05	AAG3NUCG	23	169.844	-0.145245	0.342122	AAG6NUCG	33	244.858	0.382486	0.00615298	AAG9NUCG	14	104.379	-0.847622	7.79038e-07	AAG12NUCG	14	104.885	-0.840656	1.10273e-06	AAG15NUCG	20	150.564	-0.319084	0.0446326
[AAG, UCU]	620.161	AAGUCU	65	477.716	-0.376488	1.79417e-05	AAG3NUCU	48	354.458	-0.807027	1.01368e-17	AAG6NUCU	55	408.097	-0.603731	3.30981e-11	AAG9NUCU	57	424.974	-0.545269	1.48004e-09	AAG12NUCU	83	621.816	0.00384569	0.954765	AAG15NUCU	73	549.558	-0.17437	0.0407506
[AAG, UGC]	356.269	AAGUGC	32	235.183	-0.599181	6.03985e-07	AAG3NUGC	50	369.227	0.0515413	0.629499	AAG6NUGC	37	274.538	-0.375963	0.00125526	AAG9NUGC	45	335.505	-0.0866312	0.447435	AAG12NUGC	40	299.67	-0.249591	0.0288291	AAG15NUGC	52	391.466	0.13592	0.200609
[AAG, UGG]	463.427	AAGUGG	51	374.824	-0.30613	0.00236115	AAG3NUGG	60	443.073	-0.0647989	0.506655	AAG6NUGG	63	467.456	0.0124892	0.89571	AAG9NUGG	64	477.163	0.0421411	0.648135	AAG12NUGG	64	479.473	0.0491065	0.602368	AAG15NUGG	54	406.522	-0.189007	0.0577013
[AAG, UGU]	424.32	AAGUGU	35	257.232	-0.722085	1.30466e-10	AAG3NUGU	42	310.151	-0.452184	2.52028e-05	AAG6NUGU	30	222.598	-0.930713	1.71219e-15	AAG9NUGU	69	514.442	0.277853	0.00329238	AAG12NUGU	46	344.621	-0.300144	0.00438349	AAG15NUGU	38	286.071	-0.568779	2.08873e-07
[AAG, UUA]	285.138	AAGUUA	15	110.242	-1.37099	3.67239e-19	AAG3NUUA	56	413.534	0.536345	1.01285e-06	AAG6NUUA	22	163.239	-0.80468	6.92053e-09	AAG9NUUA	28	208.759	-0.449825	0.000621317	AAG12NUUA	40	299.67	0.0717139	0.535528	AAG15NUUA	37	278.543	-0.0337617	0.800742
[AAG, UUC]	898.525	AAGUUC	114	837.841	-0.100882	0.14339	AAG3NUUC	171	1262.76	0.490947	5.4281e-12	AAG6NUUC	100	741.994	-0.276151	0.000105648	AAG9NUUC	111	827.58	-0.118659	0.087608	AAG12NUUC	113	846.569	-0.085931	0.213449	AAG15NUUC	96	722.707	-0.314148	1.22671e-05
[AAG, UUG]	529.323	AAGUUG	51	374.824	-0.497936	2.87992e-07	AAG3NUUG	78	575.994	0.121907	0.15755	AAG6NUUG	64	474.876	-0.156597	0.0884473	AAG9NUUG	71	529.353	8.21769e-05	1	AAG12NUUG	66	494.456	-0.0983055	0.274057	AAG15NUUG	50	376.41	-0.491844	3.49075e-07
[AAG, UUU]	752.568	AAGUUU	132	970.132	0.366358	1.66834e-07	AAG3NUUU	117	863.991	0.199194	0.00577195	AAG6NUUU	96	712.314	-0.0793091	0.284246	AAG9NUUU	77	574.087	-0.390553	8.69313e-07	AAG12NUUU	88	659.275	-0.190943	0.0123687	AAG15NUUU	93	700.122	-0.104216	0.164527
[AAU, AAA]	539.421	AAUAAA	86	632.056	0.228639	0.00657187	AAU3NAAA	60	443.073	-0.283869	0.00218322	AAU6NAAA	77	571.335	0.0829254	0.337034	AAU9NAAA	79	588.998	0.126851	0.136698	AAU12NAAA	89	666.767	0.305769	0.000226448	AAU15NAAA	73	549.558	0.0268597	0.739015
[AAU, AAC]	352.464	AAUAAC	35	257.232	-0.454406	0.000116322	AAU3NAAC	57	420.919	0.256066	0.0130819	AAU6NAAC	54	400.677	0.184963	0.0742766	AAU9NAAC	42	313.138	-0.170676	0.130671	AAU12NAAC	46	344.621	-0.0324657	0.791068	AAU15NAAC	60	451.692	0.357862	0.000417563
[AAU, AAG]	649.721	AAUAAG	62	455.668	-0.511839	5.05219e-09	AAU3NAAG	74	546.456	-0.249716	0.00263261	AAU6NAAG	88	652.955	0.00716135	0.933794	AAU9NAAG	79	588.998	-0.141558	0.0831816	AAU12NAAG	92	689.242	0.0851889	0.286691	AAU15NAAG	75	564.614	-0.202555	0.0147537
[AAU, AAU]	238.212	AAUAAU	24	176.388	-0.433499	0.00229948	AAU3NAAU	30	221.536	-0.104705	0.456191	AAU6NAAU	23	170.659	-0.481135	0.000914303	AAU9NAAU	43	320.594	0.428499	0.000442518	AAU12NAAU	32	239.736	0.00919987	0.927201	AAU15NAAU	33	248.43	0.0605931	0.65049
[AAU, ACA]	258.082	AAUACA	18	132.291	-0.964119	1.29287e-10	AAU3NACA	47	347.074	0.42741	0.000292983	AAU6NACA	47	348.737	0.434309	0.000218186	AAU9NACA	36	268.404	0.0565771	0.663163	AAU12NACA	32	239.736	-0.106383	0.420391	AAU15NACA	40	301.128	0.222545	0.0691093
[AAU, ACC]	249.954	AAUACC	8	58.7959	-2.08787	2.40539e-29	AAU3NACC	37	273.228	0.128445	0.315012	AAU6NACC	28	207.758	-0.266755	0.0498316	AAU9NACC	25	186.392	-0.423322	0.00216609	AAU12NACC	23	172.31	-0.53665	0.000143178	AAU15NACC	18	135.507	-0.883288	5.31699e-09
[AAU, ACG]	108.833	AAUACG	8	58.7959	-0.888324	0.000107426	AAU3NACG	21	155.075	0.510859	0.00462534	AAU6NACG	17	126.139	0.212903	0.268427	AAU9NACG	17	126.746	0.219835	0.242253	AAU12NACG	15	112.376	0.0462284	0.840484	AAU15NACG	17	127.979	0.2338	0.218021
[AAU, ACU]	211.23	AAUACU	24	176.388	-0.260066	0.0754564	AAU3NACU	27	199.383	-0.0832751	0.553959	AAU6NACU	39	289.378	0.454138	0.000480678	AAU9NACU	24	178.936	-0.23937	0.105476	AAU12NACU	39	292.179	0.468036	0.000300042	AAU15NACU	29	218.318	0.0476134	0.735731
[AAU, AGA]	263.05	AAUAGA	17	124.941	-1.07409	1.52444e-12	AAU3NAGA	27	199.383	-0.399796	0.00289605	AAU6NAGA	33	244.858	-0.10339	0.424993	AAU9NAGA	54	402.607	0.614035	5.31753e-08	AAU12NAGA	34	254.72	-0.0464242	0.725505	AAU15NAGA	28	210.789	-0.319533	0.0169451
[AAU, AGC]	235.277	AAUAGC	12	88.1938	-1.41561	9.08891e-17	AAU3NAGC	38	280.613	0.254219	0.042961	AAU6NAGC	35	259.698	0.142473	0.261615	AAU9NAGC	36	268.404	0.190047	0.141503	AAU12NAGC	35	262.212	0.156371	0.226282	AAU15NAGC	32	240.902	0.0340867	0.783565
[AAU, AGG]	204.343	AAUAGG	13	95.5433	-1.09677	3.10756e-10	AAU3NAGG	28	206.767	0.0170122	0.882524	AAU6NAGG	24	178.079	-0.198482	0.183928	AAU9NAGG	32	238.582	0.223488	0.096598	AAU12NAGG	36	269.703	0.400378	0.0024241	AAU15NAGG	27	203.261	-0.0076602	0.960523
[AAU, AGU]	184.812	AAUAGU	18	132.291	-0.482348	0.00289895	AAU3NAGU	34	251.074	0.442055	0.00156339	AAU6NAGU	20	148.399	-0.316581	0.0427524	AAU9NAGU	34	253.493	0.455886	0.00114843	AAU12NAGU	24	179.802	-0.039649	0.793862	AAU15NAGU	23	173.148	-0.0940504	0.526572
[AAU, AUA]	128.59	AAUAUA	19	139.64	0.118941	0.503289	AAU3NAUA	15	110.768	-0.21523	0.246204	AAU6NAUA	32	237.438	0.884778	1.36082e-08	AAU9NAUA	11	82.0124	-0.648859	0.00119471	AAU12NAUA	19	142.343	0.146603	0.43061	AAU15NAUA	14	105.395	-0.286971	0.117257
[AAU, AUC]	384.753	AAUAUC	36	264.581	-0.540219	2.40474e-06	AAU3NAUC	53	391.381	0.0246421	0.829591	AAU6NAUC	58	430.356	0.161601	0.115129	AAU9NAUC	62	462.252	0.264749	0.00815095	AAU12NAUC	47	352.113	-0.127894	0.224438	AAU15NAUC	48	361.353	-0.0905208	0.379894
[AAU, AUG]	452.716	AAUAUG	46	338.076	-0.421259	4.25555e-05	AAU3NAUG	48	354.458	-0.352993	0.000488787	AAU6NAUG	47	348.737	-0.376468	0.000237981	AAU9NAUG	56	417.518	-0.11677	0.235901	AAU12NAUG	57	427.03	-0.0842694	0.381061	AAU15NAUG	45	338.769	-0.418307	5.01655e-05
[AAU, AUU]	264.969	AAUAUU	29	213.135	-0.314056	0.017413	AAU3NAUU	47	347.074	0.389418	0.000911636	AAU6NAUU	30	222.598	-0.251382	0.0574133	AAU9NAUU	46	342.961	0.372222	0.0015528	AAU12NAUU	33	247.228	-0.0999809	0.426805	AAU15NAUU	50	376.41	0.50648	1.12686e-05
[AAU, CAA]	176.684	AAUCAA	36	264.581	0.582543	2.73889e-05	AAU3NCAA	19	140.306	-0.332588	0.0378328	AAU6NCAA	31	230.018	0.380579	0.00861253	AAU9NCAA	19	141.658	-0.318758	0.0502294	AAU12NCAA	31	232.245	0.394477	0.00653214	AAU15NCAA	21	158.092	-0.160403	0.299944
[AAU, CAC]	208.295	AAUCAC	28	205.786	-0.0174848	0.921808	AAU3NCAC	28	206.767	-0.010619	0.960904	AAU6NCAC	23	170.659	-0.287513	0.0575453	AAU9NCAC	24	178.936	-0.219181	0.140853	AAU12NCAC	16	119.868	-0.797178	1.06066e-06	AAU15NCAC	26	195.733	-0.0897391	0.551038
[AAU, CAG]	507.471	AAUCAG	43	316.028	-0.683275	2.33303e-11	AAU3NCAG	43	317.535	-0.676409	3.98262e-11	AAU6NCAG	53	393.257	-0.367855	0.000143166	AAU9NCAG	72	536.809	0.0810814	0.353396	AAU12NCAG	74	554.39	0.127575	0.149202	AAU15NCAG	79	594.727	0.228902	0.00802783
[AAU, CAU]	166.749	AAUCAU	19	139.64	-0.255961	0.123795	AAU3NCAU	23	169.844	0.0265391	0.870409	AAU6NCAU	17	126.139	-0.402661	0.0166482	AAU9NCAU	35	260.949	0.646091	5.21504e-06	AAU12NCAU	25	187.294	0.167629	0.288453	AAU15NCAU	23	173.148	0.0543341	0.745297
[AAU, CCA]	211.907	AAUCCA	28	205.786	-0.0422927	0.769472	AAU3NCCA	19	140.306	-0.594854	0.000120678	AAU6NCCA	32	237.438	0.164117	0.238559	AAU9NCCA	25	186.392	-0.185095	0.192979	AAU12NCCA	29	217.261	0.0359952	0.809495	AAU15NCCA	40	301.128	0.506941	8.32334e-05
[AAU, CCC]	184.022	AAUCCC	24	176.388	-0.0611284	0.673775	AAU3NCCC	22	162.46	-0.179793	0.23755	AAU6NCCC	28	207.758	0.175029	0.225988	AAU9NCCC	26	193.848	0.0750453	0.607544	AAU12NCCC	28	209.769	0.188926	0.190738	AAU15NCCC	29	218.318	0.246551	0.0902053
[AAU, CCG]	87.9467	AAUCCG	10	73.4948	-0.258986	0.2385	AAU3NCCG	7	51.6918	-0.766693	0.00231311	AAU6NCCG	5	37.0997	-1.24522	4.09929e-06	AAU9NCCG	14	104.379	0.247137	0.249377	AAU12NCCG	11	82.4093	-0.0938207	0.646483	AAU15NCCG	8	60.2255	-0.546253	0.0214834
[AAU, CCU]	202.085	AAUCCU	16	117.592	-0.781179	2.42169e-06	AAU3NCCU	27	199.383	-0.0194251	0.881083	AAU6NCCU	30	222.598	0.139477	0.308935	AAU9NCCU	33	246.037	0.283912	0.0377307	AAU12NCCU	21	157.327	-0.361199	0.0175841	AAU15NCCU	27	203.261	0.00836991	0.960426
[AAU, CGA]	100.704	AAUCGA	12	88.1938	-0.191372	0.345645	AAU3NCGA	18	132.922	0.400456	0.0366224	AAU6NCGA	8	59.3595	-0.76257	0.000876126	AAU9NCGA	11	82.0124	-0.296206	0.161122	AAU12NCGA	29	217.261	1.10931	5.09426e-11	AAU15NCGA	9	67.7537	-0.571749	0.0111558
[AAU, CGC]	145.072	AAUCGC	17	124.941	-0.215524	0.224332	AAU3NCGC	11	81.23	-0.83669	1.90963e-05	AAU6NCGC	17	126.139	-0.20176	0.249256	AAU9NCGC	13	96.9238	-0.581851	0.00201316	AAU12NCGC	27	202.277	0.479562	0.00220099	AAU15NCGC	19	143.036	-0.0203989	0.906374
[AAU, CGG]	87.9467	AAUCGG	9	66.1453	-0.410989	0.076876	AAU3NCGG	13	95.9991	0.126391	0.556535	AAU6NCGG	11	81.6193	-0.107718	0.646483	AAU9NCGG	11	82.0124	-0.100786	0.646483	AAU12NCGG	10	74.9176	-0.231324	0.310039	AAU15NCGG	10	75.2819	-0.224325	0.310039
[AAU, CGU]	133.896	AAUCGU	6	44.0969	-1.60236	5.98217e-12	AAU3NCGU	9	66.4609	-1.01053	1.28519e-06	AAU6NCGU	18	133.559	-0.00363335	1	AAU9NCGU	14	104.379	-0.359272	0.0520865	AAU12NCGU	16	119.868	-0.159661	0.380679	AAU15NCGU	15	112.923	-0.245771	0.182253
[AAU, CUA]	87.3822	AAUCUA	22	161.689	0.887807	1.76546e-06	AAU3NCUA	12	88.6145	0.020204	0.88056	AAU6NCUA	8	59.3595	-0.55786	0.0206051	AAU9NCUA	11	82.0124	-0.0914963	0.701482	AAU12NCUA	14	104.885	0.263392	0.19496	AAU15NCUA	13	97.8665	0.163476	0.419995
[AAU, CUC]	253.002	AAUCUC	30	220.484	-0.198471	0.129498	AAU3NCUC	35	258.459	0.0307873	0.825142	AAU6NCUC	22	163.239	-0.632165	9.69681e-06	AAU9NCUC	34	253.493	0.00279772	1	AAU12NCUC	35	262.212	0.0515832	0.691995	AAU15NCUC	30	225.846	-0.16381	0.217767
[AAU, CUG]	517.632	AAUCUG	62	455.668	-0.183944	0.0470234	AAU3NCUG	59	435.688	-0.248632	0.00793413	AAU6NCUG	43	319.057	-0.698111	4.96323e-12	AAU9NCUG	59	439.885	-0.234801	0.011738	AAU12NCUG	65	486.964	-0.0881111	0.328384	AAU15NCUG	58	436.635	-0.245499	0.00876544
[AAU, CUU]	212.811	AAUCUU	34	249.882	0.231679	0.0857448	AAU3NCUU	36	265.844	0.321007	0.0154713	AAU6NCUU	29	215.178	0.0159621	0.92309	AAU9NCUU	21	156.569	-0.44277	0.00358799	AAU12NCUU	36	269.703	0.341803	0.00950129	AAU15NCUU	31	233.374	0.133074	0.344175
[AAU, GAA]	405.526	AAUGAA	118	867.239	1.09664	2.05569e-12	AAU3NGAA	70	516.918	0.350143	0.000256466	AAU6NGAA	63	467.456	0.205038	0.0390179	AAU9NGAA	58	432.429	0.0926712	0.369398	AAU12NGAA	69	516.931	0.35018	0.000256466	AAU15NGAA	76	572.143	0.496582	1.05048e-07
[AAU, GAC]	436.233	AAUGAC	90	661.453	0.600539	1.00002e-11	AAU3NGAC	73	539.072	0.305376	0.000967747	AAU6NGAC	79	586.175	0.426231	2.62884e-06	AAU9NGAC	42	313.138	-0.4783	6.76387e-06	AAU12NGAC	42	314.654	-0.471335	9.80033e-06	AAU15NGAC	46	346.297	-0.333091	0.00128391
[AAU, GAG]	714.186	AAUGAG	107	786.395	0.138954	0.0630745	AAU3NGAG	85	627.686	-0.186256	0.0189063	AAU6NGAG	88	652.955	-0.129316	0.0990608	AAU9NGAG	72	536.809	-0.411891	5.43247e-07	AAU12NGAG	101	756.668	0.0833608	0.262381	AAU15NGAG	91	685.066	-0.0600569	0.438317
[AAU, GAU]	409.59	AAUGAU	86	632.056	0.625871	7.73737e-12	AAU3NGAU	68	502.149	0.293935	0.0023109	AAU6NGAU	50	370.997	-0.142773	0.163083	AAU9NGAU	52	387.695	-0.0792572	0.436409	AAU12NGAU	49	367.096	-0.158022	0.12311	AAU15NGAU	61	459.22	0.165005	0.0966059
[AAU, GCA]	264.63	AAUGCA	50	367.474	0.473665	4.85598e-05	AAU3NGCA	29	214.152	-0.305345	0.0198266	AAU6NGCA	37	274.538	0.0530265	0.667283	AAU9NGCA	50	372.784	0.494361	1.85115e-05	AAU12NGCA	48	359.604	0.442433	0.000142492	AAU15NGCA	52	391.466	0.564909	8.20755e-07
[AAU, GCC]	340.61	AAUGCC	64	470.367	0.465666	5.72897e-06	AAU3NGCC	43	317.535	-0.101203	0.370653	AAU6NGCC	42	311.637	-0.128252	0.256782	AAU9NGCC	39	290.771	-0.228235	0.0468012	AAU12NGCC	32	239.736	-0.506672	2.7095e-05	AAU15NGCC	51	383.938	0.172753	0.110452
[AAU, GCG]	120.009	AAUGCG	13	95.5433	-0.328921	0.103046	AAU3NGCG	11	81.23	-0.563063	0.00593194	AAU6NGCG	17	126.139	0.0718669	0.702714	AAU9NGCG	12	89.4681	-0.423702	0.0321726	AAU12NGCG	13	97.3929	-0.301259	0.11909	AAU15NGCG	18	135.507	0.175225	0.318255
[AAU, GCU]	350.093	AAUGCU	59	433.619	0.308691	0.00269412	AAU3NGCU	40	295.382	-0.245158	0.0303895	AAU6NGCU	40	296.798	-0.23826	0.0372575	AAU9NGCU	34	253.493	-0.465793	7.65708e-05	AAU12NGCU	44	329.637	-0.086859	0.44346	AAU15NGCU	34	255.959	-0.451829	0.000132103
[AAU, GGA]	325.933	AAUGGA	72	529.163	0.699135	4.85634e-12	AAU3NGGA	30	221.536	-0.557034	8.5321e-06	AAU6NGGA	52	385.837	0.243414	0.0245709	AAU9NGGA	32	238.582	-0.450094	0.000248693	AAU12NGGA	29	217.261	-0.585147	2.75246e-06	AAU15NGGA	31	233.374	-0.481933	8.19926e-05
[AAU, GGC]	255.937	AAUGGC	47	345.426	0.432586	0.000279578	AAU3NGGC	35	258.459	0.0141456	0.929784	AAU6NGGC	44	326.477	0.351193	0.00370566	AAU9NGGC	36	268.404	0.0686181	0.600513	AAU12NGGC	20	149.835	-0.772413	1.26687e-07	AAU15NGGC	32	240.902	-0.0873424	0.501517
[AAU, GGG]	144.169	AAUGGG	31	227.834	0.660219	1.25911e-05	AAU3NGGG	23	169.844	0.23645	0.142818	AAU6NGGG	20	148.399	0.0417152	0.815281	AAU9NGGG	16	119.291	-0.273281	0.123729	AAU12NGGG	10	74.9176	-0.944388	2.7359e-06	AAU15NGGG	10	75.2819	-0.937388	2.7359e-06
[AAU, GGU]	229.519	AAUGGU	44	323.377	0.494602	7.49606e-05	AAU3NGGU	45	332.304	0.53389	1.63222e-05	AAU6NGGU	21	155.819	-0.558747	0.000161668	AAU9NGGU	37	275.86	0.265321	0.0409536	AAU12NGGU	33	247.228	0.107227	0.436859	AAU15NGGU	26	195.733	-0.229729	0.0997794
[AAU, GUA]	108.042	AAUGUA	43	316.028	1.54845	0	AAU3NGUA	6	44.3073	-1.28598	1.50644e-07	AAU6NGUA	26	192.918	0.836395	8.52e-07	AAU9NGUA	22	164.025	0.602318	0.000673141	AAU12NGUA	14	104.885	-0.042793	0.837573	AAU15NGUA	16	120.451	0.156851	0.427852
[AAU, GUC]	247.583	AAUGUC	59	433.619	0.808518	2.36255e-13	AAU3NGUC	31	228.921	-0.113063	0.384846	AAU6NGUC	27	200.338	-0.305473	0.02339	AAU9NGUC	28	208.759	-0.246073	0.068285	AAU12NGUC	33	247.228	-0.00206883	0.964192	AAU15NGUC	43	323.712	0.386801	0.001477
[AAU, GUG]	407.671	AAUGUG	79	580.609	0.510163	3.54838e-08	AAU3NGUG	67	494.764	0.279338	0.00378495	AAU6NGUG	77	571.335	0.486934	1.80359e-07	AAU9NGUG	45	335.505	-0.281068	0.00829942	AAU12NGUG	65	486.964	0.256412	0.00827415	AAU15NGUG	51	383.938	-0.0865311	0.394081
[AAU, GUU]	239.003	AAUGUU	62	455.668	0.930956	0	AAU3NGUU	33	243.69	0.0280198	0.820241	AAU6NGUU	54	400.677	0.745412	1.24672e-10	AAU9NGUU	39	290.771	0.282858	0.0239418	AAU12NGUU	33	247.228	0.0488157	0.717008	AAU15NGUU	36	271.015	0.181346	0.156826
[AAU, UAC]	262.824	AAUUAC	26	191.087	-0.45987	0.000719875	AAU3NUAC	33	243.69	-0.10905	0.399257	AAU6NUAC	27	200.338	-0.391658	0.00340388	AAU9NUAC	29	216.215	-0.281633	0.0318258	AAU12NUAC	32	239.736	-0.132648	0.305595	AAU15NUAC	20	150.564	-0.803721	3.1839e-08
[AAU, UAU]	192.715	AAUUAU	15	110.242	-0.805791	1.67252e-06	AAU3NUAU	24	177.229	-0.120854	0.406188	AAU6NUAU	28	207.758	0.108438	0.454422	AAU9NUAU	30	223.67	0.214905	0.129355	AAU12NUAU	24	179.802	-0.100058	0.5015	AAU15NUAU	31	233.374	0.276175	0.0527727
[AAU, UCA]	181.877	AAUUCA	19	139.64	-0.381248	0.019302	AAU3NUCA	30	221.536	0.284581	0.0467204	AAU6NUCA	24	178.079	-0.0304483	0.833293	AAU9NUCA	27	201.303	0.146409	0.332258	AAU12NUCA	20	149.835	-0.279586	0.0793446	AAU15NUCA	18	135.507	-0.424589	0.00989942
[AAU, UCC]	204.569	AAUUCC	21	154.339	-0.406484	0.00710598	AAU3NUCC	22	162.46	-0.332504	0.0248593	AAU6NUCC	19	140.979	-0.53711	0.000571641	AAU9NUCC	26	193.848	-0.0776657	0.582374	AAU12NUCC	19	142.343	-0.523213	0.000710048	AAU15NUCC	29	218.318	0.09384	0.52787
[AAU, UCG]	68.8671	AAUUCG	1	7.34948	-3.2281	3.52457e-14	AAU3NUCG	13	95.9991	0.479206	0.035799	AAU6NUCG	15	111.299	0.692555	0.00172057	AAU9NUCG	3	22.367	-1.62244	5.34814e-07	AAU12NUCG	11	82.4093	0.258993	0.291654	AAU15NUCG	8	60.2255	-0.193439	0.430021
[AAU, UCU]	227.374	AAUUCU	7	51.4464	-2.14393	6.93127e-28	AAU3NUCU	26	191.998	-0.243977	0.0875482	AAU6NUCU	22	163.239	-0.478086	0.00118187	AAU9NUCU	30	223.67	-0.0236956	0.887805	AAU12NUCU	40	299.67	0.398307	0.00146511	AAU15NUCU	27	203.261	-0.161734	0.247635
[AAU, UGC]	130.622	AAUUGC	5	36.7474	-1.82968	1.02207e-13	AAU3NUGC	19	140.306	0.103186	0.58535	AAU6NUGC	17	126.139	-0.0503804	0.755652	AAU9NUGC	20	149.114	0.191017	0.282896	AAU12NUGC	15	112.376	-0.217055	0.223776	AAU15NUGC	14	105.395	-0.309592	0.0910311
[AAU, UGG]	169.91	AAUUGG	8	58.7959	-1.53098	7.90668e-14	AAU3NUGG	21	155.075	-0.131799	0.406139	AAU6NUGG	22	163.239	-0.0577862	0.701764	AAU9NUGG	24	178.936	0.0746765	0.630529	AAU12NUGG	17	127.36	-0.415858	0.0126108	AAU15NUGG	32	240.902	0.503679	0.000454974
[AAU, UGU]	155.572	AAUUGU	18	132.291	-0.23387	0.1579	AAU3NUGU	27	199.383	0.357959	0.0225341	AAU6NUGU	12	89.0393	-0.805068	1.72799e-05	AAU9NUGU	15	111.835	-0.476208	0.00718973	AAU12NUGU	13	97.3929	-0.675693	0.000201022	AAU15NUGU	17	127.979	-0.281671	0.0970298
[AAU, UUA]	104.542	AAUUUA	11	80.8443	-0.370871	0.0789713	AAU3NUUA	14	103.384	-0.0160822	0.890012	AAU6NUUA	16	118.719	0.183462	0.350672	AAU9NUUA	12	89.4681	-0.224644	0.251822	AAU12NUUA	16	119.868	0.197359	0.318385	AAU15NUUA	14	105.395	0.0117128	1
[AAU, UUC]	329.433	AAUUUC	29	213.135	-0.628218	5.83768e-07	AAU3NUUC	61	450.457	0.451404	1.4197e-05	AAU6NUUC	45	333.897	0.0194189	0.846165	AAU9NUUC	52	387.695	0.234937	0.0276056	AAU12NUUC	46	344.621	0.0650249	0.538031	AAU15NUUC	44	331.24	0.00789373	0.938002
[AAU, UUG]	194.07	AAUUUG	34	249.882	0.364674	0.00786812	AAU3NUUG	42	310.151	0.676395	2.16938e-07	AAU6NUUG	32	237.438	0.290976	0.0384382	AAU9NUUG	32	238.582	0.297908	0.0306494	AAU12NUUG	20	149.835	-0.373199	0.0177144	AAU15NUUG	32	240.902	0.311872	0.0242814
[AAU, UUU]	275.92	AAUUUU	33	242.533	-0.186069	0.147785	AAU3NUUU	47	347.074	0.330992	0.00444151	AAU6NUUU	41	304.217	0.140853	0.24536	AAU9NUUU	50	372.784	0.434089	0.000138249	AAU12NUUU	31	232.245	-0.248605	0.0510377	AAU15NUUU	38	286.071	0.0521252	0.673464
[ACA, AAA]	584.416	ACAAAA	47	345.426	-0.758619	3.25829e-15	ACA3NAAA	103	760.608	0.380158	1.35729e-06	ACA6NAAA	71	526.816	-0.149696	0.0873468	ACA9NAAA	67	499.53	-0.226423	0.0107346	ACA12NAAA	80	599.341	0.0363817	0.662907	ACA15NAAA	87	654.953	0.164396	0.0437289
[ACA, AAC]	381.864	ACAAAC	37	271.931	-0.489819	1.64954e-05	ACA3NAAC	49	361.843	-0.0776962	0.463738	ACA6NAAC	52	385.837	0.0149324	0.88532	ACA9NAAC	40	298.227	-0.356647	0.00127035	ACA12NAAC	66	494.456	0.372784	0.000152612	ACA15NAAC	51	383.938	0.00781439	0.942436
[ACA, AAG]	703.916	ACAAAG	58	426.27	-0.723636	9.71031e-17	ACA3NAAG	70	516.918	-0.445468	8.34193e-08	ACA6NAAG	88	652.955	-0.108421	0.16635	ACA9NAAG	82	611.365	-0.203369	0.0103314	ACA12NAAG	93	696.734	-0.0147967	0.851709	ACA15NAAG	114	858.214	0.285934	9.68876e-05
[ACA, AAU]	258.082	ACAAAU	34	249.882	-0.0465815	0.722932	ACA3NAAU	25	184.614	-0.483322	0.000517268	ACA6NAAU	49	363.577	0.49443	2.07578e-05	ACA9NAAU	38	283.316	0.13458	0.282882	ACA12NAAU	41	307.162	0.251169	0.0393404	ACA15NAAU	46	346.297	0.424179	0.000338932
[ACA, ACA]	279.609	ACAACA	29	213.135	-0.391646	0.00253936	ACA3NACA	56	413.534	0.564594	3.42804e-07	ACA6NACA	44	326.477	0.223569	0.061801	ACA9NACA	49	365.328	0.38578	0.000811913	ACA12NACA	60	449.506	0.684926	2.71053e-10	ACA15NACA	51	383.938	0.45746	5.3285e-05
[ACA, ACC]	270.803	ACAACC	30	220.484	-0.296566	0.0213954	ACA3NACC	42	310.151	0.195727	0.105884	ACA6NACC	24	178.079	-0.604729	1.08707e-05	ACA9NACC	24	178.936	-0.597798	1.38295e-05	ACA12NACC	31	232.245	-0.221598	0.0822499	ACA15NACC	29	218.318	-0.310815	0.0165647
[ACA, ACG]	117.911	ACAACG	13	95.5433	-0.303467	0.133326	ACA3NACG	19	140.306	0.250887	0.171502	ACA6NACG	15	111.299	-0.0832512	0.644488	ACA9NACG	15	111.835	-0.0763193	0.693101	ACA12NACG	13	97.3929	-0.275805	0.152877	ACA15NACG	16	120.451	0.0307545	0.897101
[ACA, ACU]	228.849	ACAACU	29	213.135	-0.10263	0.447182	ACA3NACU	38	280.613	0.294182	0.0213374	ACA6NACU	43	319.057	0.479418	0.000118502	ACA9NACU	27	201.303	-0.185027	0.177361	ACA12NACU	36	269.703	0.236976	0.0666097	ACA15NACU	36	271.015	0.243975	0.0604893
[ACA, AGA]	284.991	ACAAGA	30	220.484	-0.370241	0.00381435	ACA3NAGA	45	332.304	0.221588	0.0585877	ACA6NAGA	33	244.858	-0.218973	0.0824929	ACA9NAGA	42	313.138	0.135883	0.252583	ACA12NAGA	43	322.146	0.176795	0.133406	ACA15NAGA	52	391.466	0.457969	4.46878e-05
[ACA, AGC]	254.902	ACAAGC	19	139.64	-0.868229	5.89819e-09	ACA3NAGC	41	302.766	0.248261	0.0422418	ACA6NAGC	36	267.118	0.067533	0.599818	ACA9NAGC	38	283.316	0.152467	0.227767	ACA12NAGC	29	217.261	-0.230514	0.0804857	ACA15NAGC	22	165.62	-0.622064	1.37444e-05
[ACA, AGG]	221.388	ACAAGG	14	102.893	-1.10544	3.60971e-11	ACA3NAGG	30	221.536	0.000965435	0.962155	ACA6NAGG	40	296.798	0.422902	0.000833278	ACA9NAGG	28	208.759	-0.0847396	0.563301	ACA12NAGG	19	142.343	-0.637202	3.23447e-05	ACA15NAGG	29	218.318	-0.0201491	0.886296
[ACA, AGU]	200.228	ACAAGU	16	117.592	-0.767856	3.91594e-06	ACA3NAGU	27	199.383	-0.00610228	0.960131	ACA6NAGU	16	118.719	-0.754091	5.32431e-06	ACA9NAGU	34	253.493	0.340304	0.0127818	ACA12NAGU	25	187.294	-0.0963377	0.509322	ACA15NAGU	32	240.902	0.266805	0.0510328
[ACA, AUA]	139.315	ACAAUA	20	146.99	0.077359	0.636843	ACA3NAUA	24	177.229	0.347259	0.0326553	ACA6NAUA	21	155.819	0.161513	0.323105	ACA9NAUA	24	178.936	0.36109	0.0249658	ACA12NAUA	32	239.736	0.783093	1.87488e-07	ACA15NAUA	20	150.564	0.11202	0.481838
[ACA, AUC]	416.846	ACAAUC	30	220.484	-0.918836	3.76677e-15	ACA3NAUC	50	369.227	-0.175005	0.0870138	ACA6NAUC	40	296.798	-0.490034	6.86409e-06	ACA9NAUC	79	588.998	0.498751	5.54022e-08	ACA12NAUC	48	359.604	-0.213102	0.0409293	ACA15NAUC	59	444.163	0.0915773	0.357777
[ACA, AUG]	490.479	ACAAUG	29	213.135	-1.20242	3.63638e-26	ACA3NAUG	48	354.458	-0.468575	2.75522e-06	ACA6NAUG	46	341.317	-0.523077	2.2297e-07	ACA9NAUG	40	298.227	-0.717779	6.46006e-12	ACA12NAUG	61	456.997	-0.102004	0.283808	ACA15NAUG	55	414.051	-0.244383	0.0114851
[ACA, AUU]	287.071	ACAAUU	25	183.737	-0.643763	1.94311e-06	ACA3NAUU	33	243.69	-0.236359	0.0621799	ACA6NAUU	34	252.278	-0.186392	0.13195	ACA9NAUU	59	439.885	0.61572	1.26238e-08	ACA12NAUU	39	292.179	0.0254448	0.835553	ACA15NAUU	36	271.015	-0.0830333	0.498613
[ACA, CAA]	191.421	ACACAA	44	323.377	0.756468	4.96689e-09	ACA3NCAA	45	332.304	0.795755	5.76236e-10	ACA6NCAA	41	304.217	0.668353	3.48099e-07	ACA9NCAA	43	320.594	0.743997	7.92065e-09	ACA12NCAA	18	134.852	-0.505377	0.00191144	ACA15NCAA	26	195.733	0.0321367	0.799661
[ACA, CAC]	225.669	ACACAC	31	227.834	0.0137741	0.925312	ACA3NCAC	28	206.767	-0.126201	0.361769	ACA6NCAC	43	319.057	0.499607	6.63123e-05	ACA9NCAC	37	275.86	0.289728	0.0256904	ACA12NCAC	25	187.294	-0.268904	0.055139	ACA15NCAC	19	143.036	-0.657834	1.47488e-05
[ACA, CAG]	549.801	ACACAG	80	587.959	0.0968056	0.260174	ACA3NCAG	60	443.073	-0.311366	0.00068169	ACA6NCAG	96	712.314	0.373605	5.0094e-06	ACA9NCAG	77	574.087	0.0623606	0.47429	ACA12NCAG	59	442.014	-0.314818	0.000602736	ACA15NCAG	76	572.143	0.057466	0.511522
[ACA, CAU]	180.658	ACACAU	24	176.388	-0.0345087	0.791625	ACA3NCAU	25	184.614	0.0312509	0.834641	ACA6NCAU	16	118.719	-0.605707	0.0003365	ACA9NCAU	25	186.392	0.0450815	0.79441	ACA12NCAU	20	149.835	-0.269881	0.0887261	ACA15NCAU	31	233.374	0.369386	0.0106059
[ACA, CCA]	229.583	ACACCA	45	330.727	0.526623	1.94257e-05	ACA3NCCA	43	317.535	0.467901	0.000167693	ACA6NCCA	39	289.378	0.333937	0.00960617	ACA9NCCA	32	238.582	0.0554665	0.678085	ACA12NCCA	23	172.31	-0.414006	0.00380844	ACA15NCCA	30	225.846	-0.0236785	0.851599
[ACA, CCC]	199.372	ACACCC	24	176.388	-0.176711	0.235527	ACA3NCCC	18	132.922	-0.584882	0.000285769	ACA6NCCC	27	200.338	0.0069788	0.960131	ACA9NCCC	31	231.126	0.213219	0.123123	ACA12NCCC	44	329.637	0.72542	1.07154e-08	ACA15NCCC	24	180.677	-0.14205	0.356457
[ACA, CCG]	95.2825	ACACCG	16	117.592	0.303503	0.115684	ACA3NCCG	14	103.384	0.117724	0.570754	ACA6NCCG	10	74.1994	-0.360804	0.106987	ACA9NCCG	7	52.1897	-0.868445	0.000373438	ACA12NCCG	16	119.868	0.331165	0.0887029	ACA15NCCG	16	120.451	0.338164	0.0887029
[ACA, CCU]	218.942	ACACCU	25	183.737	-0.252905	0.0815004	ACA3NCCU	39	287.997	0.395507	0.00217225	ACA6NCCU	19	140.979	-0.635069	3.77976e-05	ACA9NCCU	24	178.936	-0.291102	0.045095	ACA12NCCU	36	269.703	0.300826	0.0211308	ACA15NCCU	43	323.712	0.564165	6.32252e-06
[ACA, CGA]	109.104	ACACGA	17	124.941	0.195546	0.296598	ACA3NCGA	9	66.4609	-0.715126	0.00112932	ACA6NCGA	6	44.5196	-1.29319	1.832e-07	ACA9NCGA	9	67.1011	-0.701295	0.00152169	ACA12NCGA	16	119.868	0.135745	0.468334	ACA15NCGA	10	75.2819	-0.535328	0.0122206
[ACA, CGC]	157.173	ACACGC	8	58.7959	-1.41857	1.26761e-11	ACA3NCGC	13	95.9991	-0.711264	0.000120558	ACA6NCGC	21	155.819	-0.0124877	0.955009	ACA9NCGC	22	164.025	0.0615584	0.69653	ACA12NCGC	15	112.376	-0.484017	0.00606658	ACA15NCGC	18	135.507	-0.213984	0.220606
[ACA, CGG]	95.2825	ACACGG	15	110.242	0.210394	0.29596	ACA3NCGG	11	81.23	-0.230199	0.292637	ACA6NCGG	15	111.299	0.224159	0.266061	ACA9NCGG	21	156.569	0.716517	8.98301e-05	ACA12NCGG	9	67.4258	-0.49891	0.027989	ACA15NCGG	11	82.8101	-0.202404	0.369806
[ACA, CGU]	145.064	ACACGU	5	36.7474	-1.98098	1.62656e-16	ACA3NCGU	15	110.768	-0.389149	0.0337304	ACA6NCGU	29	215.178	0.56884	0.000219842	ACA9NCGU	11	82.0124	-0.822777	2.69264e-05	ACA12NCGU	14	104.885	-0.467889	0.0114283	ACA15NCGU	17	127.979	-0.180782	0.30441
[ACA, CUA]	94.6709	ACACUA	18	132.291	0.482718	0.0140921	ACA3NCUA	31	228.921	1.27386	2.00062e-13	ACA6NCUA	7	51.9396	-0.866087	0.000373438	ACA9NCUA	12	89.4681	-0.0815478	0.659237	ACA12NCUA	16	119.868	0.340455	0.0887029	ACA15NCUA	15	112.923	0.254345	0.213001
[ACA, CUC]	274.105	ACACUC	43	316.028	0.205321	0.0839644	ACA3NCUC	16	118.153	-1.21408	1.4981e-15	ACA6NCUC	43	319.057	0.219085	0.0647475	ACA9NCUC	29	216.215	-0.342267	0.00879	ACA12NCUC	43	322.146	0.232983	0.0493801	ACA15NCUC	32	240.902	-0.186283	0.146223
[ACA, CUG]	560.809	ACACUG	64	470.367	-0.253723	0.00459237	ACA3NCUG	75	553.841	-0.0180385	0.834039	ACA6NCUG	66	489.716	-0.195564	0.0285473	ACA9NCUG	66	492.075	-0.188632	0.0335088	ACA12NCUG	68	509.44	-0.138598	0.11203	ACA15NCUG	55	414.051	-0.437702	2.42997e-06
[ACA, CUU]	230.562	ACACUU	32	235.183	0.0286341	0.853177	ACA3NCUU	26	191.998	-0.26406	0.058096	ACA6NCUU	28	207.758	-0.150246	0.27285	ACA9NCUU	37	275.86	0.258784	0.0457674	ACA12NCUU	51	382.08	0.728721	9.0915e-10	ACA15NCUU	42	316.184	0.455612	0.00027497
[ACA, GAA]	439.351	ACAGAA	80	587.959	0.420339	3.23979e-06	ACA3NGAA	81	598.148	0.445127	7.63548e-07	ACA6NGAA	56	415.517	-0.0804692	0.431812	ACA9NGAA	68	506.986	0.206571	0.0270733	ACA12NGAA	70	524.423	0.255356	0.00615876	ACA15NGAA	50	376.41	-0.223072	0.0273621
[ACA, GAC]	472.621	ACAGAC	78	573.26	0.278506	0.00198414	ACA3NGAC	42	310.151	-0.607713	5.15456e-09	ACA6NGAC	72	534.236	0.176793	0.0546376	ACA9NGAC	48	357.872	-0.401237	6.52709e-05	ACA12NGAC	68	509.44	0.108228	0.250864	ACA15NGAC	52	391.466	-0.271796	0.00527229
[ACA, GAG]	773.757	ACAGAG	143	1050.98	0.441776	8.69627e-11	ACA3NGAG	134	989.529	0.35486	2.63833e-07	ACA6NGAG	109	808.773	0.063854	0.379186	ACA9NGAG	106	790.302	0.030522	0.685896	ACA12NGAG	89	666.767	-0.2147	0.00481925	ACA15NGAG	96	722.707	-0.0984715	0.187588
[ACA, GAU]	443.755	ACAGAU	95	698.201	0.65388	6.7879e-13	ACA3NGAU	63	465.226	0.06817	0.48636	ACA6NGAU	71	526.816	0.247536	0.0077305	ACA9NGAU	51	380.239	-0.222854	0.025808	ACA12NGAU	69	516.931	0.22021	0.0185456	ACA15NGAU	59	444.163	0.00132818	1
[ACA, GCA]	286.704	ACAGCA	73	536.512	0.904051	2.1585e-12	ACA3NGCA	45	332.304	0.212945	0.0706385	ACA6NGCA	51	378.417	0.400416	0.000413589	ACA9NGCA	47	350.417	0.289511	0.0125638	ACA12NGCA	31	232.245	-0.303916	0.0157881	ACA15NGCA	26	195.733	-0.550673	3.35413e-05
[ACA, GCC]	369.021	ACAGCC	47	345.426	-0.0953272	0.369437	ACA3NGCC	26	191.998	-0.94261	5.10576e-14	ACA6NGCC	55	408.097	0.145208	0.162005	ACA9NGCC	39	290.771	-0.343817	0.00238944	ACA12NGCC	46	344.621	-0.0986923	0.369437	ACA15NGCC	37	278.543	-0.405802	0.000403089
[ACA, GCG]	130.02	ACAGCG	20	146.99	0.176985	0.307917	ACA3NGCG	21	155.075	0.25424	0.139196	ACA6NGCG	13	96.4592	-0.430739	0.0238166	ACA9NGCG	16	119.291	-0.124246	0.486692	ACA12NGCG	8	59.9341	-1.11728	3.01757e-07	ACA15NGCG	15	112.923	-0.203391	0.276427
[ACA, GCU]	379.295	ACAGCU	51	374.824	-0.0171095	0.884269	ACA3NGCU	43	317.535	-0.256404	0.0208837	ACA6NGCU	51	378.417	-0.00334493	0.971029	ACA9NGCU	47	350.417	-0.11425	0.283111	ACA12NGCU	36	269.703	-0.491948	1.82821e-05	ACA15NGCU	42	316.184	-0.262557	0.0168779
[ACA, GGA]	353.12	ACAGGA	58	426.27	0.271609	0.00891092	ACA3NGGA	66	487.38	0.464888	3.655e-06	ACA6NGGA	61	452.616	0.358129	0.000424554	ACA9NGGA	36	268.404	-0.395751	0.000642355	ACA12NGGA	47	352.113	-0.00412179	0.969982	ACA15NGGA	48	361.353	0.033251	0.764825
[ACA, GGC]	277.286	ACAGGC	49	360.125	0.377124	0.00100105	ACA3NGGC	36	265.844	-0.0607949	0.637238	ACA6NGGC	40	296.798	0.098107	0.404269	ACA9NGGC	26	193.848	-0.51645	0.000128321	ACA12NGGC	39	292.179	0.0754783	0.529857	ACA15NGGC	25	188.205	-0.559069	3.55266e-05
[ACA, GGG]	156.195	ACAGGG	34	249.882	0.677903	2.87497e-06	ACA3NGGG	26	191.998	0.297746	0.0538193	ACA6NGGG	17	126.139	-0.308332	0.0743485	ACA9NGGG	25	186.392	0.254993	0.105128	ACA12NGGG	24	179.802	0.203064	0.191012	ACA15NGGG	15	112.923	-0.468008	0.00875022
[ACA, GGU]	248.664	ACAGGU	34	249.882	0.00705127	0.964335	ACA3NGGU	33	243.69	-0.0291516	0.822038	ACA6NGGU	30	222.598	-0.159756	0.231864	ACA9NGGU	40	298.227	0.262213	0.0362373	ACA12NGGU	25	187.294	-0.408894	0.00297506	ACA15NGGU	30	225.846	-0.13886	0.291781
[ACA, GUA]	117.054	ACAGUA	28	205.786	0.813963	6.5211e-07	ACA3NGUA	18	132.922	0.183399	0.312536	ACA6NGUA	20	148.399	0.342301	0.0571328	ACA9NGUA	24	178.936	0.612267	0.00030637	ACA12NGUA	19	142.343	0.282197	0.12087	ACA15NGUA	19	143.036	0.289196	0.107359
[ACA, GUC]	268.234	ACAGUC	44	323.377	0.269724	0.0237099	ACA3NGUC	29	214.152	-0.32486	0.0139236	ACA6NGUC	40	296.798	0.145986	0.222826	ACA9NGUC	31	231.126	-0.214814	0.09789	ACA12NGUC	26	194.786	-0.461606	0.000685337	ACA15NGUC	33	248.43	-0.110652	0.379094
[ACA, GUG]	441.675	ACAGUG	77	565.91	0.357587	9.29429e-05	ACA3NGUG	59	435.688	-0.0196908	0.839638	ACA6NGUG	33	244.858	-0.851041	3.95351e-14	ACA9NGUG	57	424.974	-0.0556133	0.563953	ACA12NGUG	60	449.506	0.0253526	0.788941	ACA15NGUG	73	549.558	0.315286	0.000602736
[ACA, GUU]	258.938	ACAGUU	50	367.474	0.505034	1.53709e-05	ACA3NGUU	40	295.382	0.189971	0.126408	ACA6NGUU	31	230.018	-0.170862	0.190113	ACA9NGUU	46	342.961	0.405436	0.000612904	ACA12NGUU	25	187.294	-0.467305	0.000644232	ACA15NGUU	40	301.128	0.217766	0.0760951
[ACA, UAC]	284.747	ACAUAC	59	433.619	0.606751	2.51301e-08	ACA3NUAC	33	243.69	-0.224632	0.0748251	ACA6NUAC	40	296.798	0.0598003	0.619235	ACA9NUAC	32	238.582	-0.255196	0.0445825	ACA12NUAC	41	307.162	0.109321	0.366309	ACA15NUAC	38	286.071	0.00669605	0.966653
[ACA, UAU]	208.79	ACAUAU	29	213.135	0.0297166	0.845824	ACA3NUAU	32	236.305	0.178601	0.201025	ACA6NUAU	29	215.178	0.0434812	0.771059	ACA9NUAU	22	164.025	-0.348136	0.0198488	ACA12NUAU	29	217.261	0.0573784	0.698695	ACA15NUAU	18	135.507	-0.623678	8.20471e-05
[ACA, UCA]	197.048	ACAUCA	26	191.087	-0.0443181	0.761012	ACA3NUCA	26	191.998	-0.0374522	0.800165	ACA6NUCA	27	200.338	0.0238943	0.880492	ACA9NUCA	23	171.481	-0.200499	0.175813	ACA12NUCA	32	239.736	0.282904	0.0397939	ACA15NUCA	37	278.543	0.499356	0.000167749
[ACA, UCC]	221.633	ACAUCC	30	220.484	-0.00749371	0.924311	ACA3NUCC	26	191.998	-0.207079	0.140754	ACA6NUCC	23	170.659	-0.377058	0.0100995	ACA9NUCC	18	134.202	-0.723763	2.86233e-06	ACA12NUCC	22	164.819	-0.427291	0.00375126	ACA15NUCC	23	173.148	-0.356161	0.0137021
[ACA, UCG]	74.6115	ACAUCG	13	95.5433	0.356757	0.109056	ACA3NUCG	12	88.6145	0.248146	0.275714	ACA6NUCG	9	66.7794	-0.159993	0.503639	ACA9NUCG	9	67.1011	-0.153061	0.503639	ACA12NUCG	12	89.9011	0.268942	0.24425	ACA15NUCG	5	37.641	-0.987093	0.000475185
[ACA, UCU]	246.34	ACAUCU	35	257.232	0.062418	0.624193	ACA3NUCU	25	184.614	-0.416143	0.00329056	ACA6NUCU	36	267.118	0.116825	0.354317	ACA9NUCU	43	320.594	0.380096	0.00162675	ACA12NUCU	35	262.212	0.0900798	0.478244	ACA15NUCU	39	293.6	0.253198	0.0389495
[ACA, UGC]	141.517	ACAUGC	21	154.339	0.125127	0.486298	ACA3NUGC	18	132.922	-0.0903993	0.58808	ACA6NUGC	20	148.399	0.0685025	0.72511	ACA9NUGC	15	111.835	-0.339603	0.0600766	ACA12NUGC	12	89.9011	-0.654566	0.000626692	ACA15NUGC	25	188.205	0.411327	0.0113464
[ACA, UGG]	184.082	ACAUGG	18	132.291	-0.47664	0.00342857	ACA3NUGG	20	147.691	-0.317771	0.0483567	ACA6NUGG	24	178.079	-0.0478377	0.752873	ACA9NUGG	26	193.848	0.0745714	0.607544	ACA12NUGG	19	142.343	-0.370976	0.0200602	ACA15NUGG	37	278.543	0.597549	9.63956e-06
[ACA, UGU]	168.548	ACAUGU	27	198.436	0.23551	0.130491	ACA3NUGU	12	88.6145	-0.927549	5.43579e-07	ACA6NUGU	21	155.819	-0.113295	0.471578	ACA9NUGU	47	350.417	1.05591	8.62865e-13	ACA12NUGU	10	74.9176	-1.16979	1.19296e-09	ACA15NUGU	27	203.261	0.270171	0.078191
[ACA, UUA]	113.263	ACAUUA	24	176.388	0.639077	0.000204648	ACA3NUUA	20	147.691	0.382909	0.0303992	ACA6NUUA	19	140.979	0.315807	0.0793244	ACA9NUUA	26	193.848	0.775251	3.46036e-06	ACA12NUUA	20	149.835	0.403704	0.0225946	ACA15NUUA	16	120.451	0.0887755	0.64733
[ACA, UUC]	356.912	ACAUUC	13	95.5433	-1.90134	1.39302e-36	ACA3NUUC	42	310.151	-0.202598	0.0689101	ACA6NUUC	40	296.798	-0.266089	0.0189894	ACA9NUUC	54	402.607	0.173803	0.0953507	ACA12NUUC	42	314.654	-0.181802	0.105381	ACA15NUUC	34	255.959	-0.479657	4.4124e-05
[ACA, UUG]	210.258	ACAUUG	20	146.99	-0.516443	0.000845177	ACA3NUUG	31	228.921	0.122691	0.365064	ACA6NUUG	25	185.498	-0.18075	0.208953	ACA9NUUG	16	119.291	-0.817674	4.63747e-07	ACA12NUUG	38	284.687	0.437218	0.000742194	ACA15NUUG	26	195.733	-0.10327	0.487757
[ACA, UUU]	298.935	ACAUUU	49	360.125	0.268664	0.0175102	ACA3NUUU	40	295.382	-0.0172517	0.869761	ACA6NUUU	40	296.798	-0.0103529	0.934771	ACA9NUUU	40	298.227	-0.00342106	0.967386	ACA12NUUU	53	397.063	0.409537	0.000201023	ACA15NUUU	39	293.6	-0.0259825	0.837475
[ACC, AAA]	566.009	ACCAAA	97	712.9	0.332875	3.90477e-05	ACC3NAAA	59	435.688	-0.377529	3.95237e-05	ACC6NAAA	88	652.955	0.206158	0.0127137	ACC9NAAA	71	529.353	-0.0965944	0.263718	ACC12NAAA	60	449.506	-0.332486	0.000271458	ACC15NAAA	78	587.199	0.0530251	0.536474
[ACC, AAC]	369.837	ACCAAC	64	470.367	0.346898	0.000556415	ACC3NAAC	64	472.611	0.353764	0.000385995	ACC6NAAC	66	489.716	0.405057	4.20609e-05	ACC9NAAC	58	432.429	0.225576	0.0286118	ACC12NAAC	60	449.506	0.281451	0.00520683	ACC15NAAC	34	255.959	-0.530978	4.99963e-06
[ACC, AAG]	681.746	ACCAAG	144	1058.33	0.634478	9.42224e-12	ACC3NAAG	99	731.07	0.100775	0.192529	ACC6NAAG	97	719.734	0.0782304	0.31034	ACC9NAAG	89	663.555	-0.0390172	0.623837	ACC12NAAG	114	854.061	0.325105	1.12519e-05	ACC15NAAG	114	858.214	0.332104	7.18637e-06
[ACC, AAU]	249.954	ACCAAU	40	293.979	0.234054	0.0593638	ACC3NAAU	32	236.305	-0.0810083	0.525862	ACC6NAAU	28	207.758	-0.266755	0.0498316	ACC9NAAU	46	342.961	0.456384	0.000131752	ACC12NAAU	28	209.769	-0.252857	0.0623471	ACC15NAAU	29	218.318	-0.195232	0.139426
[ACC, ACA]	270.803	ACCACA	69	507.114	0.905068	2.30438e-12	ACC3NACA	39	287.997	0.0888115	0.472554	ACC6NACA	31	230.018	-0.235496	0.0671552	ACC9NACA	42	313.138	0.209557	0.0823898	ACC12NACA	34	254.72	-0.0883319	0.485857	ACC15NACA	45	338.769	0.323057	0.00589689
[ACC, ACC]	262.274	ACCACC	64	470.367	0.842714	1.68887e-12	ACC3NACC	45	332.304	0.341433	0.00407054	ACC6NACC	63	467.456	0.833758	1.70042e-12	ACC9NACC	54	402.607	0.618298	4.16562e-08	ACC12NACC	44	329.637	0.329807	0.00518828	ACC15NACC	35	263.487	0.00665757	0.965227
[ACC, ACG]	114.197	ACCACG	14	102.893	-0.150381	0.456341	ACC3NACG	21	155.075	0.441447	0.0124461	ACC6NACG	14	103.879	-0.136617	0.499297	ACC9NACG	13	96.9238	-0.2366	0.242916	ACC12NACG	7	52.4423	-1.12272	1.21459e-06	ACC15NACG	6	45.1692	-1.33811	2.97834e-08
[ACC, ACU]	221.641	ACCACU	43	316.028	0.511824	4.93657e-05	ACC3NACU	32	236.305	0.0924252	0.513501	ACC6NACU	34	252.278	0.186787	0.168602	ACC9NACU	26	193.848	-0.193305	0.170248	ACC12NACU	22	164.819	-0.427347	0.00375126	ACC15NACU	26	195.733	-0.17934	0.203964
[ACC, AGA]	276.015	ACCAGA	50	367.474	0.412895	0.00032885	ACC3NAGA	35	258.459	-0.0948122	0.436475	ACC6NAGA	27	200.338	-0.462309	0.000489172	ACC9NAGA	35	260.949	-0.0809816	0.517867	ACC12NAGA	38	284.687	0.0446282	0.704247	ACC15NAGA	28	210.789	-0.388945	0.00321617
[ACC, AGC]	246.874	ACCAGC	68	499.765	1.01748	0	ACC3NAGC	35	258.459	0.0661625	0.624878	ACC6NAGC	32	237.438	-0.0562218	0.649818	ACC9NAGC	32	238.582	-0.04929	0.717008	ACC12NAGC	29	217.261	-0.184344	0.164089	ACC15NAGC	45	338.769	0.456528	0.000142065
[ACC, AGG]	214.415	ACCAGG	28	205.786	-0.0592659	0.696662	ACC3NAGG	24	177.229	-0.274792	0.0615151	ACC6NAGG	25	185.498	-0.209	0.146966	ACC9NAGG	27	201.303	-0.0910369	0.523929	ACC12NAGG	26	194.786	-0.138519	0.34808	ACC15NAGG	34	255.959	0.255503	0.0528432
[ACC, AGU]	193.921	ACCAGU	18	132.291	-0.55176	0.000585749	ACC3NAGU	17	125.537	-0.627357	0.000139634	ACC6NAGU	14	103.879	-0.900566	1.57149e-07	ACC9NAGU	17	126.746	-0.613526	0.000179342	ACC12NAGU	22	164.819	-0.234592	0.126288	ACC15NAGU	23	173.148	-0.163463	0.273627
[ACC, AUA]	134.928	ACCAUA	28	205.786	0.608956	0.000117015	ACC3NAUA	26	191.998	0.508907	0.00160775	ACC6NAUA	10	74.1994	-0.862706	2.25302e-05	ACC9NAUA	22	164.025	0.281729	0.0939037	ACC12NAUA	20	149.835	0.151191	0.375126	ACC15NAUA	21	158.092	0.228579	0.179696
[ACC, AUC]	403.717	ACCAUC	128	940.734	1.22044	2.86482e-12	ACC3NAUC	76	561.225	0.475237	4.14494e-07	ACC6NAUC	54	400.677	-0.0109044	0.915852	ACC9NAUC	77	574.087	0.507927	5.13563e-08	ACC12NAUC	78	584.357	0.533508	9.517e-09	ACC15NAUC	84	632.368	0.647422	4.03588e-12
[ACC, AUG]	475.03	ACCAUG	71	521.813	0.135514	0.136775	ACC3NAUG	58	428.303	-0.149387	0.117957	ACC6NAUG	57	422.937	-0.167579	0.0828081	ACC9NAUG	42	313.138	-0.60122	7.15222e-09	ACC12NAUG	50	374.588	-0.342715	0.00060007	ACC15NAUG	46	346.297	-0.456011	6.53648e-06
[ACC, AUU]	278.029	ACCAUU	60	440.969	0.665442	1.06049e-09	ACC3NAUU	22	162.46	-0.775152	2.76957e-08	ACC6NAUU	40	296.798	0.0942437	0.42858	ACC9NAUU	29	216.215	-0.362772	0.00527269	ACC12NAUU	43	322.146	0.212478	0.0725978	ACC15NAUU	52	391.466	0.493652	1.21166e-05
[ACC, CAA]	185.392	ACCCAA	15	110.242	-0.749903	1.17643e-05	ACC3NCAA	33	243.69	0.394466	0.00438333	ACC6NCAA	20	148.399	-0.321101	0.0427524	ACC9NCAA	26	193.848	0.0643424	0.644361	ACC12NCAA	18	134.852	-0.459207	0.00517894	ACC15NCAA	18	135.507	-0.452208	0.00623304
[ACC, CAC]	218.561	ACCCAC	29	213.135	-0.036271	0.773124	ACC3NCAC	30	221.536	0.0195045	0.886552	ACC6NCAC	22	163.239	-0.421056	0.00415726	ACC9NCAC	28	208.759	-0.0662006	0.629286	ACC12NCAC	34	254.72	0.220873	0.0984745	ACC15NCAC	45	338.769	0.632262	3.49638e-07
[ACC, CAG]	532.484	ACCCAG	61	448.318	-0.248215	0.00728935	ACC3NCAG	84	620.302	0.220231	0.00952332	ACC6NCAG	75	556.495	0.063631	0.467075	ACC9NCAG	60	447.341	-0.251365	0.00659362	ACC12NCAG	57	427.03	-0.3184	0.000693951	ACC15NCAG	57	429.107	-0.311401	0.000888158
[ACC, CAU]	174.968	ACCCAU	24	176.388	0.0116615	0.957503	ACC3NCAU	17	125.537	-0.478972	0.00472671	ACC6NCAU	14	103.879	-0.752181	1.99858e-05	ACC9NCAU	13	96.9238	-0.852165	2.01024e-06	ACC12NCAU	15	112.376	-0.638749	0.000194325	ACC15NCAU	19	143.036	-0.290713	0.0730221
[ACC, CCA]	222.352	ACCCCA	28	205.786	-0.111705	0.439862	ACC3NCCA	34	251.074	0.175269	0.182796	ACC6NCCA	15	111.299	-0.998405	8.76945e-10	ACC9NCCA	26	193.848	-0.197924	0.170248	ACC12NCCA	20	149.835	-0.56947	0.000184821	ACC15NCCA	34	255.959	0.203064	0.120213
[ACC, CCC]	193.092	ACCCCC	28	205.786	0.0918518	0.515743	ACC3NCCC	24	177.229	-0.123675	0.406188	ACC6NCCC	44	326.477	0.757693	4.5171e-09	ACC9NCCC	23	171.481	-0.171245	0.249478	ACC12NCCC	32	239.736	0.312159	0.023955	ACC15NCCC	50	376.41	0.963014	9.76996e-15
[ACC, CCG]	92.2815	ACCCCG	13	95.5433	0.0501133	0.771175	ACC3NCCG	10	73.8454	-0.321532	0.163459	ACC6NCCG	10	74.1994	-0.314634	0.163459	ACC9NCCG	10	74.5568	-0.307702	0.189505	ACC12NCCG	34	254.72	1.4648	1.75415e-13	ACC15NCCG	9	67.7537	-0.44574	0.0582246
[ACC, CCU]	212.046	ACCCCU	28	205.786	-0.0432358	0.769472	ACC3NCCU	27	199.383	-0.0888374	0.521921	ACC6NCCU	32	237.438	0.163174	0.238559	ACC9NCCU	20	149.114	-0.507966	0.000903776	ACC12NCCU	20	149.835	-0.501001	0.00110865	ACC15NCCU	20	150.564	-0.494002	0.00135491
[ACC, CGA]	105.668	ACCCGA	12	88.1938	-0.260784	0.19727	ACC3NCGA	14	103.384	-0.031526	0.836056	ACC6NCGA	5	37.0997	-1.51005	4.44435e-09	ACC9NCGA	21	156.569	0.567267	0.00164548	ACC12NCGA	18	134.852	0.35184	0.0620714	ACC15NCGA	10	75.2819	-0.489158	0.0213115
[ACC, CGC]	152.223	ACCCGC	29	213.135	0.485581	0.00139713	ACC3NCGC	28	206.767	0.441821	0.00368707	ACC6NCGC	19	140.979	-0.110707	0.521247	ACC9NCGC	19	141.658	-0.103776	0.560491	ACC12NCGC	33	247.228	0.699656	1.826e-06	ACC15NCGC	18	135.507	-0.167814	0.346631
[ACC, CGG]	92.2815	ACCCGG	9	66.1453	-0.480401	0.038878	ACC3NCGG	12	88.6145	-0.058498	0.824098	ACC6NCGG	7	51.9396	-0.829207	0.000833215	ACC9NCGG	4	29.8227	-1.62963	1.08379e-08	ACC12NCGG	19	142.343	0.625263	0.00106423	ACC15NCGG	16	120.451	0.384335	0.0547885
[ACC, CGU]	140.495	ACCCGU	34	249.882	0.830728	2.14975e-08	ACC3NCGU	28	206.767	0.557486	0.000315839	ACC6NCGU	19	140.979	0.00495694	0.952529	ACC9NCGU	31	231.126	0.718158	2.12558e-06	ACC12NCGU	33	247.228	0.815321	4.59501e-08	ACC15NCGU	19	143.036	0.0258533	0.858749
[ACC, CUA]	91.6892	ACCCUA	7	51.4464	-0.833682	0.00058514	ACC3NCUA	8	59.0763	-0.634171	0.00723454	ACC6NCUA	15	111.299	0.279619	0.183294	ACC9NCUA	13	96.9238	0.0800996	0.716905	ACC12NCUA	6	44.9506	-1.02841	5.37308e-05	ACC15NCUA	13	97.8665	0.094064	0.664296
[ACC, CUC]	265.472	ACCCUC	25	183.737	-0.530918	0.00012914	ACC3NCUC	36	265.844	0.00201707	0.965424	ACC6NCUC	59	437.776	0.721634	5.83062e-11	ACC9NCUC	40	298.227	0.167851	0.164607	ACC12NCUC	30	224.753	-0.240221	0.070939	ACC15NCUC	34	255.959	-0.05265	0.69368
[ACC, CUG]	543.146	ACCCUG	73	536.512	-0.0177283	0.855209	ACC3NCUG	104	767.992	0.499753	4.89362e-10	ACC6NCUG	73	541.656	-0.00396373	0.975794	ACC9NCUG	83	618.821	0.188183	0.0258012	ACC12NCUG	67	501.948	-0.113802	0.204882	ACC15NCUG	81	609.784	0.166958	0.0485289
[ACC, CUU]	223.3	ACCCUU	22	161.689	-0.465764	0.00186669	ACC3NCUU	25	184.614	-0.274474	0.0601149	ACC6NCUU	31	230.018	0.0427652	0.742555	ACC9NCUU	27	201.303	-0.149612	0.285888	ACC12NCUU	19	142.343	-0.649606	2.13245e-05	ACC15NCUU	30	225.846	0.0163558	0.887557
[ACC, GAA]	425.514	ACCGAA	18	132.291	-1.68549	3.007e-37	ACC3NGAA	38	280.613	-0.600625	4.54822e-08	ACC6NGAA	40	296.798	-0.519726	1.5358e-06	ACC9NGAA	66	492.075	0.209672	0.0294151	ACC12NGAA	48	359.604	-0.242794	0.0185837	ACC15NGAA	40	301.128	-0.498829	3.42096e-06
[ACC, GAC]	457.735	ACCGAC	32	235.183	-0.960726	1.34686e-17	ACC3NGAC	49	361.843	-0.339151	0.000796761	ACC6NGAC	71	526.816	0.202785	0.0279406	ACC9NGAC	55	410.062	-0.15867	0.103409	ACC12NGAC	84	629.308	0.459253	2.05198e-07	ACC15NGAC	58	436.635	-0.0680843	0.482974
[ACC, GAG]	749.387	ACCGAG	63	463.017	-0.694645	1.58397e-16	ACC3NGAG	84	620.302	-0.272741	0.000487405	ACC6NGAG	95	704.894	-0.0883045	0.248692	ACC9NGAG	92	685.922	-0.127666	0.0963772	ACC12NGAG	128	958.945	0.355737	3.65705e-07	ACC15NGAG	88	662.481	-0.177832	0.0205655
[ACC, GAU]	429.778	ACCGAU	12	88.1938	-2.28484	2.69943e-55	ACC3NGAU	48	354.458	-0.277977	0.00663973	ACC6NGAU	57	422.937	-0.023151	0.810708	ACC9NGAU	39	290.771	-0.563707	2.11841e-07	ACC12NGAU	59	442.014	0.0404992	0.684665	ACC15NGAU	47	353.825	-0.280556	0.00663973
[ACC, GCA]	277.674	ACCGCA	14	102.893	-1.43225	7.40627e-20	ACC3NGCA	35	258.459	-0.103455	0.388121	ACC6NGCA	34	252.278	-0.138376	0.259171	ACC9NGCA	38	283.316	0.0290203	0.832979	ACC12NGCA	29	217.261	-0.353961	0.00610684	ACC15NGCA	25	188.205	-0.561087	2.95358e-05
[ACC, GCC]	357.398	ACCGCC	37	271.931	-0.394293	0.00069587	ACC3NGCC	63	465.226	0.3804	0.000163446	ACC6NGCC	62	460.036	0.364215	0.00031128	ACC9NGCC	72	536.809	0.586876	1.57226e-09	ACC12NGCC	45	337.129	-0.084231	0.448089	ACC15NGCC	72	542.03	0.60084	6.08564e-10
[ACC, GCG]	125.925	ACCGCG	8	58.7959	-1.09877	6.8293e-07	ACC3NGCG	20	147.691	0.230021	0.184524	ACC6NGCG	21	155.819	0.307309	0.0743485	ACC9NGCG	14	104.379	-0.270721	0.147599	ACC12NGCG	5	37.4588	-1.74918	9.48527e-13	ACC15NGCG	17	127.979	0.023351	0.900362
[ACC, GCU]	367.349	ACCGCU	43	316.028	-0.2171	0.0510927	ACC3NGCU	58	428.303	0.221482	0.0305473	ACC6NGCU	41	304.217	-0.272048	0.0150256	ACC9NGCU	52	387.695	0.0777715	0.44503	ACC12NGCU	36	269.703	-0.445778	0.000119465	ACC15NGCU	35	263.487	-0.479421	3.33803e-05
[ACC, GGA]	341.998	ACCGGA	26	191.087	-0.839763	4.76149e-11	ACC3NGGA	47	347.074	0.0212525	0.849055	ACC6NGGA	31	230.018	-0.572241	2.68855e-06	ACC9NGGA	48	357.872	0.0654567	0.545667	ACC12NGGA	60	449.506	0.39435	0.000122657	ACC15NGGA	39	293.6	-0.220139	0.0571083
[ACC, GGC]	268.552	ACCGGC	38	279.28	0.056512	0.669571	ACC3NGGC	52	383.996	0.51589	6.54432e-06	ACC6NGGC	48	356.157	0.407312	0.000496961	ACC9NGGC	31	231.126	-0.216523	0.0894612	ACC12NGGC	30	224.753	-0.256863	0.0478583	ACC15NGGC	26	195.733	-0.456315	0.000703974
[ACC, GGG]	151.275	ACCGGG	13	95.5433	-0.66295	0.000455096	ACC3NGGG	12	88.6145	-0.771561	5.94642e-05	ACC6NGGG	33	244.858	0.694769	2.14549e-06	ACC9NGGG	16	119.291	-0.342693	0.0517114	ACC12NGGG	15	112.376	-0.428837	0.0162204	ACC15NGGG	22	165.62	0.130703	0.400296
[ACC, GGU]	240.832	ACCGGU	29	213.135	-0.17626	0.189239	ACC3NGGU	51	376.612	0.64505	4.06651e-08	ACC6NGGU	29	215.178	-0.162496	0.223858	ACC9NGGU	30	223.67	-0.106654	0.431015	ACC12NGGU	27	202.277	-0.251692	0.0640686	ACC15NGGU	42	316.184	0.392737	0.00147612
[ACC, GUA]	113.368	ACCGUA	11	80.8443	-0.48779	0.0216892	ACC3NGUA	12	88.6145	-0.355394	0.0918453	ACC6NGUA	9	66.7794	-0.763532	0.000589532	ACC9NGUA	10	74.5568	-0.604597	0.00556613	ACC12NGUA	16	119.868	0.0804398	0.64733	ACC15NGUA	14	105.395	-0.105206	0.588892
[ACC, GUC]	259.786	ACCGUC	29	213.135	-0.285556	0.0307591	ACC3NGUC	27	199.383	-0.381784	0.00440205	ACC6NGUC	67	497.136	0.936317	1.23279e-12	ACC9NGUC	43	320.594	0.303424	0.0113903	ACC12NGUC	45	337.129	0.375978	0.00161768	ACC15NGUC	41	308.656	0.248676	0.0400386
[ACC, GUG]	427.764	ACCGUG	37	271.931	-0.653576	3.2969e-09	ACC3NGUG	53	391.381	-0.128243	0.196293	ACC6NGUG	58	430.356	0.00871601	0.945601	ACC9NGUG	50	372.784	-0.198477	0.0520551	ACC12NGUG	57	427.03	-0.00247776	0.972737	ACC15NGUG	67	504.389	0.237721	0.0128001
[ACC, GUU]	250.783	ACCGUU	16	117.592	-1.09265	2.7318e-12	ACC3NGUU	35	258.459	0.0434965	0.756622	ACC6NGUU	34	252.278	0.00857501	0.964477	ACC9NGUU	35	260.949	0.0573271	0.658885	ACC12NGUU	23	172.31	-0.541429	0.000119546	ACC15NGUU	24	180.677	-0.473029	0.000749699
[ACC, UAC]	275.778	ACCUAC	39	286.63	0.05568	0.643271	ACC3NUAC	37	273.228	-0.013403	0.898227	ACC6NUAC	32	237.438	-0.215958	0.0852938	ACC9NUAC	34	253.493	-0.121563	0.317768	ACC12NUAC	40	299.67	0.119868	0.317731	ACC15NUAC	50	376.41	0.448795	8.83611e-05
[ACC, UAU]	202.214	ACCUAU	18	132.291	-0.612169	0.000124202	ACC3NUAU	22	162.46	-0.315797	0.0361427	ACC6NUAU	21	155.819	-0.376012	0.0150755	ACC9NUAU	19	141.658	-0.51347	0.00120483	ACC12NUAU	24	179.802	-0.16947	0.260923	ACC15NUAU	22	165.62	-0.288002	0.060772
[ACC, UCA]	190.841	ACCUCA	24	176.388	-0.113625	0.434297	ACC3NUCA	29	214.152	0.166259	0.253645	ACC6NUCA	16	118.719	-0.684823	4.12744e-05	ACC9NUCA	20	149.114	-0.355963	0.0228007	ACC12NUCA	15	112.376	-0.764035	5.21791e-06	ACC15NUCA	28	210.789	0.143428	0.31912
[ACC, UCC]	214.652	ACCUCC	26	191.087	-0.167774	0.23415	ACC3NUCC	44	324.92	0.598083	2.08433e-06	ACC6NUCC	20	148.399	-0.532521	0.000429958	ACC9NUCC	41	305.683	0.510034	6.53753e-05	ACC12NUCC	42	314.654	0.551765	1.34942e-05	ACC15NUCC	22	165.62	-0.374122	0.0120743
[ACC, UCG]	72.2615	ACCUCG	19	139.64	0.950415	2.62079e-06	ACC3NUCG	8	59.0763	-0.290646	0.257761	ACC6NUCG	14	103.879	0.523607	0.0159199	ACC9NUCG	15	111.835	0.630075	0.00316581	ACC12NUCG	8	59.9341	-0.269851	0.298071	ACC15NUCG	8	60.2255	-0.262851	0.298071
[ACC, UCU]	238.581	ACCUCU	19	139.64	-0.772767	3.27477e-07	ACC3NUCU	51	376.612	0.658596	2.426e-08	ACC6NUCU	35	259.698	0.122353	0.347664	ACC9NUCU	30	223.67	-0.0931078	0.486246	ACC12NUCU	21	157.327	-0.600716	3.63638e-05	ACC15NUCU	25	188.205	-0.342178	0.0136012
[ACC, UGC]	137.06	ACCUGC	57	418.921	1.61187	4.583e-13	ACC3NUGC	8	59.0763	-1.21415	1.78288e-08	ACC6NUGC	29	215.178	0.650726	3.07661e-05	ACC9NUGC	41	305.683	1.15723	4.58522e-13	ACC12NUGC	22	164.819	0.266073	0.107559	ACC15NUGC	12	90.3383	-0.601397	0.00179207
[ACC, UGG]	178.284	ACCUGG	22	161.689	-0.140963	0.386274	ACC3NUGG	18	132.922	-0.423604	0.0107295	ACC6NUGG	23	170.659	-0.0630681	0.708338	ACC9NUGG	30	223.67	0.327192	0.0218224	ACC12NUGG	16	119.868	-0.572733	0.000768379	ACC15NUGG	27	203.261	0.189154	0.200796
[ACC, UGU]	163.24	ACCUGU	22	161.689	-0.0137754	0.955843	ACC3NUGU	8	59.0763	-1.46634	1.25733e-12	ACC6NUGU	14	103.879	-0.652088	0.000297263	ACC9NUGU	25	186.392	0.191346	0.218865	ACC12NUGU	9	67.4258	-1.27562	1.44536e-10	ACC15NUGU	12	90.3383	-0.853584	3.99988e-06
[ACC, UUA]	109.695	ACCUUA	5	36.7474	-1.57779	8.74661e-10	ACC3NUUA	5	36.9227	-1.57092	8.74661e-10	ACC6NUUA	17	126.139	0.201512	0.298647	ACC9NUUA	8	59.6454	-0.879019	0.000118218	ACC12NUUA	24	179.802	0.712909	3.74807e-05	ACC15NUUA	14	105.395	-0.0576994	0.733789
[ACC, UUC]	345.671	ACCUUC	71	521.813	0.594136	2.09282e-09	ACC3NUUC	31	228.921	-0.594549	1.00172e-06	ACC6NUUC	31	230.018	-0.58765	1.26648e-06	ACC9NUUC	50	372.784	0.108942	0.314304	ACC12NUUC	47	352.113	0.0266396	0.82049	ACC15NUUC	54	406.522	0.233937	0.0262524
[ACC, UUG]	203.635	ACCUUG	18	132.291	-0.622276	8.27564e-05	ACC3NUUG	12	88.6145	-1.20037	1.07891e-11	ACC6NUUG	19	140.979	-0.530509	0.000684919	ACC9NUUG	15	111.835	-0.864614	1.95827e-07	ACC12NUUG	28	209.769	0.042816	0.768396	ACC15NUUG	22	165.62	-0.298108	0.048365
[ACC, UUU]	289.52	ACCUUU	22	161.689	-0.840444	1.41257e-09	ACC3NUUU	48	354.458	0.291953	0.0116774	ACC6NUUU	43	319.057	0.140154	0.2403	ACC9NUUU	25	186.392	-0.635323	1.75137e-06	ACC12NUUU	29	217.261	-0.414233	0.00117892	ACC15NUUU	33	248.43	-0.22082	0.0703416
[ACG, AAA]	246.446	ACGAAA	15	110.242	-1.1606	3.144e-13	ACG3NAAA	32	236.305	-0.060622	0.649143	ACG6NAAA	40	296.798	0.268205	0.0286786	ACG9NAAA	38	283.316	0.201136	0.107928	ACG12NAAA	24	179.802	-0.454864	0.00137547	ACG15NAAA	34	255.959	0.0546359	0.655728
[ACG, AAC]	161.031	ACGAAC	11	80.8443	-0.99412	2.23744e-07	ACG3NAAC	19	140.306	-0.198758	0.226829	ACG6NAAC	14	103.879	-0.632432	0.000452543	ACG9NAAC	18	134.202	-0.26293	0.116418	ACG12NAAC	20	149.835	-0.103962	0.533515	ACG15NAAC	22	165.62	0.040541	0.782538
[ACG, AAG]	296.84	ACGAAG	22	161.689	-0.876465	2.29949e-10	ACG3NAAG	30	221.536	-0.42214	0.000987089	ACG6NAAG	37	274.538	-0.112679	0.358074	ACG9NAAG	35	260.949	-0.185917	0.127774	ACG12NAAG	37	277.195	-0.0987817	0.404269	ACG15NAAG	33	248.43	-0.256842	0.0358966
[ACG, AAU]	108.833	ACGAAU	17	124.941	0.199139	0.296598	ACG3NAAU	12	88.6145	-0.296496	0.156085	ACG6NAAU	18	133.559	0.295366	0.109307	ACG9NAAU	9	67.1011	-0.697703	0.00152169	ACG12NAAU	17	127.36	0.226801	0.242253	ACG15NAAU	9	67.7537	-0.683738	0.00203235
[ACG, ACA]	117.911	ACGACA	13	95.5433	-0.303467	0.133326	ACG3NACA	32	236.305	1.00296	2.59109e-10	ACG6NACA	20	148.399	0.331786	0.0661608	ACG9NACA	13	96.9238	-0.28277	0.152877	ACG12NACA	11	82.4093	-0.516813	0.0109264	ACG15NACA	17	127.979	0.118217	0.524675
[ACG, ACC]	114.197	ACGACC	11	80.8443	-0.498305	0.0181888	ACG3NACC	28	206.767	0.856485	1.80412e-07	ACG6NACC	16	118.719	0.0560284	0.743853	ACG9NACC	17	126.746	0.150423	0.403389	ACG12NACC	20	149.835	0.391854	0.0268161	ACG15NACC	24	180.677	0.661887	9.22499e-05
[ACG, ACG]	49.7226	ACGACG	6	44.0969	-0.173224	0.538394	ACG3NACG	12	88.6145	0.833642	0.000913113	ACG6NACG	9	66.7794	0.425504	0.117213	ACG9NACG	12	89.4681	0.847473	0.000913113	ACG12NACG	5	37.4588	-0.408596	0.165441	ACG15NACG	6	45.1692	-0.138563	0.610068
[ACG, ACU]	96.5051	ACGACU	11	80.8443	-0.255459	0.231645	ACG3NACU	14	103.384	0.0993303	0.67225	ACG6NACU	17	126.139	0.386337	0.0524236	ACG9NACU	11	82.0124	-0.234762	0.263499	ACG12NACU	6	44.9506	-1.10227	1.10179e-05	ACG15NACU	12	90.3383	-0.0952671	0.6098
[ACG, AGA]	120.18	ACGAGA	11	80.8443	-0.571979	0.00593194	ACG3NAGA	12	88.6145	-0.439583	0.0321726	ACG6NAGA	9	66.7794	-0.847721	0.000100235	ACG9NAGA	16	119.291	-0.0107145	0.94855	ACG12NAGA	9	67.4258	-0.833824	0.000100235	ACG15NAGA	15	112.923	-0.0898594	0.64733
[ACG, AGC]	107.492	ACGAGC	16	117.592	0.129564	0.464424	ACG3NAGC	12	88.6145	-0.278608	0.199564	ACG6NAGC	12	89.0393	-0.271709	0.199564	ACG9NAGC	20	149.114	0.472188	0.00866704	ACG12NAGC	11	82.4093	-0.383343	0.0694442	ACG15NAGC	25	188.205	0.808081	2.17041e-06
[ACG, AGG]	93.3588	ACGAGG	12	88.1938	-0.0821082	0.711027	ACG3NAGG	10	73.8454	-0.338277	0.142453	ACG6NAGG	16	118.719	0.346694	0.0745846	ACG9NAGG	11	82.0124	-0.186943	0.407087	ACG12NAGG	5	37.4588	-1.31748	6.71787e-07	ACG15NAGG	10	75.2819	-0.310482	0.165979
[ACG, AGU]	84.4355	ACGAGU	13	95.5433	0.178304	0.372465	ACG3NAGU	8	59.0763	-0.515269	0.0368523	ACG6NAGU	10	74.1994	-0.186443	0.42784	ACG9NAGU	11	82.0124	-0.0420072	0.877067	ACG12NAGU	8	59.9341	-0.494474	0.0458771	ACG15NAGU	14	105.395	0.319881	0.127413
[ACG, AUA]	58.749	ACGAUA	18	132.291	1.17108	9.66285e-08	ACG3NAUA	10	73.8454	0.329945	0.194857	ACG6NAUA	8	59.3595	0.0149159	1	ACG9NAUA	10	74.5568	0.343776	0.168259	ACG12NAUA	4	29.967	-0.971187	0.00206027	ACG15NAUA	13	97.8665	0.736252	0.00182636
[ACG, AUC]	175.783	ACGAUC	9	66.1453	-1.41008	6.75267e-13	ACG3NAUC	27	199.383	0.181747	0.235527	ACG6NAUC	22	163.239	-0.10681	0.48085	ACG9NAUC	23	171.481	-0.0357479	0.788724	ACG12NAUC	29	217.261	0.305636	0.0387359	ACG15NAUC	23	173.148	-0.0217834	0.872629
[ACG, AUG]	206.833	ACGAUG	21	154.339	-0.422366	0.00527104	ACG3NAUG	31	228.921	0.146379	0.292605	ACG6NAUG	23	170.659	-0.277357	0.0642874	ACG9NAUG	14	104.379	-0.986632	3.98604e-09	ACG12NAUG	19	142.343	-0.539094	0.000494588	ACG15NAUG	29	218.318	0.0779587	0.594119
[ACG, AUU]	121.057	ACGAUU	8	58.7959	-1.0419	3.26665e-06	ACG3NAUU	6	44.3073	-1.45007	1.13171e-09	ACG6NAUU	21	155.819	0.364183	0.0356134	ACG9NAUU	23	171.481	0.50236	0.00341859	ACG12NAUU	18	134.852	0.155688	0.382539	ACG15NAUU	10	75.2819	-0.68531	0.000997824
[ACG, CAA]	80.7218	ACGCAA	8	58.7959	-0.457244	0.0635372	ACG3NCAA	13	95.9991	0.250062	0.260829	ACG6NCAA	6	44.5196	-0.858517	0.00130739	ACG9NCAA	17	126.746	0.650916	0.00140478	ACG12NCAA	13	97.3929	0.270858	0.231645	ACG15NCAA	8	60.2255	-0.422583	0.0776532
[ACG, CAC]	95.164	ACGCAC	10	73.4948	-0.372774	0.0902905	ACG3NCAC	15	110.768	0.219055	0.266061	ACG6NCAC	9	66.7794	-0.511012	0.027989	ACG9NCAC	20	149.114	0.647923	0.000534278	ACG12NCAC	5	37.4588	-1.34511	3.19396e-07	ACG15NCAC	11	82.8101	-0.200609	0.369806
[ACG, CAG]	231.849	ACGCAG	17	124.941	-0.891939	1.2173e-08	ACG3NCAG	27	199.383	-0.217649	0.112246	ACG6NCAG	29	215.178	-0.107657	0.421905	ACG9NCAG	30	223.67	-0.051815	0.708281	ACG12NCAG	40	299.67	0.370188	0.00318843	ACG15NCAG	26	195.733	-0.244301	0.0820735
[ACG, CAU]	76.1828	ACGCAU	15	110.242	0.53314	0.0126979	ACG3NCAU	17	125.537	0.720578	0.00042192	ACG6NCAU	8	59.3595	-0.359986	0.144636	ACG9NCAU	6	44.7341	-0.768092	0.00480087	ACG12NCAU	12	89.9011	0.238873	0.278612	ACG15NCAU	5	37.641	-1.01716	0.000350998
[ACG, CCA]	96.8146	ACGCCA	11	80.8443	-0.260078	0.231645	ACG3NCCA	14	103.384	0.0947112	0.67225	ACG6NCCA	15	111.299	0.201146	0.332858	ACG9NCCA	13	96.9238	0.00162655	1	ACG12NCCA	10	74.9176	-0.36992	0.0941147	ACG15NCCA	7	52.6974	-0.877494	0.000312425
[ACG, CCC]	84.0745	ACGCCC	21	154.339	0.876364	5.12241e-06	ACG3NCCC	12	88.6145	0.0758754	0.704768	ACG6NCCC	13	96.4592	0.198251	0.372465	ACG9NCCC	9	67.1011	-0.325331	0.167722	ACG12NCCC	9	67.4258	-0.318366	0.167722	ACG15NCCC	9	67.7537	-0.311367	0.195668
[ACG, CCG]	40.1804	ACGCCG	12	88.1938	1.13419	1.91418e-05	ACG3NCCG	4	29.5382	-0.44391	0.235098	ACG6NCCG	9	66.7794	0.732913	0.00905798	ACG9NCCG	7	52.1897	0.377275	0.213153	ACG12NCCG	16	119.868	1.57689	1.16101e-10	ACG15NCCG	11	82.8101	1.04332	9.64781e-05
[ACG, CCU]	92.3272	ACGCCU	14	102.893	0.156314	0.432111	ACG3NCCU	23	169.844	0.879387	1.26906e-06	ACG6NCCU	10	74.1994	-0.315348	0.163459	ACG9NCCU	7	52.1897	-0.822989	0.000833215	ACG12NCCU	9	67.4258	-0.453454	0.047767	ACG15NCCU	8	60.2255	-0.61638	0.00945384
[ACG, CGA]	46.0088	ACGCGA	7	51.4464	0.161158	0.613734	ACG3NCGA	7	51.6918	0.168024	0.546713	ACG6NCGA	4	29.6798	-0.632432	0.0675493	ACG9NCGA	15	111.835	1.28139	1.08725e-07	ACG12NCGA	12	89.9011	0.966428	0.000150419	ACG15NCGA	6	45.1692	-0.0265732	0.917041
[ACG, CGC]	66.2796	ACGCGC	10	73.4948	0.149079	0.554269	ACG3NCGC	13	95.9991	0.534456	0.018509	ACG6NCGC	20	148.399	1.16284	1.49878e-08	ACG9NCGC	12	89.4681	0.43281	0.0652068	ACG12NCGC	17	127.36	0.942275	1.00994e-05	ACG15NCGC	11	82.8101	0.321243	0.164907
[ACG, CGG]	40.1804	ACGCGG	2	14.699	-1.45078	0.000685564	ACG3NCGG	11	81.23	1.01552	0.000179846	ACG6NCGG	8	59.3595	0.562988	0.0568879	ACG9NCGG	8	59.6454	0.56992	0.0460441	ACG12NCGG	5	37.4588	-0.101186	0.734342	ACG15NCGG	9	67.7537	0.75381	0.00704075
[ACG, CGU]	61.1732	ACGCGU	4	29.3979	-1.05719	0.000705341	ACG3NCGU	9	66.4609	0.119606	0.658701	ACG6NCGU	4	29.6798	-1.04342	0.00111093	ACG9NCGU	8	59.6454	-0.0364885	0.927911	ACG12NCGU	12	89.9011	0.555439	0.0183674	ACG15NCGU	8	60.2255	-0.0225241	0.927911
[ACG, CUA]	39.9225	ACGCUA	8	58.7959	0.558514	0.0568879	ACG3NCUA	5	36.9227	-0.112692	0.734342	ACG6NCUA	7	51.9396	0.379633	0.213153	ACG9NCUA	4	29.8227	-0.42079	0.235098	ACG12NCUA	5	37.4588	-0.0918966	0.734342	ACG15NCUA	3	22.5846	-0.821863	0.0327658
[ACG, CUC]	115.589	ACGCUC	14	102.893	-0.167869	0.380823	ACG3NCUC	14	103.384	-0.161003	0.380823	ACG6NCUC	15	111.299	-0.0545684	0.740626	ACG9NCUC	9	67.1011	-0.784602	0.000280622	ACG12NCUC	10	74.9176	-0.625634	0.00298728	ACG15NCUC	16	120.451	0.0594373	0.795063
[ACG, CUG]	236.492	ACGCUG	45	330.727	0.48385	6.47194e-05	ACG3NCUG	42	310.151	0.391181	0.00153289	ACG6NCUG	27	200.338	-0.239351	0.084932	ACG9NCUG	29	216.215	-0.129325	0.347391	ACG12NCUG	33	247.228	0.0640532	0.617121	ACG15NCUG	30	225.846	-0.0664512	0.642165
[ACG, CUU]	97.2272	ACGCUU	14	102.893	0.0817094	0.67225	ACG3NCUU	18	132.922	0.451145	0.0176635	ACG6NCUU	6	44.5196	-1.12692	1.10179e-05	ACG9NCUU	11	82.0124	-0.245517	0.263499	ACG12NCUU	19	142.343	0.549944	0.00358739	ACG15NCUU	16	120.451	0.309015	0.11909
[ACG, GAA]	185.273	ACGGAA	13	95.5433	-0.955429	9.09644e-08	ACG3NGAA	21	155.075	-0.256685	0.104111	ACG6NGAA	18	133.559	-0.472179	0.00428574	ACG9NGAA	26	193.848	0.0652678	0.644361	ACG12NGAA	33	247.228	0.416188	0.00284432	ACG15NGAA	24	180.677	-0.0362449	0.834641
[ACG, GAC]	199.303	ACGGAC	35	257.232	0.368107	0.0066018	ACG3NGAC	33	243.69	0.290084	0.032595	ACG6NGAC	21	155.819	-0.355094	0.0225341	ACG9NGAC	29	216.215	0.117501	0.404595	ACG12NGAC	29	217.261	0.124467	0.378088	ACG15NGAC	25	188.205	-0.082659	0.5766
[ACG, GAG]	326.291	ACGGAG	47	345.426	0.0822143	0.46362	ACG3NGAG	50	369.227	0.178348	0.103052	ACG6NGAG	55	408.097	0.32275	0.00246649	ACG9NGAG	31	231.126	-0.497482	5.55682e-05	ACG12NGAG	33	247.228	-0.400319	0.000959451	ACG15NGAG	37	278.543	-0.22826	0.0561409
[ACG, GAU]	187.13	ACGGAU	39	286.63	0.615147	4.1302e-06	ACG3NGAU	27	199.383	0.0914979	0.541921	ACG6NGAU	33	244.858	0.387903	0.00525526	ACG9NGAU	23	171.481	-0.125997	0.398451	ACG12NGAU	31	232.245	0.311603	0.0279886	ACG15NGAU	18	135.507	-0.46567	0.00453261
[ACG, GCA]	120.902	ACGGCA	17	124.941	0.0474093	0.799161	ACG3NGCA	17	125.537	0.0542752	0.750937	ACG6NGCA	12	89.0393	-0.441326	0.0273597	ACG9NGCA	21	156.569	0.37296	0.0309572	ACG12NGCA	18	134.852	0.157533	0.382539	ACG15NGCA	18	135.507	0.164532	0.350397
[ACG, GCC]	155.615	ACGGCC	25	183.737	0.23966	0.129326	ACG3NGCC	18	132.922	-0.227405	0.176719	ACG6NGCC	27	200.338	0.364456	0.0197458	ACG9NGCC	23	171.481	0.140063	0.407575	ACG12NGCC	29	217.261	0.481447	0.00157453	ACG15NGCC	19	143.036	-0.121607	0.452976
[ACG, GCG]	54.8289	ACGGCG	21	154.339	1.49309	3.23741e-12	ACG3NGCG	5	36.9227	-0.570429	0.0613859	ACG6NGCG	14	103.879	0.921897	9.49871e-05	ACG9NGCG	6	44.7341	-0.293564	0.319727	ACG12NGCG	14	104.885	0.935794	7.14912e-05	ACG15NGCG	15	112.923	1.04233	6.63688e-06
[ACG, GCU]	159.948	ACGGCU	19	139.64	-0.195887	0.248958	ACG3NGCU	14	103.384	-0.629594	0.000430177	ACG6NGCU	9	66.7794	-1.26012	4.16584e-10	ACG9NGCU	19	141.658	-0.175191	0.301093	ACG12NGCU	26	194.786	0.284287	0.0634452	ACG15NGCU	15	112.923	-0.502263	0.00443367
[ACG, GGA]	148.91	ACGGGA	12	88.1938	-0.75569	7.04383e-05	ACG3NGGA	20	147.691	-0.0118581	0.953819	ACG6NGGA	14	103.879	-0.519533	0.0046536	ACG9NGGA	14	104.379	-0.512601	0.0046536	ACG12NGGA	15	112.376	-0.4061	0.0220817	ACG15NGGA	31	233.374	0.648205	1.64172e-05
[ACG, GGC]	116.931	ACGGGC	14	102.893	-0.18451	0.346346	ACG3NGGC	14	103.384	-0.177645	0.346346	ACG6NGGC	21	155.819	0.414217	0.0183065	ACG9NGGC	11	82.0124	-0.511737	0.0131304	ACG12NGGC	11	82.4093	-0.504772	0.0131304	ACG15NGGC	21	158.092	0.435113	0.013446
[ACG, GGG]	65.8669	ACGGGG	12	88.1938	0.421123	0.076876	ACG3NGGG	3	22.1536	-1.57201	1.89985e-06	ACG6NGGG	9	66.7794	0.0198501	0.931202	ACG9NGGG	7	52.1897	-0.335788	0.199158	ACG12NGGG	10	74.9176	0.18575	0.450208	ACG15NGGG	9	67.7537	0.0407464	0.863415
[ACG, GGU]	104.861	ACGGGU	11	80.8443	-0.37526	0.0789713	ACG3NGGU	21	155.075	0.564492	0.00191239	ACG6NGGU	9	66.7794	-0.651002	0.00373772	ACG9NGGU	20	149.114	0.507933	0.00575567	ACG12NGGU	6	44.9506	-1.22207	7.494e-07	ACG15NGGU	13	97.8665	-0.0995906	0.624173
[ACG, GUA]	49.3615	ACGGUA	4	29.3979	-0.747672	0.0238198	ACG3NGUA	4	29.5382	-0.740806	0.0329926	ACG6NGUA	6	44.5196	-0.148945	0.681743	ACG9NGUA	10	74.5568	0.594953	0.0196774	ACG12NGUA	4	29.967	-0.72001	0.0329926	ACG15NGUA	5	37.641	-0.391083	0.240793
[ACG, GUC]	113.114	ACGGUC	27	198.436	0.810901	1.28895e-06	ACG3NGUC	12	88.6145	-0.352158	0.0918453	ACG6NGUC	13	96.4592	-0.229782	0.240682	ACG9NGUC	6	44.7341	-1.33833	4.30364e-08	ACG12NGUC	21	157.327	0.475992	0.0074084	ACG15NGUC	10	75.2819	-0.587398	0.00556613
[ACG, GUG]	186.253	ACGGUG	57	418.921	1.16941	0	ACG3NGUG	25	184.614	-0.0127573	0.958659	ACG6NGUG	28	207.758	0.15764	0.268297	ACG9NGUG	33	246.037	0.401611	0.00388314	ACG12NGUG	35	262.212	0.493465	0.000324838	ACG15NGUG	20	150.564	-0.30689	0.0567821
[ACG, GUU]	109.194	ACGGUU	25	183.737	0.750754	1.09698e-05	ACG3NGUU	7	51.6918	-1.07888	6.0585e-06	ACG6NGUU	20	148.399	0.44259	0.0150197	ACG9NGUU	18	134.202	0.297519	0.109307	ACG12NGUU	14	104.885	-0.0580855	0.785084	ACG15NGUU	18	135.507	0.311484	0.0849601
[ACG, UAC]	120.077	ACGUAC	22	161.689	0.42926	0.0124012	ACG3NUAC	23	169.844	0.500256	0.0033088	ACG6NUAC	18	133.559	0.153518	0.380679	ACG9NUAC	17	126.746	0.0779873	0.656768	ACG12NUAC	14	104.885	-0.195155	0.318385	ACG15NUAC	19	143.036	0.252416	0.156776
[ACG, UAU]	88.0461	ACGUAU	14	102.893	0.224811	0.278982	ACG3NUAU	7	51.6918	-0.768323	0.00231311	ACG6NUAU	11	81.6193	-0.109348	0.646483	ACG9NUAU	13	96.9238	0.138592	0.509419	ACG12NUAU	5	37.4588	-1.23295	4.09929e-06	ACG15NUAU	10	75.2819	-0.225955	0.310039
[ACG, UCA]	83.0944	ACGUCA	11	80.8443	-0.0396059	0.876331	ACG3NUCA	4	29.5382	-1.49217	4.25374e-07	ACG6NUCA	10	74.1994	-0.163345	0.474106	ACG9NUCA	9	67.1011	-0.308416	0.192726	ACG12NUCA	11	82.4093	-0.0119441	0.938165	ACG15NUCA	15	112.923	0.442514	0.0323014
[ACG, UCC]	93.4619	ACGUCC	16	117.592	0.331336	0.0857373	ACG3NUCC	13	95.9991	0.0386417	0.827779	ACG6NUCC	13	96.4592	0.0455404	0.827779	ACG9NUCC	10	74.5568	-0.326039	0.165979	ACG12NUCC	13	97.3929	0.0594376	0.772342	ACG15NUCC	16	120.451	0.365997	0.0646866
[ACG, UCG]	31.4634	ACGUCG	9	66.1453	1.07196	0.000354534	ACG3NUCG	4	29.5382	-0.0910963	0.899076	ACG6NUCG	4	29.6798	-0.0841975	0.899076	ACG9NUCG	3	22.367	-0.492303	0.220328	ACG12NUCG	6	44.9506	0.514662	0.110016	ACG15NUCG	5	37.641	0.258627	0.402963
[ACG, UCU]	103.881	ACGUCU	9	66.1453	-0.65122	0.00353798	ACG3NUCU	15	110.768	0.0926118	0.63397	ACG6NUCU	9	66.7794	-0.637455	0.00464181	ACG9NUCU	21	156.569	0.591869	0.00102118	ACG12NUCU	12	89.9011	-0.20852	0.316073	ACG15NUCU	17	127.979	0.300979	0.115691
[ACG, UGC]	59.6774	ACGUGC	2	14.699	-2.02147	9.84285e-08	ACG3NUGC	5	36.9227	-0.692676	0.0196902	ACG6NUGC	14	103.879	0.79965	0.000572212	ACG9NUGC	6	44.7341	-0.415811	0.144782	ACG12NUGC	6	44.9506	-0.408846	0.144782	ACG15NUGC	6	45.1692	-0.401846	0.144782
[ACG, UGG]	77.627	ACGUGG	13	95.5433	0.299595	0.173444	ACG3NUGG	16	118.153	0.606021	0.00425522	ACG6NUGG	15	111.299	0.519811	0.0164359	ACG9NUGG	17	126.746	0.707315	0.000605777	ACG12NUGG	9	67.4258	-0.203258	0.362679	ACG15NUGG	13	97.8665	0.334256	0.132534
[ACG, UGU]	71.0764	ACGUGU	13	95.5433	0.426783	0.0534324	ACG3NUGU	12	88.6145	0.318172	0.1558	ACG6NUGU	11	81.6193	0.199539	0.375457	ACG9NUGU	8	59.6454	-0.25296	0.33838	ACG12NUGU	11	82.4093	0.213437	0.375457	ACG15NUGU	16	120.451	0.761004	0.000378905
[ACG, UUA]	47.7625	ACGUUA	7	51.4464	0.10719	0.764353	ACG3NUUA	3	22.1536	-1.10834	0.0018204	ACG6NUUA	6	44.5196	-0.101438	0.757189	ACG9NUUA	8	59.6454	0.320531	0.250282	ACG12NUUA	2	14.9835	-1.6725	2.43646e-05	ACG15NUUA	5	37.641	-0.343576	0.283607
[ACG, UUC]	150.509	ACGUUC	11	80.8443	-0.896629	3.84058e-06	ACG3NUUC	13	95.9991	-0.648755	0.000455096	ACG6NUUC	18	133.559	-0.172371	0.314785	ACG9NUUC	32	238.582	0.664636	7.87614e-06	ACG12NUUC	14	104.885	-0.521044	0.00402484	ACG15NUUC	19	143.036	-0.0734724	0.641449
[ACG, UUG]	88.665	ACGUUG	4	29.3979	-1.59265	1.85722e-08	ACG3NUUG	7	51.6918	-0.77843	0.00180171	ACG6NUUG	16	118.719	0.421114	0.037719	ACG9NUUG	17	126.746	0.515509	0.0097303	ACG12NUUG	26	194.786	1.13545	2.11041e-10	ACG15NUUG	10	75.2819	-0.236062	0.275714
[ACG, UUU]	126.06	ACGUUU	25	183.737	0.543531	0.000975014	ACG3NUUU	7	51.6918	-1.2861	1.99562e-08	ACG6NUUU	21	155.819	0.305757	0.0743485	ACG9NUUU	12	89.4681	-0.494666	0.0116435	ACG12NUUU	23	172.31	0.450898	0.0077036	ACG15NUUU	17	127.979	0.0217985	0.900362
[ACU, AAA]	478.321	ACUAAA	42	308.678	-0.631875	1.5109e-09	ACU3NAAA	72	531.687	0.152599	0.0893986	ACU6NAAA	101	749.414	0.647784	3.86402e-12	ACU9NAAA	78	581.543	0.281906	0.00139762	ACU12NAAA	48	359.604	-0.411568	4.50031e-05	ACU15NAAA	81	609.784	0.350319	6.21183e-05
[ACU, AAC]	312.54	ACUAAC	20	146.99	-1.08833	5.38206e-15	ACU3NAAC	20	147.691	-1.08146	8.4494e-15	ACU6NAAC	30	222.598	-0.489601	9.92729e-05	ACU9NAAC	38	283.316	-0.141632	0.219483	ACU12NAAC	38	284.687	-0.134667	0.252583	ACU15NAAC	36	271.015	-0.20567	0.0823898
[ACU, AAG]	576.127	ACUAAG	51	374.824	-0.620176	6.21531e-11	ACU3NAAG	44	324.92	-0.826304	4.02782e-17	ACU6NAAG	69	511.976	-0.170312	0.0524035	ACU9NAAG	77	574.087	-0.00511842	0.952994	ACU12NAAG	71	531.915	-0.115193	0.186391	ACU15NAAG	84	632.368	0.134377	0.107239
[ACU, AAU]	211.23	ACUAAU	22	161.689	-0.385597	0.0111868	ACU3NAAU	28	206.767	-0.0308077	0.845099	ACU6NAAU	39	289.378	0.454138	0.000480678	ACU9NAAU	31	231.126	0.129864	0.342005	ACU12NAAU	21	157.327	-0.425049	0.00486949	ACU15NAAU	30	225.846	0.096523	0.473583
[ACU, ACA]	228.849	ACUACA	39	286.63	0.324791	0.0106765	ACU3NACA	28	206.767	-0.14639	0.292605	ACU6NACA	32	237.438	0.0531537	0.711279	ACU9NACA	34	253.493	0.147548	0.274801	ACU12NACA	37	277.195	0.276504	0.0329247	ACU15NACA	37	278.543	0.283503	0.0265798
[ACU, ACC]	221.641	ACUACC	3	22.0484	-3.32948	4.81063e-43	ACU3NACC	22	162.46	-0.448143	0.00218795	ACU6NACC	24	178.079	-0.315714	0.0278772	ACU9NACC	40	298.227	0.428184	0.000852891	ACU12NACC	32	239.736	0.113221	0.402882	ACU15NACC	26	195.733	-0.17934	0.203964
[ACU, ACG]	96.5051	ACUACG	5	36.7474	-1.39296	1.50209e-07	ACU3NACG	9	66.4609	-0.5381	0.015235	ACU6NACG	7	51.9396	-0.893771	0.000215077	ACU9NACG	8	59.6454	-0.694194	0.00311962	ACU12NACG	10	74.9176	-0.365301	0.0941147	ACU15NACG	10	75.2819	-0.358302	0.0941147
[ACU, ACU]	187.304	ACUACU	21	154.339	-0.279278	0.0741985	ACU3NACU	28	206.767	0.142626	0.314266	ACU6NACU	28	207.758	0.149524	0.291282	ACU9NACU	20	149.114	-0.32897	0.0382953	ACU12NACU	25	187.294	-7.70611e-05	1	ACU15NACU	21	158.092	-0.244617	0.118858
[ACU, AGA]	233.254	ACUAGA	12	88.1938	-1.40315	1.93609e-16	ACU3NAGA	26	191.998	-0.28081	0.0468555	ACU6NAGA	30	222.598	-0.0674603	0.63999	ACU9NAGA	25	186.392	-0.323563	0.0217153	ACU12NAGA	37	277.195	0.249	0.0514949	ACU15NAGA	37	278.543	0.255999	0.0421554
[ACU, AGC]	208.627	ACUAGC	7	51.4464	-2.01979	4.32467e-24	ACU3NAGC	27	199.383	-0.0653874	0.62103	ACU6NAGC	42	311.637	0.578941	6.11729e-06	ACU9NAGC	19	141.658	-0.558517	0.000342046	ACU12NAGC	35	262.212	0.329804	0.0146197	ACU15NAGC	26	195.733	-0.0920401	0.518861
[ACU, AGG]	181.197	ACUAGG	4	29.3979	-2.62378	2.75192e-28	ACU3NAGG	19	140.306	-0.368982	0.0221754	ACU6NAGG	18	133.559	-0.440086	0.00809299	ACU9NAGG	34	253.493	0.484384	0.000541325	ACU12NAGG	23	172.31	-0.0725514	0.632467	ACU15NAGG	31	233.374	0.365082	0.0106059
[ACU, AGU]	163.878	ACUAGU	6	44.0969	-1.89388	1.15186e-17	ACU3NAGU	12	88.6145	-0.887011	2.14095e-06	ACU6NAGU	16	118.719	-0.465075	0.0074706	ACU9NAGU	24	178.936	0.126819	0.418701	ACU12NAGU	19	142.343	-0.203251	0.209188	ACU15NAGU	25	188.205	0.199677	0.201397
[ACU, AUA]	114.024	ACUAUA	18	132.291	0.214372	0.252031	ACU3NAUA	22	162.46	0.510744	0.00384681	ACU6NAUA	13	96.4592	-0.241349	0.215186	ACU9NAUA	20	149.114	0.387071	0.0310376	ACU12NAUA	18	134.852	0.242034	0.184015	ACU15NAUA	13	97.8665	-0.220453	0.27291
[ACU, AUC]	341.172	ACUAUC	19	139.64	-1.28878	1.46637e-20	ACU3NAUC	38	280.613	-0.281917	0.0161552	ACU6NAUC	35	259.698	-0.393663	0.000946831	ACU9NAUC	57	424.974	0.316876	0.00239916	ACU12NAUC	38	284.687	-0.261122	0.025246	ACU15NAUC	46	346.297	0.0215121	0.848838
[ACU, AUG]	401.437	ACUAUG	15	110.242	-1.8645	4.34462e-40	ACU3NAUG	52	383.996	-0.0640821	0.544296	ACU6NAUG	32	237.438	-0.757623	6.87493e-11	ACU9NAUG	44	328.05	-0.29126	0.00685513	ACU12NAUG	31	232.245	-0.78953	1.46081e-11	ACU15NAUG	40	301.128	-0.414799	0.000158393
[ACU, AUU]	234.956	ACUAUU	47	345.426	0.555986	4.72329e-06	ACU3NAUU	21	155.075	-0.59942	4.92348e-05	ACU6NAUU	50	370.997	0.659017	2.97629e-08	ACU9NAUU	36	268.404	0.192018	0.141503	ACU12NAUU	31	232.245	-0.0167452	0.889726	ACU15NAUU	39	293.6	0.32146	0.0103161
[ACU, CAA]	156.671	ACUCAA	36	264.581	0.755977	1.29679e-07	ACU3NCAA	16	118.153	-0.407082	0.018736	ACU6NCAA	31	230.018	0.554013	0.000202177	ACU9NCAA	17	126.746	-0.305789	0.0753759	ACU12NCAA	25	187.294	0.25757	0.106143	ACU15NCAA	25	188.205	0.264569	0.0954578
[ACU, CAC]	184.701	ACUCAC	25	183.737	-0.00755013	0.958548	ACU3NCAC	24	177.229	-0.0595779	0.674623	ACU6NCAC	13	96.4592	-0.937202	9.09644e-08	ACU9NCAC	17	126.746	-0.543247	0.00101272	ACU12NCAC	16	119.868	-0.623745	0.000192258	ACU15NCAC	26	195.733	0.0836943	0.573622
[ACU, CAG]	449.99	ACUCAG	43	316.028	-0.509842	1.2323e-06	ACU3NCAG	62	457.842	0.0249556	0.790762	ACU6NCAG	92	682.634	0.60122	4.58389e-12	ACU9NCAG	53	395.151	-0.18749	0.0585684	ACU12NCAG	61	456.997	0.0222925	0.816318	ACU15NCAG	54	406.522	-0.146558	0.142061
[ACU, CAU]	147.861	ACUCAU	33	242.533	0.713939	1.42712e-06	ACU3NCAU	20	147.691	-0.00166135	1	ACU6NCAU	25	185.498	0.327165	0.0427524	ACU9NCAU	11	82.0124	-0.850327	1.235e-05	ACU12NCAU	28	209.769	0.504561	0.00103922	ACU15NCAU	10	75.2819	-0.973866	8.63013e-07
[ACU, CCA]	187.905	ACUCCA	60	440.969	1.23068	1.71863e-13	ACU3NCCA	31	228.921	0.284848	0.0447937	ACU6NCCA	29	215.178	0.195531	0.179103	ACU9NCCA	48	357.872	0.929445	4.05453e-13	ACU12NCCA	29	217.261	0.209429	0.149991	ACU15NCCA	27	203.261	0.113334	0.448723
[ACU, CCC]	163.178	ACUCCC	17	124.941	-0.385195	0.0252286	ACU3NCCC	23	169.844	0.0577704	0.701764	ACU6NCCC	28	207.758	0.348462	0.0195186	ACU9NCCC	17	126.746	-0.364498	0.0346475	ACU12NCCC	20	149.835	-0.123068	0.463228	ACU15NCCC	17	127.979	-0.350534	0.0403551
[ACU, CCG]	77.9849	ACUCCG	11	80.8443	0.0519509	0.812616	ACU3NCCG	9	66.4609	-0.23069	0.318989	ACU6NCCG	10	74.1994	-0.071788	0.746528	ACU9NCCG	22	164.025	1.07265	2.47124e-08	ACU12NCCG	10	74.9176	-0.0578908	0.809073	ACU15NCCG	5	37.641	-1.05089	0.000189303
[ACU, CCU]	179.195	ACUCCU	42	308.678	0.784572	3.35312e-09	ACU3NCCU	18	132.922	-0.430954	0.00921182	ACU6NCCU	25	185.498	0.0498757	0.753529	ACU9NCCU	57	424.974	1.24584	2.28928e-13	ACU12NCCU	20	149.835	-0.258155	0.110261	ACU15NCCU	28	210.789	0.234271	0.105476
[ACU, CGA]	89.2972	ACUCGA	10	73.4948	-0.280973	0.209995	ACU3NCGA	8	59.0763	-0.596035	0.013712	ACU6NCGA	8	59.3595	-0.589137	0.013712	ACU9NCGA	10	74.5568	-0.260277	0.275714	ACU12NCGA	13	97.3929	0.1252	0.558652	ACU15NCGA	16	120.451	0.43176	0.0321726
[ACU, CGC]	128.64	ACUCGC	11	80.8443	-0.670122	0.000907788	ACU3NCGC	13	95.9991	-0.422248	0.0279321	ACU6NCGC	12	89.0393	-0.530827	0.00673823	ACU9NCGC	6	44.7341	-1.52389	9.17601e-11	ACU12NCGC	15	112.376	-0.195001	0.27445	ACU15NCGC	10	75.2819	-0.772965	0.000149244
[ACU, CGG]	77.9849	ACUCGG	9	66.1453	-0.237556	0.318989	ACU3NCGG	8	59.0763	-0.400615	0.105454	ACU6NCGG	13	96.4592	0.306724	0.173444	ACU9NCGG	8	59.6454	-0.386784	0.126523	ACU12NCGG	14	104.885	0.427536	0.0462447	ACU15NCGG	8	60.2255	-0.37282	0.126523
[ACU, CGU]	118.729	ACUCGU	14	102.893	-0.206535	0.283946	ACU3NCGU	17	125.537	0.0804392	0.655466	ACU6NCGU	13	96.4592	-0.299685	0.117389	ACU9NCGU	16	119.291	0.00680696	1	ACU12NCGU	22	164.819	0.473204	0.006334	ACU15NCGU	14	105.395	-0.171874	0.350672
[ACU, CUA]	77.4844	ACUCUA	19	139.64	0.849737	1.74027e-05	ACU3NCUA	10	73.8454	-0.069397	0.807846	ACU6NCUA	14	103.879	0.422929	0.0450546	ACU9NCUA	11	82.0124	0.0819371	0.692762	ACU12NCUA	8	59.9341	-0.370529	0.147592	ACU15NCUA	8	60.2255	-0.36353	0.147592
[ACU, CUC]	224.344	ACUCUC	33	242.533	0.112466	0.379814	ACU3NCUC	29	214.152	-0.0670813	0.633217	ACU6NCUC	34	252.278	0.169299	0.199781	ACU9NCUC	19	141.658	-0.663304	1.72726e-05	ACU12NCUC	29	217.261	-0.0462853	0.73921	ACU15NCUC	36	271.015	0.272658	0.0347216
[ACU, CUG]	459	ACUCUG	69	507.114	0.143817	0.122647	ACU3NCUG	58	428.303	-0.0998604	0.298201	ACU6NCUG	56	415.517	-0.143588	0.146227	ACU9NCUG	52	387.695	-0.243571	0.0147142	ACU12NCUG	71	531.915	0.212702	0.0204165	ACU15NCUG	61	459.22	0.000691039	1
[ACU, CUU]	188.706	ACUCUU	39	286.63	0.603052	6.72078e-06	ACU3NCUU	18	132.922	-0.505559	0.00179017	ACU6NCUU	27	200.338	0.0863021	0.577579	ACU9NCUU	40	298.227	0.660275	7.26161e-07	ACU12NCUU	36	269.703	0.515237	0.000153202	ACU15NCUU	20	150.564	-0.325761	0.0394513
[ACU, GAA]	359.592	ACUGAA	80	587.959	0.709355	0	ACU3NGAA	78	575.994	0.679695	1.13554e-12	ACU6NGAA	41	304.217	-0.241256	0.0298104	ACU9NGAA	50	372.784	0.0519798	0.631372	ACU12NGAA	46	344.621	-0.0613491	0.572423	ACU15NGAA	53	398.994	0.150009	0.157117
[ACU, GAC]	386.821	ACUGAC	53	389.523	0.0100399	0.914358	ACU3NGAC	60	443.073	0.195876	0.0519969	ACU6NGAC	43	319.057	-0.277851	0.010495	ACU9NGAC	37	275.86	-0.487731	1.58004e-05	ACU12NGAC	41	307.162	-0.332667	0.00238491	ACU15NGAC	39	293.6	-0.397817	0.000362096
[ACU, GAG]	633.29	ACUGAG	78	573.26	-0.143677	0.0841214	ACU3NGAG	104	767.992	0.278227	0.000308528	ACU6NGAG	62	460.036	-0.461118	1.59685e-07	ACU9NGAG	82	611.365	-0.0508306	0.532971	ACU12NGAG	77	576.865	-0.134631	0.107529	ACU15NGAG	49	368.881	-0.779708	5.09079e-17
[ACU, GAU]	363.196	ACUGAU	57	418.921	0.20593	0.0452936	ACU3NGAU	68	502.149	0.467369	2.21019e-06	ACU6NGAU	39	289.378	-0.327793	0.0037485	ACU9NGAU	55	410.062	0.175096	0.091082	ACU12NGAU	41	307.162	-0.241746	0.0305531	ACU15NGAU	50	376.41	0.0515572	0.632758
[ACU, GCA]	234.656	ACUGCA	42	308.678	0.395559	0.00150237	ACU3NGCA	45	332.304	0.501961	4.51476e-05	ACU6NGCA	23	170.659	-0.459432	0.0014814	ACU9NGCA	36	268.404	0.193863	0.141503	ACU12NGCA	33	247.228	0.0752979	0.585099	ACU15NGCA	33	248.43	0.082297	0.554626
[ACU, GCC]	302.029	ACUGCC	36	264.581	-0.190975	0.120469	ACU3NGCC	40	295.382	-0.0321062	0.774714	ACU6NGCC	41	304.217	0.0104164	0.93531	ACU9NGCC	29	216.215	-0.482223	0.000154891	ACU12NGCC	29	217.261	-0.475257	0.000187511	ACU15NGCC	54	406.522	0.428648	7.90201e-05
[ACU, GCG]	106.416	ACUGCG	16	117.592	0.144073	0.423774	ACU3NGCG	15	110.768	0.0578294	0.734966	ACU6NGCG	12	89.0393	-0.2572	0.224546	ACU9NGCG	22	164.025	0.624201	0.000406508	ACU12NGCG	9	67.4258	-0.65834	0.00299994	ACU15NGCG	20	150.564	0.500662	0.00498747
[ACU, GCU]	310.438	ACUGCU	71	521.813	0.749228	2.22045e-12	ACU3NGCU	52	383.996	0.306787	0.00496487	ACU6NGCU	53	393.257	0.341166	0.00173946	ACU9NGCU	51	380.239	0.292603	0.00770138	ACU12NGCU	61	456.997	0.55788	1.03635e-07	ACU15NGCU	35	263.487	-0.236575	0.0496979
[ACU, GGA]	289.015	ACUGGA	81	595.308	1.04249	2.05214e-12	ACU3NGGA	48	354.458	0.294472	0.010371	ACU6NGGA	40	296.798	0.0383361	0.741284	ACU9NGGA	32	238.582	-0.27666	0.0296157	ACU12NGGA	31	232.245	-0.315498	0.012528	ACU15NGGA	40	301.128	0.0592324	0.621616
[ACU, GGC]	226.947	ACUGGC	37	271.931	0.260883	0.0440635	ACU3NGGC	23	169.844	-0.418142	0.00421684	ACU6NGGC	37	274.538	0.274648	0.0322348	ACU9NGGC	25	186.392	-0.284017	0.0437702	ACU12NGGC	18	134.852	-0.750983	1.20947e-06	ACU15NGGC	24	180.677	-0.328946	0.0228164
[ACU, GGG]	127.839	ACUGGG	34	249.882	0.966919	2.58929e-10	ACU3NGGG	22	162.46	0.345753	0.0460627	ACU6NGGG	15	111.299	-0.199889	0.272457	ACU9NGGG	13	96.9238	-0.399408	0.0389631	ACU12NGGG	14	104.885	-0.285527	0.132522	ACU15NGGG	7	52.6974	-1.27853	1.69441e-08
[ACU, GGU]	203.522	ACUGGU	45	330.727	0.700457	3.57011e-08	ACU3NGGU	31	228.921	0.169666	0.230085	ACU6NGGU	44	326.477	0.681801	1.05348e-07	ACU9NGGU	20	149.114	-0.448771	0.00340652	ACU12NGGU	31	232.245	0.190462	0.180368	ACU15NGGU	40	301.128	0.565193	1.52642e-05
[ACU, GUA]	95.8043	ACUGUA	32	235.183	1.29562	1.01918e-13	ACU3NGUA	29	214.152	1.16047	1.26148e-11	ACU6NGUA	20	148.399	0.631316	0.000857032	ACU9NGUA	9	67.1011	-0.513755	0.023249	ACU12NGUA	22	164.819	0.782717	1.8133e-05	ACU15NGUA	16	120.451	0.330285	0.103046
[ACU, GUC]	219.539	ACUGUC	34	249.882	0.186772	0.166803	ACU3NGUC	57	420.919	0.939065	0	ACU6NGUC	17	126.139	-0.799464	3.84152e-07	ACU9NGUC	22	164.025	-0.420563	0.00425687	ACU12NGUC	24	179.802	-0.288067	0.0456355	ACU15NGUC	32	240.902	0.13397	0.328569
[ACU, GUG]	361.494	ACUGUG	59	433.619	0.262459	0.00962653	ACU3NGUG	39	287.997	-0.327916	0.0041576	ACU6NGUG	42	311.637	-0.214102	0.0590248	ACU9NGUG	46	342.961	-0.0759255	0.49785	ACU12NGUG	47	352.113	-0.0379333	0.736282	ACU15NGUG	52	391.466	0.114917	0.274269
[ACU, GUU]	211.931	ACUGUU	65	477.716	1.17256	0	ACU3NGUU	29	214.152	0.0150401	0.922911	ACU6NGUU	22	163.239	-0.376611	0.0114057	ACU9NGUU	28	208.759	-0.0217554	0.883914	ACU12NGUU	29	217.261	0.035836	0.809495	ACU15NGUU	45	338.769	0.676707	5.66827e-08
[ACU, UAC]	233.054	ACUUAC	25	183.737	-0.34302	0.0164424	ACU3NUAC	18	132.922	-0.810086	1.50509e-07	ACU6NUAC	23	170.659	-0.44955	0.0020271	ACU9NUAC	21	156.569	-0.573863	0.000115766	ACU12NUAC	41	307.162	0.398337	0.0014425	ACU15NUAC	18	135.507	-0.782291	3.95211e-07
[ACU, UAU]	170.886	ACUUAU	15	110.242	-0.632358	0.000266547	ACU3NUAU	19	140.306	-0.284455	0.0790873	ACU6NUAU	23	170.659	-0.001922	1	ACU9NUAU	25	186.392	0.125304	0.42795	ACU12NUAU	27	202.277	0.243301	0.108817	ACU15NUAU	26	195.733	0.195852	0.192431
[ACU, UCA]	161.276	ACUUCA	27	198.436	0.299146	0.0510166	ACU3NUCA	23	169.844	0.0746858	0.621416	ACU6NUCA	21	155.819	-0.04966	0.779234	ACU9NUCA	20	149.114	-0.113117	0.496277	ACU12NUCA	31	232.245	0.526116	0.000335844	ACU15NUCA	21	158.092	-0.0287636	0.866849
[ACU, UCC]	181.398	ACUUCC	15	110.242	-0.718478	2.98418e-05	ACU3NUCC	24	177.229	-0.0335401	0.832837	ACU6NUCC	26	192.918	0.0888359	0.535526	ACU9NUCC	25	186.392	0.0391842	0.79441	ACU12NUCC	22	164.819	-0.138275	0.390412	ACU15NUCC	25	188.205	0.0531487	0.715977
[ACU, UCG]	61.0665	ACUUCG	7	51.4464	-0.247312	0.346893	ACU3NUCG	7	51.6918	-0.240446	0.399373	ACU6NUCG	10	74.1994	0.281026	0.264893	ACU9NUCG	7	52.1897	-0.226615	0.399373	ACU12NUCG	8	59.9341	-0.0270048	0.927911	ACU15NUCG	7	52.6974	-0.212651	0.455814
[ACU, UCU]	201.62	ACUUCU	27	198.436	-0.0229617	0.841707	ACU3NUCU	28	206.767	0.0363716	0.804997	ACU6NUCU	31	230.018	0.190112	0.178366	ACU9NUCU	28	208.759	0.0502022	0.730242	ACU12NUCU	35	262.212	0.379096	0.00533933	ACU15NUCU	18	135.507	-0.573263	0.000324124
[ACU, UGC]	115.826	ACUUGC	4	29.3979	-1.97817	9.90772e-14	ACU3NUGC	13	95.9991	-0.270869	0.170423	ACU6NUGC	15	111.299	-0.0575192	0.740626	ACU9NUGC	24	178.936	0.627485	0.00023803	ACU12NUGC	18	134.852	0.219412	0.231284	ACU15NUGC	20	150.564	0.378415	0.0323264
[ACU, UGG]	150.664	ACUUGG	9	66.1453	-1.18762	5.48078e-09	ACU3NUGG	28	206.767	0.456672	0.00306721	ACU6NUGG	23	170.659	0.179778	0.265753	ACU9NUGG	20	149.114	-0.0149244	0.90825	ACU12NUGG	24	179.802	0.255075	0.111341	ACU15NUGG	13	97.8665	-0.622448	0.000769219
[ACU, UGU]	137.95	ACUUGU	15	110.242	-0.323471	0.0757812	ACU3NUGU	30	221.536	0.683395	8.98084e-06	ACU6NUGU	24	178.079	0.368366	0.0245108	ACU9NUGU	24	178.936	0.375298	0.0213486	ACU12NUGU	23	172.31	0.320862	0.0536848	ACU15NUGU	19	143.036	0.0522271	0.765959
[ACU, UUA]	92.701	ACUUUA	21	154.339	0.735448	9.93633e-05	ACU3NUUA	10	73.8454	-0.328076	0.142453	ACU6NUUA	9	66.7794	-0.47318	0.0401205	ACU9NUUA	13	96.9238	0.0642666	0.772342	ACU12NUUA	9	67.4258	-0.459283	0.0401205	ACU15NUUA	7	52.6974	-0.814854	0.000906193
[ACU, UUC]	292.118	ACUUUC	30	220.484	-0.405875	0.00145449	ACU3NUUC	36	265.844	-0.135974	0.271456	ACU6NUUC	47	348.737	0.255588	0.0243983	ACU9NUUC	36	268.404	-0.122144	0.310924	ACU12NUUC	49	367.096	0.329606	0.00347617	ACU15NUUC	41	308.656	0.0794476	0.488424
[ACU, UUG]	172.087	ACUUUG	18	132.291	-0.37943	0.0218442	ACU3NUUG	20	147.691	-0.220561	0.180302	ACU6NUUG	16	118.719	-0.53559	0.00187524	ACU9NUUG	21	156.569	-0.136341	0.408999	ACU12NUUG	14	104.885	-0.714338	5.41315e-05	ACU15NUUG	21	158.092	-0.122377	0.441638
[ACU, UUU]	244.666	ACUUUU	33	242.533	-0.0126357	0.927947	ACU3NUUU	30	221.536	-0.143273	0.287691	ACU6NUUU	26	192.918	-0.342825	0.0129818	ACU9NUUU	23	171.481	-0.512771	0.00028049	ACU12NUUU	43	322.146	0.396897	0.00121493	ACU15NUUU	47	353.825	0.53222	8.13243e-06
[AGA, AAA]	595.664	AGAAAA	98	720.249	0.273997	0.000628083	AGA3NAAA	76	561.225	-0.0859194	0.303702	AGA6NAAA	98	727.154	0.287762	0.000314656	AGA9NAAA	90	671.011	0.171837	0.0351448	AGA12NAAA	101	756.668	0.345161	1.18517e-05	AGA15NAAA	112	843.158	0.501303	7.84277e-11
[AGA, AAC]	389.214	AGAAAC	45	330.727	-0.234923	0.0306992	AGA3NAAC	58	428.303	0.13807	0.172655	AGA6NAAC	55	408.097	0.0683479	0.501231	AGA9NAAC	41	305.683	-0.348528	0.00163564	AGA12NAAC	62	464.489	0.255082	0.0102331	AGA15NAAC	52	391.466	0.00832422	0.942954
[AGA, AAG]	717.465	AGAAAG	98	720.249	0.00558801	0.936947	AGA3NAAG	119	878.761	0.292562	4.96903e-05	AGA6NAAG	99	734.574	0.0339994	0.636788	AGA9NAAG	86	641.188	-0.162161	0.0392069	AGA12NAAG	79	591.849	-0.277679	0.0005482	AGA15NAAG	104	782.932	0.125979	0.0884325
[AGA, AAU]	263.05	AGAAAU	22	161.689	-0.702117	8.83799e-07	AGA3NAAU	28	206.767	-0.347328	0.00979625	AGA6NAAU	29	215.178	-0.289803	0.0281898	AGA9NAAU	28	208.759	-0.333498	0.0129482	AGA12NAAU	47	352.113	0.420702	0.000328517	AGA15NAAU	37	278.543	0.0825654	0.492354
[AGA, ACA]	284.991	AGAACA	31	227.834	-0.322935	0.0118581	AGA3NACA	36	265.844	-0.10034	0.418716	AGA6NACA	47	348.737	0.291222	0.0110351	AGA9NACA	38	283.316	-0.00850731	0.93319	AGA12NACA	26	194.786	-0.54903	3.8709e-05	AGA15NACA	39	293.6	0.0429319	0.708659
[AGA, ACC]	276.015	AGAACC	26	191.087	-0.530521	8.17027e-05	AGA3NACC	19	140.306	-0.976168	1.81734e-11	AGA6NACC	36	267.118	-0.0472715	0.699629	AGA9NACC	36	268.404	-0.0403396	0.731872	AGA12NACC	17	127.36	-1.11584	6.3878e-14	AGA15NACC	39	293.6	0.089102	0.451312
[AGA, ACG]	120.18	AGAACG	15	110.242	-0.12452	0.510657	AGA3NACG	20	147.691	0.297383	0.0875984	AGA6NACG	11	81.6193	-0.558215	0.00749853	AGA9NACG	16	119.291	-0.0107145	0.94855	AGA12NACG	13	97.3929	-0.303309	0.11909	AGA15NACG	17	127.979	0.0907128	0.612258
[AGA, ACU]	233.254	AGAACU	22	161.689	-0.528684	0.000347833	AGA3NACU	33	243.69	0.0631445	0.61492	AGA6NACU	35	259.698	0.154932	0.22441	AGA9NACU	39	290.771	0.317983	0.0112927	AGA12NACU	26	194.786	-0.260014	0.0664313	AGA15NACU	35	263.487	0.175828	0.178346
[AGA, AGA]	290.477	AGAAGA	50	367.474	0.33922	0.00265727	AGA3NAGA	72	531.687	0.872155	2.22222e-12	AGA6NAGA	47	348.737	0.263718	0.0196203	AGA9NAGA	80	596.454	1.03799	2.22222e-12	AGA12NAGA	58	434.522	0.581007	6.70231e-08	AGA15NAGA	33	248.43	-0.225581	0.0703416
[AGA, AGC]	259.808	AGAAGC	31	227.834	-0.189465	0.147796	AGA3NAGC	20	147.691	-0.814867	2.5116e-08	AGA6NAGC	46	341.317	0.393665	0.000946831	AGA9NAGC	28	208.759	-0.31561	0.018555	AGA12NAGC	28	209.769	-0.308644	0.0211307	AGA15NAGC	38	286.071	0.138927	0.266259
[AGA, AGG]	225.649	AGAAGG	16	117.592	-0.940296	4.56444e-09	AGA3NAGG	46	339.689	0.590132	1.56146e-06	AGA6NAGG	41	304.217	0.431021	0.000697626	AGA9NAGG	43	320.594	0.506666	4.74489e-05	AGA12NAGG	50	374.588	0.731222	1.03599e-09	AGA15NAGG	39	293.6	0.379768	0.00285522
[AGA, AGU]	204.082	AGAAGU	29	213.135	0.0626208	0.659841	AGA3NAGU	23	169.844	-0.264932	0.0789918	AGA6NAGU	23	170.659	-0.258034	0.0886502	AGA9NAGU	26	193.848	-0.074224	0.61669	AGA12NAGU	25	187.294	-0.123842	0.390572	AGA15NAGU	34	255.959	0.326764	0.0153497
[AGA, AUA]	141.997	AGAAUA	31	227.834	0.682123	7.31651e-06	AGA3NAUA	15	110.768	-0.358317	0.0515472	AGA6NAUA	17	126.139	-0.170846	0.329302	AGA9NAUA	8	59.6454	-1.25138	5.34526e-09	AGA12NAUA	24	179.802	0.340551	0.0343212	AGA15NAUA	15	112.923	-0.330522	0.0697005
[AGA, AUC]	424.869	AGAAUC	39	286.63	-0.567829	2.17312e-07	AGA3NAUC	74	546.456	0.363088	0.000102001	AGA6NAUC	47	348.737	-0.284878	0.006297	AGA9NAUC	40	298.227	-0.510607	2.22748e-06	AGA12NAUC	53	397.063	-0.097649	0.329058	AGA15NAUC	61	459.22	0.112167	0.253068
[AGA, AUG]	499.919	AGAAUG	48	352.775	-0.502946	4.59981e-07	AGA3NAUG	65	479.995	-0.0586744	0.523136	AGA6NAUG	59	437.776	-0.1915	0.0429856	AGA9NAUG	85	633.732	0.342179	6.83897e-05	AGA12NAUG	47	352.113	-0.505657	3.7788e-07	AGA15NAUG	47	353.825	-0.498658	5.59011e-07
[AGA, AUU]	292.596	AGAAUU	34	249.882	-0.227661	0.0651411	AGA3NAUU	40	295.382	0.0136702	0.934331	AGA6NAUU	47	348.737	0.25323	0.0271373	AGA9NAUU	41	305.683	0.0631247	0.595648	AGA12NAUU	47	352.113	0.267127	0.0201984	AGA15NAUU	53	398.994	0.447458	5.48268e-05
[AGA, CAA]	195.106	AGACAA	34	249.882	0.356994	0.00912983	AGA3NCAA	28	206.767	0.0837523	0.550052	AGA6NCAA	19	140.979	-0.468776	0.00320681	AGA9NCAA	30	223.67	0.197119	0.15697	AGA12NCAA	27	202.277	0.0520808	0.725728	AGA15NCAA	33	248.43	0.348587	0.0118092
[AGA, CAC]	230.013	AGACAC	38	279.28	0.280001	0.0299255	AGA3NCAC	28	206.767	-0.153706	0.271757	AGA6NCAC	37	274.538	0.255291	0.0453401	AGA9NCAC	25	186.392	-0.303374	0.0310631	AGA12NCAC	28	209.769	-0.13291	0.340913	AGA15NCAC	23	173.148	-0.409704	0.00451129
[AGA, CAG]	560.383	AGACAG	69	507.114	-0.144103	0.104808	AGA3NCAG	71	524.303	-0.096014	0.274423	AGA6NCAG	108	801.353	0.516025	7.16229e-11	AGA9NCAG	89	663.555	0.243803	0.0029489	AGA12NCAG	64	479.473	-0.224965	0.0119786	AGA15NCAG	83	624.84	0.157073	0.0590567
[AGA, CAU]	184.135	AGACAU	26	191.087	0.053464	0.718154	AGA3NCAU	32	236.305	0.35989	0.0111788	AGA6NCAU	24	178.079	-0.0482486	0.752873	AGA9NCAU	22	164.025	-0.166848	0.284344	AGA12NCAU	33	247.228	0.42508	0.00239809	AGA15NCAU	32	240.902	0.387685	0.00568772
[AGA, CCA]	234.002	AGACCA	31	227.834	-0.0385382	0.7804	AGA3NCCA	19	140.306	-0.737941	1.06599e-06	AGA6NCCA	33	244.858	0.0654242	0.615658	AGA9NCCA	23	171.481	-0.448476	0.00173432	AGA12NCCA	34	254.72	0.12239	0.34279	AGA15NCCA	32	240.902	0.0419264	0.748367
[AGA, CCC]	203.209	AGACCC	29	213.135	0.0688031	0.624398	AGA3NCCC	16	118.153	-0.782312	1.89951e-06	AGA6NCCC	14	103.879	-0.968058	1.27081e-08	AGA9NCCC	18	134.202	-0.598556	0.000166283	AGA12NCCC	19	142.343	-0.513589	0.00101199	AGA15NCCC	25	188.205	-0.110661	0.448723
[AGA, CCG]	97.1165	AGACCG	14	102.893	0.0833538	0.67225	AGA3NCCG	7	51.6918	-0.90978	0.000215077	AGA6NCCG	16	118.719	0.289763	0.135133	AGA9NCCG	18	134.202	0.46662	0.0149544	AGA12NCCG	9	67.4258	-0.526414	0.019242	AGA15NCCG	13	97.8665	0.0110995	0.943081
[AGA, CCU]	223.156	AGACCU	37	271.931	0.285188	0.0276944	AGA3NCCU	30	221.536	-0.010509	0.96224	AGA6NCCU	37	274.538	0.298952	0.0198292	AGA9NCCU	26	193.848	-0.203129	0.15598	AGA12NCCU	22	164.819	-0.437172	0.00322357	AGA15NCCU	18	135.507	-0.71968	4.08481e-06
[AGA, CGA]	111.204	AGACGA	38	279.28	1.32851	0	AGA3NCGA	22	162.46	0.546876	0.00200777	AGA6NCGA	17	126.139	0.181806	0.330909	AGA9NCGA	9	67.1011	-0.7288	0.000952895	AGA12NCGA	19	142.343	0.356168	0.0515472	AGA15NCGA	18	135.507	0.285164	0.112216
[AGA, CGC]	160.199	AGACGC	22	161.689	0.0133574	0.911415	AGA3NCGC	23	169.844	0.0843536	0.582626	AGA6NCGC	18	133.559	-0.262385	0.129942	AGA9NCGC	23	171.481	0.0981842	0.546105	AGA12NCGC	22	164.819	0.0410192	0.781889	AGA15NCGC	15	112.923	-0.504523	0.00443367
[AGA, CGG]	97.1165	AGACGG	15	110.242	0.182889	0.367419	AGA3NCGG	12	88.6145	-0.132173	0.558652	AGA6NCGG	19	140.979	0.537691	0.00432739	AGA9NCGG	11	82.0124	-0.243873	0.263499	AGA12NCGG	12	89.9011	-0.111377	0.6098	AGA15NCGG	15	112.923	0.21755	0.270646
[AGA, CGU]	147.856	AGACGU	14	102.893	-0.523055	0.00449154	AGA3NCGU	20	147.691	-0.00161593	1	AGA6NCGU	19	140.979	-0.0687178	0.681105	AGA9NCGU	18	134.202	-0.139788	0.405332	AGA12NCGU	13	97.3929	-0.602308	0.00110492	AGA15NCGU	43	323.712	1.13052	1.09357e-12
[AGA, CUA]	96.4931	AGACUA	13	95.5433	-0.0142717	1	AGA3NCUA	17	125.537	0.379617	0.0443002	AGA6NCUA	14	103.879	0.106408	0.572676	AGA9NCUA	22	164.025	0.765417	2.31489e-05	AGA12NCUA	4	29.967	-1.68705	1.98455e-09	AGA15NCUA	10	75.2819	-0.358122	0.109056
[AGA, CUC]	279.381	AGACUC	33	242.533	-0.204054	0.115362	AGA3NCUC	39	287.997	0.0438196	0.70574	AGA6NCUC	38	281.958	0.0132436	0.899313	AGA9NCUC	30	223.67	-0.320861	0.0142093	AGA12NCUC	29	217.261	-0.362806	0.00536537	AGA15NCUC	24	180.677	-0.628825	4.62864e-06
[AGA, CUG]	571.603	AGACUG	65	477.716	-0.25886	0.00371701	AGA3NCUG	90	664.609	0.217491	0.00818789	AGA6NCUG	77	571.335	-0.000676486	0.976415	AGA9NCUG	76	566.631	-0.0126036	0.882282	AGA12NCUG	63	471.981	-0.276286	0.0019644	AGA15NCUG	71	534.502	-0.0968196	0.26632
[AGA, CUU]	234.999	AGACUU	28	205.786	-0.191516	0.167703	AGA3NCUU	37	273.228	0.217449	0.0920219	AGA6NCUU	23	170.659	-0.461544	0.0014814	AGA9NCUU	18	134.202	-0.808249	1.27057e-07	AGA12NCUU	24	179.802	-0.386246	0.00693383	AGA15NCUU	26	195.733	-0.26377	0.0604766
[AGA, GAA]	447.808	AGAGAA	96	705.55	0.655869	4.3987e-13	AGA3NGAA	54	398.765	-0.16734	0.0923809	AGA6NGAA	76	563.915	0.332599	0.000263952	AGA9NGAA	73	544.264	0.281428	0.00229916	AGA12NGAA	93	696.734	0.637727	5.68212e-13	AGA15NGAA	54	406.522	-0.139545	0.16107
[AGA, GAC]	481.718	AGAGAC	83	610.007	0.340638	0.00010626	AGA3NGAC	55	406.15	-0.246175	0.0107638	AGA6NGAC	70	519.396	0.108647	0.24244	AGA9NGAC	45	335.505	-0.521851	3.14081e-07	AGA12NGAC	60	449.506	-0.0998486	0.294804	AGA15NGAC	34	255.959	-0.912277	5.3081e-17
[AGA, GAG]	788.65	AGAGAG	141	1036.28	0.393952	7.09093e-09	AGA3NGAG	102	753.223	-0.0663082	0.359423	AGA6NGAG	107	793.933	0.00963214	0.90003	AGA9NGAG	99	738.112	-0.0955464	0.19198	AGA12NGAG	117	876.536	0.152427	0.0311049	AGA15NGAG	80	602.255	-0.38901	5.183e-07
[AGA, GAU]	452.296	AGAGAU	68	499.765	0.143982	0.119931	AGA3NGAU	57	420.919	-0.103724	0.294362	AGA6NGAU	51	378.417	-0.25729	0.0102147	AGA9NGAU	63	469.708	0.054496	0.553554	AGA12NGAU	61	456.997	0.0149188	0.868367	AGA15NGAU	54	406.522	-0.153932	0.12486
[AGA, GCA]	292.222	AGAGCA	53	389.523	0.414642	0.000172729	AGA3NGCA	52	383.996	0.394027	0.000398784	AGA6NGCA	27	200.338	-0.544626	3.25372e-05	AGA9NGCA	31	231.126	-0.338386	0.00764417	AGA12NGCA	40	299.67	0.0363114	0.742549	AGA15NGCA	32	240.902	-0.278618	0.0272218
[AGA, GCC]	376.124	AGAGCC	53	389.523	0.0504999	0.613229	AGA3NGCC	55	406.15	0.110805	0.283662	AGA6NGCC	49	363.577	-0.0489461	0.659364	AGA9NGCC	57	424.974	0.176166	0.0835216	AGA12NGCC	53	397.063	0.0781617	0.450372	AGA15NGCC	45	338.769	-0.150907	0.166695
[AGA, GCG]	132.522	AGAGCG	15	110.242	-0.265557	0.140748	AGA3NGCG	11	81.23	-0.70615	0.000367161	AGA6NGCG	19	140.979	0.0892446	0.629589	AGA9NGCG	16	119.291	-0.151751	0.378802	AGA12NGCG	17	127.36	-0.0573228	0.710423	AGA15NGCG	15	112.923	-0.230896	0.203077
[AGA, GCU]	386.596	AGAGCU	58	426.27	0.140942	0.171603	AGA3NGCU	54	398.765	0.044714	0.668857	AGA6NGCU	56	415.517	0.10408	0.306423	AGA9NGCU	57	424.974	0.136547	0.18259	AGA12NGCU	71	531.915	0.46037	1.66734e-06	AGA15NGCU	51	383.938	-0.00995315	0.914027
[AGA, GGA]	359.917	AGAGGA	93	683.502	0.925282	0	AGA3NGGA	50	369.227	0.0368451	0.739081	AGA6NGGA	41	304.217	-0.24256	0.0298104	AGA9NGGA	72	536.809	0.576744	3.11503e-09	AGA12NGGA	49	367.096	0.0284946	0.795319	AGA15NGGA	52	391.466	0.121224	0.258271
[AGA, GGC]	282.623	AGAGGC	42	308.678	0.127227	0.28565	AGA3NGGC	26	191.998	-0.557785	2.87545e-05	AGA6NGGC	34	252.278	-0.163863	0.180518	AGA9NGGC	41	305.683	0.113158	0.343699	AGA12NGGC	28	209.769	-0.430074	0.00100226	AGA15NGGC	31	233.374	-0.276233	0.0277813
[AGA, GGG]	159.201	AGAGGG	26	191.087	0.263375	0.0874857	AGA3NGGG	15	110.768	-0.523308	0.00347129	AGA6NGGG	22	163.239	0.0361318	0.823916	AGA9NGGG	24	178.936	0.168595	0.277347	AGA12NGGG	26	194.786	0.291037	0.0558924	AGA15NGGG	19	143.036	-0.154476	0.358025
[AGA, GGU]	253.45	AGAGGU	32	235.183	-0.107916	0.415679	AGA3NGGU	35	258.459	0.0282328	0.825142	AGA6NGGU	28	207.758	-0.286797	0.0361825	AGA9NGGU	26	193.848	-0.38678	0.00525423	AGA12NGGU	31	232.245	-0.126058	0.340811	AGA15NGGU	30	225.846	-0.166365	0.217767
[AGA, GUA]	119.307	AGAGUA	19	139.64	0.227031	0.192693	AGA3NGUA	24	177.229	0.570932	0.000737115	AGA6NGUA	15	111.299	-0.100242	0.598733	AGA9NGUA	15	111.835	-0.0933097	0.645917	AGA12NGUA	20	149.835	0.328693	0.0590132	AGA15NGUA	18	135.507	0.183689	0.287989
[AGA, GUC]	273.397	AGAGUC	23	169.038	-0.69365	6.92699e-07	AGA3NGUC	33	243.69	-0.165952	0.202552	AGA6NGUC	28	207.758	-0.396092	0.00303008	AGA9NGUC	24	178.936	-0.611553	9.34587e-06	AGA12NGUC	34	254.72	-0.102087	0.433885	AGA15NGUC	35	263.487	-0.0532678	0.666121
[AGA, GUG]	450.177	AGAGUG	63	463.017	0.0405756	0.667218	AGA3NGUG	53	391.381	-0.201918	0.0419611	AGA6NGUG	59	437.776	-0.0402967	0.687364	AGA9NGUG	52	387.695	-0.215568	0.0322547	AGA12NGUG	40	299.67	-0.587114	3.98702e-08	AGA15NGUG	36	271.015	-0.732118	2.14485e-11
[AGA, GUU]	263.922	AGAGUU	38	279.28	0.0816003	0.520184	AGA3NGUU	35	258.459	-0.0301783	0.793073	AGA6NGUU	38	281.958	0.095365	0.441551	AGA9NGUU	34	253.493	-0.0581679	0.628917	AGA12NGUU	41	307.162	0.218887	0.0720969	AGA15NGUU	30	225.846	-0.224776	0.086257
[AGA, UAC]	290.227	AGAUAC	32	235.183	-0.303397	0.0163984	AGA3NUAC	26	191.998	-0.596091	7.68044e-06	AGA6NUAC	38	281.958	-0.0417048	0.738258	AGA9NUAC	39	290.771	0.00270174	0.966941	AGA12NUAC	37	277.195	-0.0662818	0.585471	AGA15NUAC	28	210.789	-0.461381	0.000411348
[AGA, UAU]	212.808	AGAUAU	29	213.135	0.00221203	1	AGA3NUAU	27	199.383	-0.0940156	0.490936	AGA6NUAU	21	155.819	-0.449687	0.00299232	AGA9NUAU	26	193.848	-0.134633	0.346901	AGA12NUAU	11	82.4093	-1.36868	9.48627e-15	AGA15NUAU	27	203.261	-0.0662205	0.624398
[AGA, UCA]	200.84	AGAUCA	22	161.689	-0.312831	0.040791	AGA3NUCA	43	317.535	0.660868	2.57718e-07	AGA6NUCA	32	237.438	0.241502	0.0856465	AGA9NUCA	39	290.771	0.533836	4.82187e-05	AGA12NUCA	28	209.769	0.0627543	0.65753	AGA15NUCA	30	225.846	0.169289	0.226844
[AGA, UCC]	225.899	AGAUCC	23	169.038	-0.418327	0.0041212	AGA3NUCC	26	191.998	-0.234583	0.096595	AGA6NUCC	24	178.079	-0.343162	0.0169657	AGA9NUCC	27	201.303	-0.166305	0.226844	AGA12NUCC	35	262.212	0.215056	0.103433	AGA15NUCC	28	210.789	-0.099873	0.473583
[AGA, UCG]	76.0475	AGAUCG	11	80.8443	0.0882446	0.690925	AGA3NUCG	6	44.3073	-0.779359	0.00345094	AGA6NUCG	6	44.5196	-0.77246	0.00480087	AGA9NUCG	8	59.6454	-0.350491	0.171409	AGA12NUCG	11	82.4093	0.115906	0.634334	AGA15NUCG	11	82.8101	0.122906	0.580129
[AGA, UCU]	251.082	AGAUCU	26	191.087	-0.39393	0.00431002	AGA3NUCU	31	228.921	-0.133307	0.315806	AGA6NUCU	38	281.958	0.167323	0.179704	AGA9NUCU	31	231.126	-0.119477	0.36282	AGA12NUCU	38	284.687	0.18122	0.142248	AGA15NUCU	42	316.184	0.332609	0.00633483
[AGA, UGC]	144.241	AGAUGC	13	95.5433	-0.594255	0.00192715	AGA3NUGC	13	95.9991	-0.587389	0.00192715	AGA6NUGC	8	59.3595	-1.28093	1.5352e-09	AGA9NUGC	16	119.291	-0.273998	0.123729	AGA12NUGC	21	157.327	0.125284	0.454476	AGA15NUGC	8	60.2255	-1.26003	2.65194e-09
[AGA, UGG]	187.625	AGAUGG	19	139.64	-0.426142	0.00804014	AGA3NUGG	28	206.767	0.140151	0.339695	AGA6NUGG	19	140.979	-0.412377	0.00956944	AGA9NUGG	31	231.126	0.300823	0.0357635	AGA12NUGG	19	142.343	-0.39848	0.0113464	AGA15NUGG	36	271.015	0.530517	0.000104538
[AGA, UGU]	171.793	AGAUGU	6	44.0969	-1.96192	2.80643e-19	AGA3NUGU	23	169.844	-0.0164539	0.914024	AGA6NUGU	13	96.4592	-0.832677	3.10011e-06	AGA9NUGU	21	156.569	-0.133868	0.408999	AGA12NUGU	18	134.852	-0.349295	0.0348373	AGA15NUGU	21	158.092	-0.119903	0.441638
[AGA, UUA]	115.443	AGAUUA	12	88.1938	-0.388428	0.0584411	AGA3NUUA	23	169.844	0.557038	0.00110857	AGA6NUUA	25	185.498	0.684231	5.07507e-05	AGA9NUUA	17	126.746	0.134769	0.441483	AGA12NUUA	15	112.376	-0.0388376	0.842568	AGA15NUUA	27	203.261	0.816158	7.12703e-07
[AGA, UUC]	363.782	AGAUUC	39	286.63	-0.343884	0.00253872	AGA3NUUC	54	398.765	0.132468	0.205392	AGA6NUUC	24	178.079	-1.03056	7.48708e-16	AGA9NUUC	35	260.949	-0.479306	3.69876e-05	AGA12NUUC	54	404.555	0.153264	0.139481	AGA15NUUC	65	489.333	0.427743	1.82996e-05
[AGA, UUG]	214.304	AGAUUG	19	139.64	-0.617948	8.11342e-05	AGA3NUUG	28	206.767	-0.0516546	0.733333	AGA6NUUG	26	192.918	-0.151671	0.298493	AGA9NUUG	34	253.493	0.242284	0.0713099	AGA12NUUG	34	254.72	0.249249	0.0584837	AGA15NUUG	27	203.261	-0.076327	0.590611
[AGA, UUU]	304.689	AGAUUU	21	154.339	-0.981233	1.20406e-12	AGA3NUUU	34	251.074	-0.279221	0.0220499	AGA6NUUU	46	341.317	0.163776	0.156925	AGA9NUUU	39	290.771	-0.0674515	0.566693	AGA12NUUU	37	277.195	-0.136435	0.246172	AGA15NUUU	41	308.656	0.0186628	0.871877
[AGC, AAA]	532.774	AGCAAA	69	507.114	-0.0712136	0.420349	AGC3NAAA	66	487.38	-0.128478	0.149942	AGC6NAAA	78	578.755	0.119429	0.167919	AGC9NAAA	55	410.062	-0.377682	6.10663e-05	AGC12NAAA	57	427.03	-0.319186	0.000620392	AGC15NAAA	74	557.086	0.0643762	0.467484
[AGC, AAC]	348.121	AGCAAC	76	558.561	0.682126	2.66054e-12	AGC3NAAC	54	398.765	0.195952	0.062145	AGC6NAAC	63	467.456	0.425243	3.0082e-05	AGC9NAAC	45	335.505	-0.0532522	0.646628	AGC12NAAC	62	464.489	0.416056	4.60479e-05	AGC15NAAC	35	263.487	-0.401858	0.000579543
[AGC, AAG]	641.715	AGCAAG	79	580.609	-0.144366	0.081192	AGC3NAAG	84	620.302	-0.0489638	0.535904	AGC6NAAG	78	578.755	-0.14898	0.0714692	AGC9NAAG	93	693.378	0.111708	0.162901	AGC12NAAG	77	576.865	-0.153699	0.0627078	AGC15NAAG	83	624.84	-0.0384468	0.633089
[AGC, AAU]	235.277	AGCAAU	39	286.63	0.284828	0.0228869	AGC3NAAU	37	273.228	0.215745	0.0920219	AGC6NAAU	29	215.178	-0.128829	0.346324	AGC9NAAU	23	171.481	-0.456316	0.0014814	AGC12NAAU	22	164.819	-0.513481	0.000458542	AGC15NAAU	16	120.451	-0.965913	7.81624e-10
[AGC, ACA]	254.902	AGCACA	48	352.775	0.468806	6.91294e-05	AGC3NACA	43	317.535	0.316974	0.00849247	AGC6NACA	42	311.637	0.289925	0.0166963	AGC9NACA	43	320.594	0.330805	0.0059554	AGC12NACA	25	187.294	-0.444639	0.00120979	AGC15NACA	25	188.205	-0.437639	0.00144674
[AGC, ACC]	246.874	AGCACC	35	257.232	0.0592966	0.656367	AGC3NACC	19	140.306	-0.815193	4.59495e-08	AGC6NACC	39	289.378	0.22918	0.0698199	AGC9NACC	43	320.594	0.376975	0.00189519	AGC12NACC	31	232.245	-0.0881283	0.493603	AGC15NACC	19	143.036	-0.787398	1.22192e-07
[AGC, ACG]	107.492	AGCACG	17	124.941	0.217027	0.238246	AGC3NACG	20	147.691	0.458358	0.0102528	AGC6NACG	17	126.139	0.230791	0.214123	AGC9NACG	15	111.835	0.0571508	0.736128	AGC12NACG	9	67.4258	-0.672849	0.00240007	AGC15NACG	10	75.2819	-0.513847	0.0177636
[AGC, ACU]	208.627	AGCACU	38	279.28	0.420787	0.00152223	AGC3NACU	28	206.767	-0.01292	0.921995	AGC6NACU	18	133.559	-0.643451	4.92766e-05	AGC9NACU	19	141.658	-0.558517	0.000342046	AGC12NACU	19	142.343	-0.551551	0.000342046	AGC15NACU	23	173.148	-0.268918	0.0656992
[AGC, AGA]	259.808	AGCAGA	51	374.824	0.528764	4.83056e-06	AGC3NAGA	33	243.69	-0.0924012	0.476507	AGC6NAGA	30	222.598	-0.223006	0.0925014	AGC9NAGA	26	193.848	-0.422525	0.0019416	AGC12NAGA	36	269.703	0.0539256	0.664356	AGC15NAGA	53	398.994	0.61892	5.62922e-08
[AGC, AGC]	232.378	AGCAGC	74	543.862	1.22677	0	AGC3NAGC	58	428.303	0.88216	0	AGC6NAGC	46	341.317	0.55464	5.04865e-06	AGC9NAGC	45	335.505	0.529863	1.23369e-05	AGC12NAGC	44	329.637	0.504407	3.47103e-05	AGC15NAGC	53	398.994	0.779895	2.27327e-11
[AGC, AGG]	201.825	AGCAGG	34	249.882	0.308142	0.0240119	AGC3NAGG	32	236.305	0.227545	0.104539	AGC6NAGG	26	192.918	-0.0651166	0.651131	AGC9NAGG	40	298.227	0.563304	1.69614e-05	AGC12NAGG	31	232.245	0.202537	0.15024	AGC15NAGG	35	263.487	0.384623	0.00466468
[AGC, AGU]	182.535	AGCAGU	66	485.066	1.41001	1.92957e-13	AGC3NAGU	33	243.69	0.416874	0.00314707	AGC6NAGU	28	207.758	0.186734	0.206643	AGC9NAGU	28	208.759	0.193666	0.189613	AGC12NAGU	18	134.852	-0.436799	0.00710489	AGC15NAGU	19	143.036	-0.351797	0.0268143
[AGC, AUA]	127.005	AGCAUA	14	102.893	-0.303744	0.114122	AGC3NAUA	20	147.691	0.217695	0.20613	AGC6NAUA	11	81.6193	-0.637903	0.00183246	AGC9NAUA	12	89.4681	-0.50544	0.0097303	AGC12NAUA	12	89.9011	-0.498475	0.0120368	AGC15NAUA	12	90.3383	-0.491476	0.0120368
[AGC, AUC]	380.011	AGCAUC	65	477.716	0.330111	0.00081681	AGC3NAUC	51	376.612	-0.0129653	0.91324	AGC6NAUC	72	534.236	0.491433	3.34741e-07	AGC9NAUC	47	350.417	-0.116971	0.267163	AGC12NAUC	51	382.08	0.0078306	0.942286	AGC15NAUC	62	466.748	0.296601	0.00279043
[AGC, AUG]	447.138	AGCAUG	55	404.222	-0.145574	0.140664	AGC3NAUG	62	457.842	0.0341287	0.714797	AGC6NAUG	29	215.178	-1.05519	8.60985e-20	AGC9NAUG	78	581.543	0.379165	2.52939e-05	AGC12NAUG	76	569.374	0.348656	0.000128198	AGC15NAUG	50	376.41	-0.248416	0.0133354
[AGC, AUU]	261.704	AGCAUU	40	293.979	0.167779	0.175082	AGC3NAUU	36	265.844	0.0226418	0.861955	AGC6NAUU	48	356.157	0.444578	0.000153716	AGC9NAUU	35	260.949	-0.00416957	0.965161	AGC12NAUU	50	374.588	0.517369	7.29305e-06	AGC15NAUU	16	120.451	-1.11949	2.10822e-13
[AGC, CAA]	174.506	AGCCAA	20	146.99	-0.247566	0.119106	AGC3NCAA	20	147.691	-0.2407	0.13349	AGC6NCAA	21	155.819	-0.163412	0.297049	AGC9NCAA	23	171.481	-0.0252354	0.830015	AGC12NCAA	28	209.769	0.265523	0.0747019	AGC15NCAA	25	188.205	0.109023	0.495681
[AGC, CAC]	205.728	AGCCAC	31	227.834	0.147244	0.291498	AGC3NCAC	24	177.229	-0.215124	0.138798	AGC6NCAC	31	230.018	0.161009	0.250909	AGC9NCAC	35	260.949	0.343027	0.0109321	AGC12NCAC	21	157.327	-0.386973	0.0101227	AGC15NCAC	21	158.092	-0.379974	0.0118864
[AGC, CAG]	501.218	AGCCAG	61	448.318	-0.160915	0.0854611	AGC3NCAG	48	354.458	-0.499824	4.74509e-07	AGC6NCAG	62	460.036	-0.123691	0.186175	AGC9NCAG	74	551.72	0.138498	0.116162	AGC12NCAG	53	397.063	-0.33607	0.000516292	AGC15NCAG	71	534.502	0.0927557	0.291046
[AGC, CAU]	164.694	AGCCAU	26	191.087	0.214439	0.168713	AGC3NCAU	13	95.9991	-0.778695	1.8133e-05	AGC6NCAU	15	111.299	-0.565346	0.00113803	AGC9NCAU	15	111.835	-0.558414	0.00143499	AGC12NCAU	21	157.327	-0.0660218	0.656291	AGC15NCAU	19	143.036	-0.203413	0.21067
[AGC, CCA]	209.296	AGCCCA	21	154.339	-0.439442	0.00388135	AGC3NCCA	23	169.844	-0.301332	0.045287	AGC6NCCA	28	207.758	-0.0106403	0.960998	AGC9NCCA	35	260.949	0.31822	0.0164825	AGC12NCCA	22	164.819	-0.344666	0.0229503	AGC15NCCA	27	203.261	-0.0422114	0.767852
[AGC, CCC]	181.754	AGCCCC	26	191.087	0.0722365	0.641719	AGC3NCCC	27	199.383	0.13355	0.384438	AGC6NCCC	30	222.598	0.292452	0.0417392	AGC9NCCC	24	178.936	-0.0225442	0.87474	AGC12NCCC	20	149.835	-0.278613	0.0793446	AGC15NCCC	31	233.374	0.360654	0.0123102
[AGC, CCG]	86.863	AGCCCG	7	51.4464	-0.755672	0.0021471	AGC3NCCG	32	236.305	1.44384	1.94955e-13	AGC6NCCG	16	118.719	0.450738	0.0258995	AGC9NCCG	16	119.291	0.45767	0.0258995	AGC12NCCG	15	112.376	0.371526	0.0768376	AGC15NCCG	6	45.1692	-0.943403	0.000241696
[AGC, CCU]	199.595	AGCCCU	17	124.941	-0.675828	3.02649e-05	AGC3NCCU	30	221.536	0.150466	0.284751	AGC6NCCU	20	148.399	-0.427598	0.00530319	AGC9NCCU	16	119.291	-0.742594	5.32431e-06	AGC12NCCU	23	172.31	-0.212067	0.147019	AGC15NCCU	30	225.846	0.178261	0.208258
[AGC, CGA]	99.4631	AGCCGA	21	154.339	0.633871	0.000533055	AGC3NCGA	10	73.8454	-0.429653	0.0577475	AGC6NCGA	29	215.178	1.1133	3.80433e-11	AGC9NCGA	14	104.379	0.0696046	0.726381	AGC12NCGA	16	119.868	0.269215	0.156671	AGC15NCGA	16	120.451	0.276214	0.156671
[AGC, CGC]	143.285	AGCCGC	33	242.533	0.759295	3.20197e-07	AGC3NCGC	17	125.537	-0.190771	0.300852	AGC6NCGC	20	148.399	0.0505931	0.769884	AGC9NCGC	24	178.936	0.320559	0.0449999	AGC12NCGC	24	179.802	0.327525	0.0396605	AGC15NCGC	29	218.318	0.607542	7.64341e-05
[AGC, CGG]	86.863	AGCCGG	11	80.8443	-0.103595	0.644542	AGC3NCGG	12	88.6145	0.0288019	0.88056	AGC6NCGG	9	66.7794	-0.379337	0.107878	AGC9NCGG	12	89.4681	0.0426325	0.88056	AGC12NCGG	13	97.3929	0.165075	0.462303	AGC15NCGG	16	120.451	0.471634	0.0219026
[AGC, CGU]	132.246	AGCCGU	16	117.592	-0.169435	0.376909	AGC3NCGU	13	95.9991	-0.46213	0.0171715	AGC6NCGU	22	163.239	0.303761	0.0713912	AGC9NCGU	23	171.481	0.374823	0.0251383	AGC12NCGU	13	97.3929	-0.441334	0.0208065	AGC15NCGU	10	75.2819	-0.812846	7.00721e-05
[AGC, CUA]	86.3054	AGCCUA	5	36.7474	-1.23181	8.27416e-06	AGC3NCUA	6	44.3073	-0.961908	0.000215777	AGC6NCUA	21	155.819	0.852345	6.1566e-06	AGC9NCUA	9	67.1011	-0.363115	0.125479	AGC12NCUA	12	89.9011	0.0588876	0.763774	AGC15NCUA	4	30.1128	-1.51908	1.28271e-07
[AGC, CUC]	249.884	AGCCUC	28	205.786	-0.280119	0.039451	AGC3NCUC	26	191.998	-0.380168	0.00579605	AGC6NCUC	20	148.399	-0.751781	2.83976e-07	AGC9NCUC	31	231.126	-0.112581	0.386826	AGC12NCUC	34	254.72	0.0276508	0.824125	AGC15NCUC	28	210.789	-0.245458	0.0694939
[AGC, CUG]	511.254	AGCCUG	33	242.533	-1.07586	6.21927e-23	AGC3NCUG	56	413.534	-0.306032	0.00142147	AGC6NCUG	56	415.517	-0.299133	0.0018025	AGC9NCUG	51	380.239	-0.427131	1.11419e-05	AGC12NCUG	68	509.44	-0.0051283	0.950096	AGC15NCUG	96	722.707	0.49937	1.48402e-09
[AGC, CUU]	210.188	AGCCUU	25	183.737	-0.19404	0.190738	AGC3NCUU	34	251.074	0.256433	0.0563392	AGC6NCUU	20	148.399	-0.502203	0.00103922	AGC9NCUU	25	186.392	-0.173343	0.228343	AGC12NCUU	20	149.835	-0.488306	0.00155349	AGC15NCUU	13	97.8665	-1.1028	1.1717e-10
[AGC, GAA]	400.529	AGCGAA	17	124.941	-1.68066	6.4727e-35	AGC3NGAA	40	295.382	-0.439325	5.76189e-05	AGC6NGAA	73	541.656	0.435471	4.27894e-06	AGC9NGAA	48	357.872	-0.16246	0.118755	AGC12NGAA	32	239.736	-0.740457	1.68729e-10	AGC15NGAA	49	368.881	-0.118748	0.249119
[AGC, GAC]	430.858	AGCGAC	43	316.028	-0.447162	2.52338e-05	AGC3NGAC	45	332.304	-0.374707	0.000335347	AGC6NGAC	63	467.456	0.117618	0.229861	AGC9NGAC	73	544.264	0.337095	0.000293703	AGC12NGAC	53	397.063	-0.117844	0.237636	AGC15NGAC	54	406.522	-0.0838779	0.407361
[AGC, GAG]	705.385	AGCGAG	68	499.765	-0.497162	3.27761e-09	AGC3NGAG	90	664.609	-0.0859058	0.280007	AGC6NGAG	86	638.115	-0.144595	0.0675735	AGC9NGAG	93	693.378	-0.0247695	0.748354	AGC12NGAG	94	704.225	-0.00237412	0.978755	AGC15NGAG	112	843.158	0.257391	0.00045069
[AGC, GAU]	404.543	AGCGAU	34	249.882	-0.695043	1.20417e-09	AGC3NGAU	61	450.457	0.155098	0.123982	AGC6NGAU	41	304.217	-0.411189	0.000146781	AGC9NGAU	34	253.493	-0.674346	2.72961e-09	AGC12NGAU	47	352.113	-0.200255	0.0541518	AGC15NGAU	52	391.466	-0.047405	0.619989
[AGC, GCA]	261.369	AGCGCA	20	146.99	-0.830376	1.4006e-08	AGC3NGCA	36	265.844	0.0244871	0.827769	AGC6NGCA	46	341.317	0.385023	0.00110548	AGC9NGCA	30	223.67	-0.224717	0.0931759	AGC12NGCA	22	164.819	-0.66521	3.08951e-06	AGC15NGCA	30	225.846	-0.210752	0.113015
[AGC, GCC]	336.413	AGCGCC	37	271.931	-0.306993	0.0094467	AGC3NGCC	47	347.074	0.0450088	0.674081	AGC6NGCC	47	348.737	0.0519075	0.619685	AGC9NGCC	35	260.949	-0.366466	0.00213635	AGC12NGCC	49	367.096	0.125926	0.242643	AGC15NGCC	53	398.994	0.246135	0.0201594
[AGC, GCG]	118.531	AGCGCG	16	117.592	-0.0114728	0.948335	AGC3NGCG	30	221.536	0.902284	2.00296e-08	AGC6NGCG	22	163.239	0.461723	0.0087913	AGC9NGCG	17	126.746	0.0966865	0.610823	AGC12NGCG	20	149.835	0.338117	0.0590132	AGC15NGCG	18	135.507	0.193113	0.287989
[AGC, GCU]	345.779	AGCGCU	57	418.921	0.276825	0.00830745	AGC3NGCU	72	531.687	0.620726	3.05017e-10	AGC6NGCU	45	333.897	-0.050447	0.645662	AGC9NGCU	30	223.67	-0.628478	2.98275e-07	AGC12NGCU	43	322.146	-0.102138	0.353471	AGC15NGCU	47	353.825	0.033185	0.762558
[AGC, GGA]	321.917	AGCGGA	30	220.484	-0.546012	1.13561e-05	AGC3NGGA	29	214.152	-0.588055	2.92876e-06	AGC6NGGA	31	230.018	-0.484941	8.82712e-05	AGC9NGGA	50	372.784	0.21165	0.0531396	AGC12NGGA	52	389.571	0.275199	0.0108262	AGC15NGGA	27	203.261	-0.663354	1.88475e-07
[AGC, GGC]	252.783	AGCGGC	27	198.436	-0.349228	0.00960565	AGC3NGGC	25	184.614	-0.453394	0.00114843	AGC6NGGC	32	237.438	-0.090351	0.470288	AGC9NGGC	42	313.138	0.308898	0.0116772	AGC12NGGC	51	382.08	0.595972	2.86215e-07	AGC15NGGC	50	376.41	0.574402	8.85269e-07
[AGC, GGG]	142.393	AGCGGG	30	220.484	0.630801	3.97371e-05	AGC3NGGG	26	191.998	0.431216	0.00621498	AGC6NGGG	9	66.7794	-1.0924	1.68539e-07	AGC9NGGG	18	134.202	-0.0854683	0.630828	AGC12NGGG	11	82.4093	-0.788996	5.7507e-05	AGC15NGGG	8	60.2255	-1.24143	5.34526e-09
[AGC, GGU]	226.691	AGCGGU	16	117.592	-0.946941	3.44809e-09	AGC3NGGU	34	251.074	0.147387	0.272805	AGC6NGGU	23	170.659	-0.409615	0.00499198	AGC9NGGU	14	104.379	-1.11889	8.48884e-12	AGC12NGGU	38	284.687	0.328648	0.0103747	AGC15NGGU	37	278.543	0.297173	0.02083
[AGC, GUA]	106.711	AGCGUA	9	66.1453	-0.689997	0.0018002	AGC3NGUA	14	103.384	-0.0457012	0.783109	AGC6NGUA	9	66.7794	-0.676232	0.00240007	AGC9NGUA	13	96.9238	-0.138786	0.485	AGC12NGUA	8	59.9341	-0.83226	0.000263652	AGC15NGUA	10	75.2819	-0.503333	0.0177636
[AGC, GUC]	244.532	AGCGUC	17	124.941	-0.968774	3.27606e-10	AGC3NGUC	20	147.691	-0.727443	9.06256e-07	AGC6NGUC	40	296.798	0.279456	0.0255555	AGC9NGUC	47	350.417	0.519048	1.6207e-05	AGC12NGUC	40	299.67	0.293353	0.0185018	AGC15NGUC	25	188.205	-0.37772	0.00615298
[AGC, GUG]	402.647	AGCGUG	38	279.28	-0.527802	1.96168e-06	AGC3NGUG	36	265.844	-0.598939	1.09128e-07	AGC6NGUG	50	370.997	-0.118109	0.250344	AGC9NGUG	37	275.86	-0.54558	1.03975e-06	AGC12NGUG	39	292.179	-0.462666	2.48744e-05	AGC15NGUG	50	376.41	-0.0972125	0.33367
[AGC, GUU]	236.058	AGCGUU	18	132.291	-0.835427	5.04619e-08	AGC3NGUU	24	177.229	-0.413524	0.00368373	AGC6NGUU	24	178.079	-0.406625	0.00435547	AGC9NGUU	27	201.303	-0.229769	0.0943397	AGC12NGUU	27	202.277	-0.222803	0.104539	AGC15NGUU	30	225.846	-0.063801	0.642165
[AGC, UAC]	259.585	AGCUAC	38	279.28	0.105505	0.413593	AGC3NUAC	28	206.767	-0.328201	0.0142018	AGC6NUAC	21	155.819	-0.73634	3.07369e-07	AGC9NUAC	36	268.404	0.0481992	0.728007	AGC12NUAC	40	299.67	0.207168	0.0911684	AGC15NUAC	33	248.43	-0.0633672	0.594845
[AGC, UAU]	190.34	AGCUAU	21	154.339	-0.302477	0.0524442	AGC3NUAU	22	162.46	-0.228497	0.136035	AGC6NUAU	35	259.698	0.448253	0.000959188	AGC9NUAU	17	126.746	-0.586635	0.000394634	AGC12NUAU	13	97.3929	-0.966693	3.24006e-08	AGC15NUAU	37	278.543	0.54932	3.83911e-05
[AGC, UCA]	179.636	AGCUCA	25	183.737	0.0325685	0.834196	AGC3NUCA	21	155.075	-0.212104	0.17252	AGC6NUCA	37	274.538	0.61193	8.0329e-06	AGC9NUCA	26	193.848	0.109848	0.469754	AGC12NUCA	37	277.195	0.625827	5.39278e-06	AGC15NUCA	24	180.677	0.00833572	0.958093
[AGC, UCC]	202.048	AGCUCC	67	492.415	1.28518	0	AGC3NUCC	24	177.229	-0.189086	0.199613	AGC6NUCC	25	185.498	-0.123293	0.38814	AGC9NUCC	26	193.848	-0.059778	0.688098	AGC12NUCC	38	284.687	0.494675	0.000166058	AGC15NUCC	33	248.43	0.298141	0.0301939
[AGC, UCG]	68.0185	AGCUCG	17	124.941	0.87725	3.7732e-05	AGC3NUCG	9	66.4609	-0.0334215	0.863415	AGC6NUCG	16	118.719	0.803552	0.00018307	AGC9NUCG	20	149.114	1.13241	2.8517e-08	AGC12NUCG	10	74.9176	0.139378	0.559821	AGC15NUCG	14	105.395	0.631803	0.00488778
[AGC, UCU]	224.573	AGCUCU	33	242.533	0.110999	0.405908	AGC3NUCU	44	324.92	0.532903	1.94314e-05	AGC6NUCU	19	140.979	-0.671703	1.06634e-05	AGC9NUCU	32	238.582	0.0873016	0.516231	AGC12NUCU	23	172.31	-0.382171	0.00781313	AGC15NUCU	30	225.846	0.00815663	0.962491
[AGC, UGC]	129.012	AGCUGC	33	242.533	0.910674	2.69944e-09	AGC3NUGC	25	184.614	0.517002	0.00156258	AGC6NUGC	14	103.879	-0.312601	0.101991	AGC9NUGC	22	164.025	0.346408	0.0410444	AGC12NUGC	32	239.736	0.893942	6.09885e-09	AGC15NUGC	13	97.8665	-0.398619	0.0398355
[AGC, UGG]	167.816	AGCUGG	20	146.99	-0.191167	0.237418	AGC3NUGG	34	251.074	0.581234	4.85416e-05	AGC6NUGG	26	192.918	0.20111	0.188782	AGC9NUGG	35	260.949	0.636885	6.73934e-06	AGC12NUGG	30	224.753	0.421458	0.00402683	AGC15NUGG	18	135.507	-0.308509	0.0667286
[AGC, UGU]	153.655	AGCUGU	35	257.232	0.743376	3.38864e-07	AGC3NUGU	34	251.074	0.708422	1.32208e-06	AGC6NUGU	20	148.399	-0.0502144	0.73039	AGC9NUGU	25	186.392	0.278646	0.082963	AGC12NUGU	22	164.819	0.101186	0.538675	AGC15NUGU	13	97.8665	-0.650806	0.0004091
[AGC, UUA]	103.254	AGCUUA	13	95.5433	-0.111976	0.620729	AGC3NUUA	13	95.9991	-0.10511	0.620729	AGC6NUUA	14	103.879	0.00870421	0.944743	AGC9NUUA	8	59.6454	-0.791719	0.000736247	AGC12NUUA	6	44.9506	-1.19979	1.49209e-06	AGC15NUUA	6	45.1692	-1.19279	1.49209e-06
[AGC, UUC]	325.374	AGCUUC	41	301.329	-0.110759	0.337832	AGC3NUUC	42	310.151	-0.0691278	0.552019	AGC6NUUC	50	370.997	0.18931	0.0813688	AGC9NUUC	34	253.493	-0.360152	0.0027385	AGC12NUUC	57	427.03	0.392241	0.000197343	AGC15NUUC	41	308.656	-0.0760982	0.5255
[AGC, UUG]	191.678	AGCUUG	28	205.786	0.102454	0.483427	AGC3NUUG	32	236.305	0.301965	0.0335204	AGC6NUUG	28	207.758	0.116219	0.424324	AGC9NUUG	32	238.582	0.315796	0.0236302	AGC12NUUG	21	157.327	-0.284922	0.0612142	AGC15NUUG	18	135.507	-0.500315	0.00197396
[AGC, UUU]	272.52	AGCUUU	40	293.979	0.109353	0.378258	AGC3NUUU	33	243.69	-0.161316	0.202552	AGC6NUUU	27	200.338	-0.443923	0.000781994	AGC9NUUU	22	164.025	-0.732447	1.65246e-07	AGC12NUUU	20	149.835	-0.862986	1.79424e-09	AGC15NUUU	22	165.62	-0.718483	2.96388e-07
[AGG, AAA]	462.726	AGGAAA	101	742.298	0.681839	1.12355e-12	AGG3NAAA	43	317.535	-0.543242	1.99639e-07	AGG6NAAA	44	326.477	-0.503176	1.02868e-06	AGG9NAAA	48	357.872	-0.370714	0.000245479	AGG12NAAA	44	329.637	-0.489279	2.2381e-06	AGG15NAAA	96	722.707	0.643251	1.15863e-12
[AGG, AAC]	302.351	AGGAAC	64	470.367	0.637564	1.31296e-09	AGG3NAAC	35	258.459	-0.226287	0.0631181	AGG6NAAC	23	170.659	-0.82511	1.40122e-09	AGG9NAAC	29	216.215	-0.483759	0.000154891	AGG12NAAC	44	329.637	0.124657	0.265736	AGG15NAAC	31	233.374	-0.373579	0.00284488
[AGG, AAG]	557.344	AGGAAG	140	1028.93	0.884501	1.3489e-11	AGG3NAAG	98	723.685	0.376794	3.00497e-06	AGG6NAAG	89	660.375	0.244716	0.00314842	AGG9NAAG	67	499.53	-0.157996	0.0796568	AGG12NAAG	64	479.473	-0.21712	0.0153877	AGG15NAAG	78	587.199	0.0752816	0.375312
[AGG, AAU]	204.343	AGGAAU	24	176.388	-0.212246	0.15134	AGG3NAAU	18	132.922	-0.620418	0.000106469	AGG6NAAU	27	200.338	-0.0285565	0.84248	AGG9NAAU	35	260.949	0.352771	0.00821002	AGG12NAAU	26	194.786	-0.0691071	0.652765	AGG15NAAU	29	218.318	0.0954333	0.496105
[AGG, ACA]	221.388	AGGACA	26	191.087	-0.212351	0.139795	AGG3NACA	25	184.614	-0.262069	0.0742203	AGG6NACA	34	252.278	0.188436	0.154408	AGG9NACA	26	193.848	-0.191655	0.185509	AGG12NACA	23	172.31	-0.361567	0.0134639	AGG15NACA	29	218.318	-0.0201491	0.886296
[AGG, ACC]	214.415	AGGACC	40	293.979	0.455307	0.000381274	AGG3NACC	36	265.844	0.31017	0.017649	AGG6NACC	41	304.217	0.504696	7.4972e-05	AGG9NACC	25	186.392	-0.202068	0.161954	AGG12NACC	37	277.195	0.370494	0.0044596	AGG15NACC	26	195.733	-0.13152	0.374629
[AGG, ACG]	93.3588	AGGACG	17	124.941	0.420392	0.0303567	AGG3NACG	9	66.4609	-0.49028	0.0324741	AGG6NACG	17	126.139	0.434157	0.0258664	AGG9NACG	15	111.835	0.260516	0.185439	AGG12NACG	15	112.376	0.267482	0.185439	AGG15NACG	12	90.3383	-0.0474473	0.82504
[AGG, ACU]	181.197	AGGACU	20	146.99	-0.301847	0.0606996	AGG3NACU	12	88.6145	-1.03195	1.67252e-08	AGG6NACU	36	267.118	0.559914	4.69319e-05	AGG9NACU	24	178.936	-0.0181162	0.916186	AGG12NACU	13	97.3929	-0.895674	4.04798e-07	AGG15NACU	27	203.261	0.165773	0.262166
[AGG, AGA]	225.649	AGGAGA	53	389.523	0.787625	3.02496e-11	AGG3NAGA	37	273.228	0.276024	0.0354566	AGG6NAGA	33	244.858	0.117863	0.381841	AGG9NAGA	33	246.037	0.124795	0.357795	AGG12NAGA	33	247.228	0.13176	0.33477	AGG15NAGA	38	286.071	0.342293	0.00800956
[AGG, AGC]	201.825	AGGAGC	46	338.076	0.744241	4.15983e-09	AGG3NAGC	15	110.768	-0.865564	2.32715e-07	AGG6NAGC	34	252.278	0.321907	0.0189775	AGG9NAGC	23	171.481	-0.235062	0.108817	AGG12NAGC	25	187.294	-0.107803	0.447562	AGG15NAGC	36	271.015	0.425265	0.00150171
[AGG, AGG]	175.29	AGGAGG	50	367.474	1.0679	4.92051e-13	AGG3NAGG	39	287.997	0.716313	1.35365e-07	AGG6NAGG	19	140.979	-0.314263	0.0560094	AGG9NAGG	39	290.771	0.730143	6.8488e-08	AGG12NAGG	49	367.096	1.06642	4.92051e-13	AGG15NAGG	33	248.43	0.5031	0.000380371
[AGG, AGU]	158.536	AGGAGU	20	146.99	-0.109092	0.493485	AGG3NAGU	30	221.536	0.482737	0.00123778	AGG6NAGU	22	163.239	0.0421763	0.823916	AGG9NAGU	11	82.0124	-0.950892	5.99594e-07	AGG12NAGU	21	157.327	-0.0110407	0.910584	AGG15NAGU	18	135.507	-0.226434	0.181176
[AGG, AUA]	110.307	AGGAUA	17	124.941	0.179729	0.328867	AGG3NAUA	10	73.8454	-0.578939	0.00795373	AGG6NAUA	11	81.6193	-0.434537	0.0435741	AGG9NAUA	12	89.4681	-0.302074	0.137367	AGG12NAUA	11	82.4093	-0.42064	0.0435741	AGG15NAUA	20	150.564	0.448856	0.0111683
[AGG, AUC]	330.048	AGGAUC	56	411.571	0.318464	0.00260375	AGG3NAUC	59	435.688	0.400618	0.000126511	AGG6NAUC	58	430.356	0.382855	0.00028359	AGG9NAUC	54	402.607	0.286693	0.00700933	AGG12NAUC	54	404.555	0.293658	0.00566401	AGG15NAUC	37	278.543	-0.244777	0.0388424
[AGG, AUG]	388.349	AGGAUG	53	389.523	0.00435257	0.942881	AGG3NAUG	43	317.535	-0.290437	0.00842694	AGG6NAUG	43	319.057	-0.283539	0.00946097	AGG9NAUG	64	477.163	0.297129	0.0024722	AGG12NAUG	49	367.096	-0.0811962	0.44503	AGG15NAUG	41	308.656	-0.331355	0.00276212
[AGG, AUU]	227.296	AGGAUU	30	220.484	-0.0438929	0.740898	AGG3NAUU	24	177.229	-0.358955	0.0128761	AGG6NAUU	25	185.498	-0.293163	0.038635	AGG9NAUU	33	246.037	0.114307	0.382847	AGG12NAUU	29	217.261	-0.0651407	0.635517	AGG15NAUU	26	195.733	-0.215683	0.132101
[AGG, CAA]	151.563	AGGCAA	25	183.737	0.277728	0.0811536	AGG3NCAA	42	310.151	1.03306	1.23501e-12	AGG6NCAA	26	192.918	0.348076	0.0273678	AGG9NCAA	27	201.303	0.409456	0.00911024	AGG12NCAA	24	179.802	0.246496	0.124806	AGG15NCAA	14	105.395	-0.524112	0.00335353
[AGG, CAC]	178.679	AGGCAC	18	132.291	-0.433661	0.00769411	AGG3NCAC	33	243.69	0.447674	0.00156535	AGG6NCAC	22	163.239	-0.13039	0.387662	AGG9NCAC	23	171.481	-0.059328	0.669434	AGG12NCAC	21	157.327	-0.183607	0.230705	AGG15NCAC	21	158.092	-0.176608	0.253315
[AGG, CAG]	435.319	AGGCAG	43	316.028	-0.462022	1.37299e-05	AGG3NCAG	80	590.763	0.440507	1.07758e-06	AGG6NCAG	61	452.616	0.0562152	0.546067	AGG9NCAG	49	365.328	-0.25288	0.0133367	AGG12NCAG	42	314.654	-0.468308	1.14516e-05	AGG15NCAG	68	511.917	0.233837	0.0123493
[AGG, CAU]	143.04	AGGCAU	12	88.1938	-0.697673	0.000286882	AGG3NCAU	23	169.844	0.247792	0.127451	AGG6NCAU	9	66.7794	-1.09895	1.2279e-07	AGG9NCAU	24	178.936	0.323024	0.0449999	AGG12NCAU	10	74.9176	-0.933046	3.63075e-06	AGG15NCAU	12	90.3383	-0.663012	0.000504129
[AGG, CCA]	181.778	AGGCCA	18	132.291	-0.458469	0.00476662	AGG3NCCA	27	199.383	0.133359	0.384438	AGG6NCCA	32	237.438	0.38537	0.00720867	AGG9NCCA	34	253.493	0.479765	0.000656297	AGG12NCCA	22	164.819	-0.141301	0.36216	AGG15NCCA	23	173.148	-0.0701714	0.633425
[AGG, CCC]	157.858	AGGCCC	34	249.882	0.662625	4.93096e-06	AGG3NCCC	19	140.306	-0.170044	0.29788	AGG6NCCC	8	59.3595	-1.41107	8.65931e-12	AGG9NCCC	19	141.658	-0.156214	0.356432	AGG12NCCC	27	202.277	0.357712	0.0204421	AGG15NCCC	26	195.733	0.310263	0.0435613
[AGG, CCG]	75.4424	AGGCCG	8	58.7959	-0.359661	0.168259	AGG3NCCG	8	59.0763	-0.352795	0.168259	AGG6NCCG	10	74.1994	-0.0239682	0.934961	AGG9NCCG	7	52.1897	-0.531609	0.0416383	AGG12NCCG	14	104.885	0.475356	0.0254833	AGG15NCCG	10	75.2819	-0.00307184	1
[AGG, CCU]	173.353	AGGCCU	34	249.882	0.527538	0.000177465	AGG3NCCU	22	162.46	-0.0936277	0.548504	AGG6NCCU	18	133.559	-0.376236	0.0261073	AGG9NCCU	18	134.202	-0.369304	0.0261073	AGG12NCCU	16	119.868	-0.532263	0.00194434	AGG15NCCU	24	180.677	0.0596982	0.671191
[AGG, CGA]	86.3859	AGGCGA	16	117.592	0.444919	0.0251797	AGG3NCGA	15	110.768	0.358675	0.0753561	AGG6NCGA	12	89.0393	0.0436459	0.821177	AGG9NCGA	11	82.0124	-0.0749532	0.758422	AGG12NCGA	10	74.9176	-0.205491	0.387519	AGG15NCGA	8	60.2255	-0.52042	0.0316454
[AGG, CGC]	124.446	AGGCGC	15	110.242	-0.174843	0.361135	AGG3NCGC	17	125.537	0.0125947	0.899576	AGG6NCGC	29	215.178	0.790012	6.89926e-07	AGG9NCGC	26	193.848	0.639402	8.34701e-05	AGG12NCGC	31	232.245	0.900124	8.4267e-09	AGG15NCGC	24	180.677	0.537889	0.00108649
[AGG, CGG]	75.4424	AGGCGG	9	66.1453	-0.189736	0.450208	AGG3NCGG	18	132.922	0.81713	5.41875e-05	AGG6NCGG	13	96.4592	0.354543	0.109056	AGG9NCGG	5	37.2784	-1.01704	0.000309602	AGG12NCGG	19	142.343	0.915928	4.80754e-06	AGG15NCGG	11	82.8101	0.134432	0.525925
[AGG, CGU]	114.858	AGGCGU	23	169.038	0.557492	0.00133926	AGG3NCGU	17	125.537	0.128259	0.479577	AGG6NCGU	27	200.338	0.802582	1.50974e-06	AGG9NCGU	13	96.9238	-0.244933	0.217356	AGG12NCGU	19	142.343	0.30952	0.0925806	AGG15NCGU	17	127.979	0.156054	0.405324
[AGG, CUA]	74.9582	AGGCUA	7	51.4464	-0.543016	0.0327896	AGG3NCUA	11	81.23	0.115926	0.632185	AGG6NCUA	15	111.299	0.570284	0.00829969	AGG9NCUA	11	82.0124	0.129757	0.577743	AGG12NCUA	18	134.852	0.847216	3.21651e-05	AGG15NCUA	10	75.2819	0.00621792	1
[AGG, CUC]	217.03	AGGCUC	23	169.038	-0.360546	0.0145822	AGG3NCUC	22	162.46	-0.417811	0.00471658	AGG6NCUC	39	289.378	0.415059	0.00136233	AGG9NCUC	35	260.949	0.265871	0.044275	AGG12NCUC	31	232.245	0.0977498	0.479541	AGG15NCUC	34	255.959	0.238015	0.0731288
[AGG, CUG]	444.035	AGGCUG	48	352.775	-0.331925	0.00126178	AGG3NCUG	51	376.612	-0.237596	0.0193897	AGG6NCUG	53	393.257	-0.175202	0.0780466	AGG9NCUG	52	387.695	-0.195751	0.0522798	AGG12NCUG	65	486.964	0.133142	0.158943	AGG15NCUG	44	331.24	-0.422795	4.83945e-05
[AGG, CUU]	182.553	AGGCUU	23	169.038	-0.110968	0.456232	AGG3NCUU	22	162.46	-0.168233	0.258881	AGG6NCUU	28	207.758	0.186589	0.206643	AGG9NCUU	20	149.114	-0.291906	0.0622734	AGG12NCUU	19	142.343	-0.358941	0.0230138	AGG15NCUU	22	165.62	-0.140438	0.363535
[AGG, GAA]	347.868	AGGGAA	55	404.222	0.216607	0.0412042	AGG3NGAA	36	265.844	-0.387962	0.000929505	AGG6NGAA	33	244.858	-0.506594	2.27286e-05	AGG9NGAA	37	275.86	-0.334603	0.0039414	AGG12NGAA	56	419.539	0.270264	0.00937667	AGG15NGAA	35	263.487	-0.400809	0.000579543
[AGG, GAC]	374.21	AGGGAC	29	213.135	-0.81208	2.3698e-11	AGG3NGAC	36	265.844	-0.49327	1.90812e-05	AGG6NGAC	39	289.378	-0.370894	0.000957402	AGG9NGAC	43	320.594	-0.2231	0.0444639	AGG12NGAC	43	322.146	-0.216134	0.0488018	AGG15NGAC	46	346.297	-0.111838	0.297048
[AGG, GAG]	612.643	AGGGAG	63	463.017	-0.403979	4.6991e-06	AGG3NGAG	65	479.995	-0.352025	5.67931e-05	AGG6NGAG	98	727.154	0.247215	0.0018409	AGG9NGAG	84	626.277	0.0317547	0.712013	AGG12NGAG	111	831.585	0.440818	7.94073e-09	AGG15NGAG	77	579.671	-0.0798117	0.339571
[AGG, GAU]	351.354	AGGGAU	40	293.979	-0.257212	0.024845	AGG3NGAU	39	287.997	-0.286872	0.0127031	AGG6NGAU	41	304.217	-0.207823	0.0664177	AGG9NGAU	26	193.848	-0.858004	1.32704e-11	AGG12NGAU	41	307.162	-0.193926	0.0864522	AGG15NGAU	52	391.466	0.155961	0.1422
[AGG, GCA]	227.005	AGGGCA	20	146.99	-0.62701	3.38068e-05	AGG3NGCA	18	132.922	-0.772147	6.52948e-07	AGG6NGCA	25	185.498	-0.291317	0.038635	AGG9NGCA	40	298.227	0.393686	0.00193531	AGG12NGCA	34	254.72	0.166186	0.202599	AGG15NGCA	22	165.62	-0.454846	0.00207926
[AGG, GCC]	292.182	AGGGCC	29	213.135	-0.455099	0.000433843	AGG3NGCC	45	332.304	0.185639	0.109525	AGG6NGCC	26	192.918	-0.598876	6.61496e-06	AGG9NGCC	36	268.404	-0.122459	0.310924	AGG12NGCC	40	299.67	0.0365096	0.742549	AGG15NGCC	44	331.24	0.181012	0.118394
[AGG, GCG]	102.946	AGGGCG	10	73.4948	-0.486179	0.0238638	AGG3NGCG	12	88.6145	-0.216279	0.313576	AGG6NGCG	15	111.299	0.112548	0.585447	AGG9NGCG	14	104.379	0.0199442	0.944743	AGG12NGCG	12	89.9011	-0.195483	0.35067	AGG15NGCG	14	105.395	0.0339086	0.890012
[AGG, GCU]	300.317	AGGGCU	37	271.931	-0.143246	0.24209	AGG3NGCU	20	147.691	-1.02391	4.37418e-13	AGG6NGCU	34	252.278	-0.251472	0.0411373	AGG9NGCU	56	417.518	0.475352	1.03315e-05	AGG12NGCU	62	464.489	0.629159	2.65314e-09	AGG15NGCU	41	308.656	0.0395138	0.715592
[AGG, GGA]	279.592	AGGGGA	28	205.786	-0.442182	0.00078172	AGG3NGGA	35	258.459	-0.113388	0.343337	AGG6NGGA	38	281.958	0.0121554	0.932836	AGG9NGGA	50	372.784	0.415016	0.000270219	AGG12NGGA	19	142.343	-0.973947	1.28477e-11	AGG15NGGA	34	255.959	-0.127413	0.300348
[AGG, GGC]	219.548	AGGGGC	29	213.135	-0.042769	0.736906	AGG3NGGC	27	199.383	-0.138997	0.305503	AGG6NGGC	24	178.079	-0.302023	0.0353665	AGG9NGGC	29	216.215	-0.0220726	0.848282	AGG12NGGC	41	307.162	0.484464	0.000148098	AGG15NGGC	29	218.318	-0.0081081	0.923968
[AGG, GGG]	123.671	AGGGGG	12	88.1938	-0.487762	0.0134497	AGG3NGGG	25	184.614	0.577998	0.000510929	AGG6NGGG	14	103.879	-0.251605	0.18617	AGG9NGGG	21	156.569	0.34029	0.0492075	AGG12NGGG	13	97.3929	-0.344623	0.069727	AGG15NGGG	14	105.395	-0.230708	0.210177
[AGG, GGU]	196.886	AGGGGU	21	154.339	-0.351258	0.0217775	AGG3NGGU	20	147.691	-0.414782	0.00833841	AGG6NGGU	32	237.438	0.270189	0.0550047	AGG9NGGU	28	208.759	0.0844755	0.552018	AGG12NGGU	38	284.687	0.532013	5.95339e-05	AGG15NGGU	30	225.846	0.197976	0.158943
[AGG, GUA]	92.6808	AGGGUA	10	73.4948	-0.334628	0.121448	AGG3NGUA	6	44.3073	-1.06473	2.50363e-05	AGG6NGUA	7	51.9396	-0.835437	0.000639823	AGG9NGUA	19	141.658	0.612068	0.00137369	AGG12NGUA	8	59.9341	-0.628895	0.00762829	AGG15NGUA	5	37.641	-1.29997	1.18615e-06
[AGG, GUC]	212.381	AGGGUC	25	183.737	-0.209015	0.159853	AGG3NGUC	19	140.306	-0.598078	0.000120678	AGG6NGUC	32	237.438	0.160893	0.238559	AGG9NGUC	12	89.4681	-1.24721	6.97026e-13	AGG12NGUC	31	232.245	0.128987	0.343093	AGG15NGUC	14	105.395	-1.01086	1.38091e-09
[AGG, GUG]	349.708	AGGGUG	31	227.834	-0.618168	3.60961e-07	AGG3NGUG	44	324.92	-0.106067	0.336286	AGG6NGUG	36	267.118	-0.388674	0.000827741	AGG9NGUG	69	514.442	0.556857	2.23768e-08	AGG12NGUG	43	322.146	-0.118437	0.280435	AGG15NGUG	46	346.297	-0.0141412	0.879587
[AGG, GUU]	205.021	AGGGUU	20	146.99	-0.480059	0.00197941	AGG3NGUU	38	280.613	0.452806	0.00055987	AGG6NGUU	23	170.659	-0.26466	0.0797927	AGG9NGUU	29	216.215	0.0766906	0.592376	AGG12NGUU	18	134.852	-0.6044	0.000142787	AGG15NGUU	31	233.374	0.18687	0.181364
[AGG, UAC]	225.456	AGGUAC	19	139.64	-0.691129	8.10622e-06	AGG3NUAC	34	251.074	0.155272	0.233832	AGG6NUAC	46	341.317	0.59827	1.0183e-06	AGG9NUAC	54	402.607	0.836527	5.19584e-14	AGG12NUAC	25	187.294	-0.267539	0.0613726	AGG15NUAC	32	240.902	0.0956042	0.459099
[AGG, UAU]	165.315	AGGUAU	19	139.64	-0.243501	0.152843	AGG3NUAU	29	214.152	0.373418	0.0118495	AGG6NUAU	32	237.438	0.522336	0.000323798	AGG9NUAU	25	186.392	0.173124	0.262982	AGG12NUAU	17	127.36	-0.376304	0.0262511	AGG15NUAU	24	180.677	0.128195	0.390412
[AGG, UCA]	156.018	AGGUCA	10	73.4948	-1.08599	3.14507e-08	AGG3NUCA	25	184.614	0.2428	0.116718	AGG6NUCA	23	170.659	0.129404	0.407575	AGG9NUCA	17	126.746	-0.299763	0.0851011	AGG12NUCA	20	149.835	-0.0583322	0.732083	AGG15NUCA	15	112.923	-0.466371	0.00875022
[AGG, UCC]	175.483	AGGUCC	24	176.388	0.0074139	0.957503	AGG3NUCC	24	177.229	0.0142798	0.915246	AGG6NUCC	26	192.918	0.136656	0.34875	AGG9NUCC	18	134.202	-0.386927	0.0197308	AGG12NUCC	19	142.343	-0.301959	0.0640651	AGG15NUCC	23	173.148	-0.0193257	0.914763
[AGG, UCG]	59.0756	AGGUCG	5	36.7474	-0.684919	0.0249907	AGG3NUCG	15	110.768	0.90691	6.16904e-05	AGG6NUCG	6	44.5196	-0.40812	0.171565	AGG9NUCG	8	59.6454	0.0138497	0.927315	AGG12NUCG	8	59.9341	0.020815	0.927315	AGG15NUCG	6	45.1692	-0.387223	0.171565
[AGG, UCU]	195.046	AGGUCU	32	235.183	0.269971	0.0538869	AGG3NUCU	22	162.46	-0.263732	0.0809963	AGG6NUCU	16	118.719	-0.716265	1.69126e-05	AGG9NUCU	28	208.759	0.0980221	0.486685	AGG12NUCU	31	232.245	0.251829	0.0735779	AGG15NUCU	34	255.959	0.392094	0.00406531
[AGG, UGC]	112.05	AGGUGC	15	110.242	-0.0234639	0.893497	AGG3NUGC	19	140.306	0.324439	0.0781429	AGG6NUGC	12	89.0393	-0.331627	0.105371	AGG9NUGC	6	44.7341	-1.3247	6.20407e-08	AGG12NUGC	16	119.868	0.0973073	0.600306	AGG15NUGC	13	97.8665	-0.195254	0.335161
[AGG, UGG]	145.752	AGGUGG	11	80.8443	-0.850298	1.46986e-05	AGG3NUGG	23	169.844	0.220699	0.177574	AGG6NUGG	17	126.139	-0.208502	0.226039	AGG9NUGG	18	134.202	-0.119108	0.474142	AGG12NUGG	15	112.376	-0.375177	0.0344279	AGG15NUGG	33	248.43	0.769326	2.46559e-07
[AGG, UGU]	133.453	AGGUGU	16	117.592	-0.182542	0.344722	AGG3NUGU	19	140.306	0.0722519	0.672456	AGG6NUGU	22	163.239	0.290655	0.0815487	AGG9NUGU	10	74.5568	-0.839917	5.41875e-05	AGG12NUGU	9	67.4258	-0.984955	2.64238e-06	AGG15NUGU	7	52.6974	-1.34053	2.79642e-09
[AGG, UUA]	89.6786	AGGUUA	15	110.242	0.297841	0.158165	AGG3NUUA	15	110.768	0.304707	0.139334	AGG6NUUA	14	103.879	0.21207	0.316073	AGG9NUUA	10	74.5568	-0.266425	0.24425	AGG12NUUA	7	52.4423	-0.774033	0.00139827	AGG15NUUA	11	82.8101	-0.114957	0.595776
[AGG, UUC]	282.594	AGGUUC	32	235.183	-0.264946	0.0350195	AGG3NUUC	43	317.535	0.168185	0.153667	AGG6NUUC	44	326.477	0.208251	0.0815955	AGG9NUUC	31	231.126	-0.290053	0.0218494	AGG12NUUC	31	232.245	-0.283087	0.0246644	AGG15NUUC	48	361.353	0.354678	0.00210778
[AGG, UUG]	166.477	AGGUUG	15	110.242	-0.594645	0.000737305	AGG3NUUG	36	265.844	0.675256	1.3893e-06	AGG6NUUG	28	207.758	0.319584	0.0299567	AGG9NUUG	25	186.392	0.163017	0.287091	AGG12NUUG	17	127.36	-0.386411	0.0227724	AGG15NUUG	18	135.507	-0.296949	0.0846374
[AGG, UUU]	236.69	AGGUUU	23	169.038	-0.485648	0.000730528	AGG3NUUU	48	354.458	0.582618	1.40805e-06	AGG6NUUU	29	215.178	-0.137464	0.301294	AGG9NUUU	27	201.303	-0.233626	0.0856465	AGG12NUUU	27	202.277	-0.226661	0.0950928	AGG15NUUU	30	225.846	-0.0676584	0.609635
[AGU, AAA]	418.499	AGUAAA	31	227.834	-0.877241	5.30833e-14	AGU3NAAA	47	347.074	-0.269982	0.0102613	AGU6NAAA	63	467.456	0.159607	0.0996707	AGU9NAAA	73	544.264	0.379084	4.78745e-05	AGU12NAAA	64	479.473	0.196225	0.0417312	AGU15NAAA	54	406.522	-0.0418887	0.701938
[AGU, AAC]	273.452	AGUAAC	15	110.242	-1.31061	2.91389e-17	AGU3NAAC	27	199.383	-0.455747	0.000652205	AGU6NAAC	48	356.157	0.381226	0.000929061	AGU9NAAC	31	231.126	-0.242608	0.0615191	AGU12NAAC	35	262.212	-0.060556	0.634737	AGU15NAAC	42	316.184	0.209478	0.0765913
[AGU, AAG]	504.073	AGUAAG	40	293.979	-0.777918	7.87801e-14	AGU3NAAG	50	369.227	-0.449124	4.75851e-06	AGU6NAAG	58	430.356	-0.228101	0.0154733	AGU9NAAG	40	298.227	-0.757222	2.67826e-13	AGU12NAAG	49	367.096	-0.457475	3.34216e-06	AGU15NAAG	50	376.41	-0.421329	1.56268e-05
[AGU, AAU]	184.812	AGUAAU	23	169.038	-0.128711	0.395806	AGU3NAAU	31	228.921	0.308789	0.030659	AGU6NAAU	19	140.979	-0.390581	0.0148394	AGU9NAAU	23	171.481	-0.108015	0.458766	AGU12NAAU	28	209.769	0.182743	0.208953	AGU15NAAU	25	188.205	0.0262439	0.876748
[AGU, ACA]	200.228	AGUACA	16	117.592	-0.767856	3.91594e-06	AGU3NACA	39	287.997	0.524412	6.61629e-05	AGU6NACA	32	237.438	0.245909	0.0769532	AGU9NACA	28	208.759	0.0601957	0.656749	AGU12NACA	48	359.604	0.844769	9.99134e-12	AGU15NACA	18	135.507	-0.56327	0.000472209
[AGU, ACC]	193.921	AGUACC	9	66.1453	-1.55176	5.73732e-16	AGU3NACC	25	184.614	-0.0709634	0.644361	AGU6NACC	28	207.758	0.099434	0.485606	AGU9NACC	26	193.848	-0.000549295	1	AGU12NACC	11	82.4093	-1.23459	8.8011e-12	AGU15NACC	22	165.62	-0.227593	0.140459
[AGU, ACG]	84.4355	AGUACG	6	44.0969	-0.937173	0.000387155	AGU3NACG	10	73.8454	-0.193341	0.42784	AGU6NACG	14	103.879	0.298984	0.145531	AGU9NACG	12	89.4681	0.0835237	0.704768	AGU12NACG	18	134.852	0.675451	0.000554812	AGU15NACG	14	105.395	0.319881	0.127413
[AGU, ACU]	163.878	AGUACU	12	88.1938	-0.893877	1.48228e-06	AGU3NACU	32	236.305	0.528026	0.000312723	AGU6NACU	22	163.239	-0.0056436	0.955978	AGU9NACU	22	164.025	0.00128827	1	AGU12NACU	19	142.343	-0.203251	0.209188	AGU15NACU	25	188.205	0.199677	0.201397
[AGU, AGA]	204.082	AGUAGA	8	58.7959	-1.79536	4.54537e-20	AGU3NAGA	36	265.844	0.381431	0.00423039	AGU6NAGA	20	148.399	-0.459668	0.00282489	AGU9NAGA	30	223.67	0.132227	0.334246	AGU12NAGA	26	194.786	-0.0672587	0.652765	AGU15NAGA	22	165.62	-0.301268	0.048365
[AGU, AGC]	182.535	AGUAGC	17	124.941	-0.546923	0.000938256	AGU3NAGC	29	214.152	0.230461	0.120101	AGU6NAGC	23	170.659	-0.097059	0.524252	AGU9NAGC	40	298.227	0.708239	1.42067e-07	AGU12NAGC	25	187.294	0.0371325	0.835522	AGU15NAGC	24	180.677	-0.0147621	0.916645
[AGU, AGG]	158.536	AGUAGG	7	51.4464	-1.62367	2.70146e-14	AGU3NAGG	15	110.768	-0.517263	0.00347129	AGU6NAGG	25	185.498	0.226601	0.161478	AGU9NAGG	23	171.481	0.113238	0.509584	AGU12NAGG	28	209.769	0.403997	0.00793112	AGU15NAGG	13	97.8665	-0.695919	0.000136459
[AGU, AGU]	143.383	AGUAGU	10	73.4948	-0.964156	1.64424e-06	AGU3NAGU	18	132.922	-0.109294	0.548023	AGU6NAGU	27	200.338	0.482568	0.0020729	AGU9NAGU	31	231.126	0.688808	5.00565e-06	AGU12NAGU	36	269.703	0.911502	3.15973e-10	AGU15NAGU	39	293.6	1.03398	1.0667e-12
[AGU, AUA]	99.7635	AGUAUA	14	102.893	0.0445569	0.833699	AGU3NAUA	7	51.6918	-0.948577	9.17646e-05	AGU6NAUA	12	89.0393	-0.164071	0.424932	AGU9NAUA	19	141.658	0.505826	0.00693092	AGU12NAUA	12	89.9011	-0.150174	0.469421	AGU15NAUA	5	37.641	-1.40621	8.81754e-08
[AGU, AUC]	298.502	AGUAUC	17	124.941	-1.25649	1.08862e-17	AGU3NAUC	43	317.535	0.089175	0.444719	AGU6NAUC	25	185.498	-0.686335	1.99409e-07	AGU9NAUC	42	313.138	0.0690583	0.5718	AGU12NAUC	38	284.687	-0.0683663	0.562742	AGU15NAUC	38	286.071	-0.0613672	0.591288
[AGU, AUG]	351.231	AGUAUG	19	139.64	-1.3307	4.14961e-22	AGU3NAUG	40	295.382	-0.249839	0.0276173	AGU6NAUG	36	267.118	-0.394943	0.000722217	AGU9NAUG	38	283.316	-0.310009	0.00691872	AGU12NAUG	41	307.162	-0.193419	0.0864522	AGU15NAUG	28	210.789	-0.736617	3.01999e-09
[AGU, AUU]	205.571	AGUAUU	21	154.339	-0.413531	0.00612576	AGU3NAUU	35	258.459	0.330301	0.0157987	AGU6NAUU	40	296.798	0.529845	4.82538e-05	AGU9NAUU	20	149.114	-0.463224	0.00247163	AGU12NAUU	21	157.327	-0.385869	0.0101227	AGU15NAUU	41	308.656	0.586365	5.39383e-06
[AGU, CAA]	137.076	AGUCAA	27	198.436	0.533695	0.000849206	AGU3NCAA	15	110.768	-0.307436	0.0992235	AGU6NCAA	30	222.598	0.699462	5.43883e-06	AGU9NCAA	21	156.569	0.191821	0.244197	AGU12NCAA	21	157.327	0.198786	0.244197	AGU15NCAA	20	150.564	0.135396	0.410251
[AGU, CAC]	161.601	AGUCAC	34	249.882	0.628812	1.38664e-05	AGU3NCAC	13	95.9991	-0.751345	3.74914e-05	AGU6NCAC	14	103.879	-0.637532	0.000367178	AGU9NCAC	16	119.291	-0.437955	0.010322	AGU12NCAC	17	127.36	-0.343526	0.0396686	AGU15NCAC	30	225.846	0.4829	0.0011475
[AGU, CAG]	393.711	AGUCAG	45	330.727	-0.251498	0.0193173	AGU3NCAG	53	391.381	-0.00856504	0.914793	AGU6NCAG	50	370.997	-0.0857306	0.405976	AGU9NCAG	51	380.239	-0.0502296	0.615067	AGU12NCAG	63	471.981	0.26159	0.00803596	AGU15NCAG	53	398.994	0.01923	0.859174
[AGU, CAU]	129.369	AGUCAU	12	88.1938	-0.552738	0.00536792	AGU3NCAU	21	155.075	0.261483	0.123384	AGU6NCAU	24	178.079	0.461027	0.00515455	AGU9NCAU	18	134.202	0.0529214	0.758356	AGU12NCAU	19	142.343	0.137889	0.43061	AGU15NCAU	21	158.092	0.289278	0.0873043
[AGU, CCA]	164.404	AGUCCA	29	213.135	0.374522	0.0116266	AGU3NCCA	28	206.767	0.330762	0.0256522	AGU6NCCA	25	185.498	0.174162	0.261622	AGU9NCCA	22	164.025	-0.00333082	1	AGU12NCCA	43	322.146	0.970468	1.65046e-12	AGU15NCCA	23	173.148	0.074764	0.624528
[AGU, CCC]	142.77	AGUCCC	15	110.242	-0.373012	0.0381864	AGU3NCCC	12	88.6145	-0.688074	0.000381566	AGU6NCCC	18	133.559	-0.0962126	0.589426	AGU9NCCC	17	126.746	-0.171743	0.331094	AGU12NCCC	14	104.885	-0.444885	0.0158631	AGU15NCCC	20	150.564	0.0766868	0.641449
[AGU, CCG]	68.2316	AGUCCG	15	110.242	0.692165	0.00161918	AGU3NCCG	8	59.0763	-0.20786	0.426439	AGU6NCCG	13	96.4592	0.499479	0.0289648	AGU9NCCG	9	67.1011	-0.024104	0.931708	AGU12NCCG	9	67.4258	-0.0171387	0.931708	AGU15NCCG	12	90.3383	0.404898	0.0807086
[AGU, CCU]	156.784	AGUCCU	19	139.64	-0.167062	0.324735	AGU3NCCU	33	243.69	0.63627	1.32776e-05	AGU6NCCU	23	170.659	0.122337	0.440254	AGU9NCCU	24	178.936	0.190669	0.230705	AGU12NCCU	40	299.67	0.9346	1.75568e-11	AGU15NCCU	16	120.451	-0.380329	0.026301
[AGU, CGA]	78.1291	AGUCGA	10	73.4948	-0.0882178	0.685209	AGU3NCGA	8	59.0763	-0.40328	0.105454	AGU6NCGA	7	51.9396	-0.589026	0.0227433	AGU9NCGA	13	96.9238	0.31099	0.151889	AGU12NCGA	9	67.4258	-0.212559	0.362679	AGU15NCGA	4	30.1128	-1.37548	2.95585e-06
[AGU, CGC]	112.551	AGUCGC	20	146.99	0.385129	0.0351294	AGU3NCGC	12	88.6145	-0.34497	0.0918453	AGU6NCGC	11	81.6193	-0.463602	0.0265555	AGU9NCGC	14	104.379	-0.108747	0.542253	AGU12NCGC	2	14.9835	-2.90914	5.04611e-20	AGU15NCGC	17	127.979	0.185325	0.33494
[AGU, CGG]	68.2316	AGUCGG	8	58.7959	-0.214726	0.426439	AGU3NCGG	13	95.9991	0.49258	0.0289648	AGU6NCGG	6	44.5196	-0.615998	0.0307763	AGU9NCGG	8	59.6454	-0.194029	0.481354	AGU12NCGG	13	97.3929	0.513376	0.0241034	AGU15NCGG	11	82.8101	0.279367	0.223613
[AGU, CGU]	103.88	AGUCGU	12	88.1938	-0.236172	0.249377	AGU3NCGU	9	66.4609	-0.644343	0.00353798	AGU6NCGU	17	126.139	0.280093	0.147599	AGU9NCGU	10	74.5568	-0.47851	0.0303695	AGU12NCGU	15	112.376	0.113418	0.58718	AGU15NCGU	9	67.7537	-0.616548	0.00603784
[AGU, CUA]	67.7937	AGUCUA	19	139.64	1.04249	4.91063e-07	AGU3NCUA	21	155.075	1.19375	3.90831e-09	AGU6NCUA	6	44.5196	-0.606709	0.0307763	AGU9NCUA	6	44.7341	-0.599777	0.0307763	AGU12NCUA	13	97.3929	0.522666	0.0241034	AGU15NCUA	8	60.2255	-0.170775	0.481354
[AGU, CUC]	196.286	AGUCUC	27	198.436	0.0157146	0.91986	AGU3NCUC	34	251.074	0.355156	0.0092871	AGU6NCUC	24	178.079	-0.140446	0.352637	AGU9NCUC	18	134.202	-0.548551	0.000633035	AGU12NCUC	21	157.327	-0.319194	0.0380384	AGU15NCUC	13	97.8665	-1.00407	8.47183e-09
[AGU, CUG]	401.594	AGUCUG	69	507.114	0.336572	0.00049347	AGU3NCUG	48	354.458	-0.180124	0.0809879	AGU6NCUG	54	400.677	-0.00329989	0.97187	AGU9NCUG	42	313.138	-0.358938	0.000868449	AGU12NCUG	48	359.604	-0.159328	0.12833	AGU15NCUG	46	346.297	-0.213729	0.0406657
[AGU, CUU]	165.105	AGUCUU	23	169.038	0.0339672	0.827046	AGU3NCUU	20	147.691	-0.160801	0.337385	AGU6NCUU	17	126.139	-0.388367	0.0223093	AGU9NCUU	20	149.114	-0.14697	0.367348	AGU12NCUU	21	157.327	-0.0696156	0.656291	AGU15NCUU	39	293.6	0.830468	1.41302e-09
[AGU, GAA]	314.619	AGUGAA	79	580.609	0.883963	1.72817e-12	AGU3NGAA	40	295.382	-0.0910236	0.418472	AGU6NGAA	45	333.897	0.0858001	0.456152	AGU9NGAA	48	357.872	0.185841	0.0975892	AGU12NGAA	34	254.72	-0.304693	0.0119752	AGU15NGAA	51	383.938	0.287269	0.00906052
[AGU, GAC]	338.443	AGUGAC	69	507.114	0.583399	5.56554e-09	AGU3NGAC	44	324.92	-0.0588279	0.613945	AGU6NGAC	46	341.317	0.0122012	0.908421	AGU9NGAC	49	365.328	0.110281	0.308866	AGU12NGAC	33	247.228	-0.453069	0.000165713	AGU15NGAC	43	323.712	-0.0641997	0.586671
[AGU, GAG]	554.086	AGUGAG	85	624.706	0.173067	0.0386995	AGU3NGAG	64	472.611	-0.229458	0.0114902	AGU6NGAG	93	690.054	0.3166	0.000114334	AGU9NGAG	72	536.809	-0.0457023	0.606962	AGU12NGAG	68	509.44	-0.121199	0.167691	AGU15NGAG	58	436.635	-0.343682	0.000200197
[AGU, GAU]	317.772	AGUGAU	65	477.716	0.588163	1.29907e-08	AGU3NGAU	58	428.303	0.430642	5.54061e-05	AGU6NGAU	28	207.758	-0.613085	1.52004e-06	AGU9NGAU	42	313.138	-0.0211908	0.842369	AGU12NGAU	45	337.129	0.0853102	0.458219	AGU15NGAU	44	331.24	0.0598878	0.610154
[AGU, GCA]	205.308	AGUGCA	39	286.63	0.481399	0.000214697	AGU3NGCA	30	221.536	0.109754	0.411263	AGU6NGCA	33	244.858	0.254156	0.0595089	AGU9NGCA	26	193.848	-0.0828666	0.582374	AGU12NGCA	40	299.67	0.545587	2.28423e-05	AGU15NGCA	30	225.846	0.137549	0.31232
[AGU, GCC]	264.255	AGUGCC	28	205.786	-0.36079	0.0074636	AGU3NGCC	28	206.767	-0.353924	0.00862992	AGU6NGCC	31	230.018	-0.200184	0.126381	AGU9NGCC	33	246.037	-0.103054	0.425901	AGU12NGCC	37	277.195	0.0689702	0.576613	AGU15NGCC	30	225.846	-0.226593	0.086257
[AGU, GCG]	93.1068	AGUGCG	16	117.592	0.336828	0.0857373	AGU3NGCG	13	95.9991	0.0441337	0.827779	AGU6NGCG	5	37.0997	-1.32748	6.71787e-07	AGU9NGCG	7	52.1897	-0.83512	0.000639823	AGU12NGCG	14	104.885	0.171845	0.395016	AGU15NGCG	16	120.451	0.371489	0.0646866
[AGU, GCU]	271.613	AGUGCU	42	308.678	0.184554	0.125031	AGU3NGCU	35	258.459	-0.0716149	0.543527	AGU6NGCU	42	311.637	0.198318	0.0980858	AGU9NGCU	39	290.771	0.0983349	0.42371	AGU12NGCU	40	299.67	0.141826	0.24209	AGU15NGCU	30	225.846	-0.266212	0.0393641
[AGU, GGA]	252.869	AGUGGA	54	396.872	0.650286	1.45745e-08	AGU3NGGA	32	236.305	-0.0977355	0.44253	AGU6NGGA	38	281.958	0.157091	0.210308	AGU9NGGA	40	298.227	0.238023	0.0553524	AGU12NGGA	35	262.212	0.0523435	0.691995	AGU15NGGA	28	210.789	-0.262586	0.0513336
[AGU, GGC]	198.564	AGUGGC	33	242.533	0.288579	0.0364535	AGU3NGGC	21	155.075	-0.356631	0.0194012	AGU6NGGC	19	140.979	-0.494123	0.00164531	AGU9NGGC	22	164.025	-0.275687	0.0664325	AGU12NGGC	26	194.786	-0.0277131	0.840526	AGU15NGGC	27	203.261	0.0337338	0.842095
[AGU, GGG]	111.851	AGUGGG	22	161.689	0.531643	0.00250618	AGU3NGGG	13	95.9991	-0.220483	0.268363	AGU6NGGG	17	126.139	0.173439	0.365187	AGU9NGGG	13	96.9238	-0.206653	0.30061	AGU12NGGG	17	127.36	0.187336	0.332933	AGU15NGGG	23	173.148	0.630434	0.000294785
[AGU, GGU]	178.068	AGUGGU	30	220.484	0.30825	0.0353665	AGU3NGGU	14	103.384	-0.78442	7.06059e-06	AGU6NGGU	19	140.979	-0.336948	0.0384396	AGU9NGGU	23	171.481	-0.0543821	0.708338	AGU12NGGU	18	134.852	-0.401054	0.0151072	AGU15NGGU	20	150.564	-0.242051	0.13708
[AGU, GUA]	83.8224	AGUGUA	9	66.1453	-0.341696	0.142718	AGU3NGUA	20	147.691	0.817173	2.46101e-05	AGU6NGUA	15	111.299	0.409034	0.0535063	AGU9NGUA	12	89.4681	0.0940379	0.704768	AGU12NGUA	13	97.3929	0.21648	0.335252	AGU15NGUA	6	45.1692	-0.891998	0.000571523
[AGU, GUC]	192.082	AGUGUC	29	213.135	0.150045	0.297305	AGU3NGUC	23	169.844	-0.177508	0.248177	AGU6NGUC	28	207.758	0.113183	0.424324	AGU9NGUC	20	149.114	-0.365312	0.0199289	AGU12NGUC	26	194.786	0.0201655	0.878974	AGU15NGUC	14	105.395	-0.86592	3.86949e-07
[AGU, GUG]	316.283	AGUGUG	53	389.523	0.300492	0.00534819	AGU3NGUG	47	347.074	0.134026	0.228937	AGU6NGUG	42	311.637	-0.0213467	0.873299	AGU9NGUG	39	290.771	-0.12133	0.310636	AGU12NGUG	37	277.195	-0.190314	0.109479	AGU15NGUG	44	331.24	0.0666639	0.555723
[AGU, GUU]	185.425	AGUGUU	56	411.571	1.1503	1.44995e-13	AGU3NGUU	22	162.46	-0.190754	0.217545	AGU6NGUU	36	267.118	0.526638	0.000112175	AGU9NGUU	30	223.67	0.270536	0.0539627	AGU12NGUU	26	194.786	0.07105	0.608488	AGU15NGUU	33	248.43	0.422004	0.00245477
[AGU, UAC]	203.907	AGUUAC	21	154.339	-0.401804	0.00822778	AGU3NUAC	19	140.306	-0.539328	0.000550687	AGU6NUAC	22	163.239	-0.320925	0.0324352	AGU9NUAC	31	231.126	0.180771	0.195931	AGU12NUAC	28	209.769	0.0408954	0.768396	AGU15NUAC	24	180.677	-0.174498	0.241694
[AGU, UAU]	149.514	AGUUAU	6	44.0969	-1.76153	6.30566e-15	AGU3NUAU	15	110.768	-0.432737	0.0158158	AGU6NUAU	16	118.719	-0.332729	0.0590132	AGU9NUAU	18	134.202	-0.155872	0.343268	AGU12NUAU	13	97.3929	-0.618392	0.000731807	AGU15NUAU	18	135.507	-0.141907	0.408625
[AGU, UCA]	141.105	AGUUCA	16	117.592	-0.262987	0.153617	AGU3NUCA	31	228.921	0.698075	4.44195e-06	AGU6NUCA	27	200.338	0.505665	0.00138592	AGU9NUCA	21	156.569	0.150027	0.354828	AGU12NUCA	17	127.36	-0.147862	0.39337	AGU15NUCA	22	165.62	0.231106	0.154185
[AGU, UCC]	158.711	AGUUCC	12	88.1938	-0.847651	5.66052e-06	AGU3NUCC	29	214.152	0.432234	0.00439247	AGU6NUCC	20	148.399	-0.0969205	0.530869	AGU9NUCC	21	156.569	-0.0195993	0.910584	AGU12NUCC	21	157.327	-0.012634	0.910584	AGU15NUCC	22	165.62	0.0614793	0.698305
[AGU, UCG]	53.4291	AGUUCG	4	29.3979	-0.861911	0.00803671	AGU3NUCG	6	44.3073	-0.270083	0.363354	AGU6NUCG	14	103.879	0.959208	4.28141e-05	AGU9NUCG	5	37.2784	-0.519287	0.0929469	AGU12NUCG	10	74.9176	0.487678	0.0523235	AGU15NUCG	7	52.6974	-0.0198956	1
[AGU, UCU]	176.404	AGUUCU	28	205.786	0.222261	0.125183	AGU3NUCU	44	324.92	0.881204	2.14373e-11	AGU6NUCU	36	267.118	0.598596	1.46959e-05	AGU9NUCU	44	328.05	0.895034	9.91318e-12	AGU12NUCU	19	142.343	-0.309505	0.0567875	AGU15NUCU	37	278.543	0.65902	1.27627e-06
[AGU, UGC]	101.34	AGUUGC	9	66.1453	-0.615494	0.00675137	AGU3NUGC	11	81.23	-0.319122	0.139076	AGU6NUGC	13	96.4592	-0.0712148	0.722438	AGU9NUGC	11	82.0124	-0.305291	0.161122	AGU12NUGC	16	119.868	0.242243	0.202134	AGU15NUGC	9	67.7537	-0.580833	0.0111558
[AGU, UGG]	131.821	AGUUGG	9	66.1453	-0.994869	2.3438e-06	AGU3NUGG	18	132.922	0.0119971	0.951125	AGU6NUGG	18	133.559	0.0188959	0.902614	AGU9NUGG	15	111.835	-0.237207	0.20124	AGU12NUGG	9	67.4258	-0.967207	3.54718e-06	AGU15NUGG	22	165.62	0.329299	0.0490856
[AGU, UGU]	120.697	AGUUGU	3	22.0484	-2.45264	5.44808e-18	AGU3NUGU	18	132.922	0.139185	0.452436	AGU6NUGU	11	81.6193	-0.56441	0.00618441	AGU9NUGU	19	141.658	0.231018	0.196103	AGU12NUGU	8	59.9341	-1.00994	5.02808e-06	AGU15NUGU	29	218.318	0.855036	1.1836e-07
[AGU, UUA]	81.1071	AGUUUA	29	213.135	1.39387	3.37064e-13	AGU3NUUA	14	103.384	0.350106	0.105522	AGU6NUUA	20	148.399	0.871578	8.64965e-06	AGU9NUUA	24	178.936	1.14154	8.29792e-10	AGU12NUUA	9	67.4258	-0.266528	0.251331	AGU15NUUA	15	112.923	0.477437	0.0216892
[AGU, UUC]	255.584	AGUUUC	53	389.523	0.60791	1.24664e-07	AGU3NUUC	26	191.998	-0.412705	0.00248688	AGU6NUUC	20	148.399	-0.784317	6.73582e-08	AGU9NUUC	19	141.658	-0.851386	9.14181e-09	AGU12NUUC	35	262.212	0.0369347	0.792295	AGU15NUUC	31	233.374	-0.131153	0.298783
[AGU, UUG]	150.565	AGUUUG	34	249.882	0.730863	6.97194e-07	AGU3NUUG	31	228.921	0.604462	6.08871e-05	AGU6NUUG	17	126.139	-0.255372	0.133624	AGU9NUUG	22	164.025	0.123528	0.464647	AGU12NUUG	17	127.36	-0.241475	0.150633	AGU15NUUG	23	173.148	0.201623	0.222278
[AGU, UUU]	214.067	AGUUUU	53	389.523	0.863646	0	AGU3NUUU	29	214.152	0.000572329	1	AGU6NUUU	15	111.299	-0.943619	8.79919e-09	AGU9NUUU	33	246.037	0.200816	0.136036	AGU12NUUU	18	134.852	-0.666688	2.2355e-05	AGU15NUUU	30	225.846	0.077277	0.567759
[AUA, AAA]	291.185	AUAAAA	53	389.523	0.41977	0.000146371	AUA3NAAA	32	236.305	-0.301285	0.016604	AUA6NAAA	50	370.997	0.34947	0.00186873	AUA9NAAA	37	275.86	-0.0780007	0.529133	AUA12NAAA	28	209.769	-0.473134	0.000291748	AUA15NAAA	47	353.825	0.281099	0.0131253
[AUA, AAC]	190.264	AUAAAC	35	257.232	0.435069	0.00152016	AUA3NAAC	26	191.998	0.0130914	0.918619	AUA6NAAC	24	178.079	-0.0954871	0.532228	AUA9NAAC	22	164.025	-0.214086	0.167516	AUA12NAAC	24	179.802	-0.0815899	0.603699	AUA15NAAC	13	97.8665	-0.959114	4.82583e-08
[AUA, AAG]	350.726	AUAAAG	63	463.017	0.40072	8.52993e-05	AUA3NAAG	52	383.996	0.130746	0.223809	AUA6NAAG	42	311.637	-0.170478	0.130092	AUA9NAAG	38	283.316	-0.307936	0.00691872	AUA12NAAG	46	344.621	-0.0253359	0.820237	AUA15NAAG	46	346.297	-0.0183367	0.849912
[AUA, AAU]	128.59	AUAAAU	15	110.242	-0.222096	0.219951	AUA3NAAU	17	125.537	-0.034658	0.851315	AUA6NAAU	18	133.559	0.0547029	0.758356	AUA9NAAU	23	171.481	0.415272	0.0153456	AUA12NAAU	29	217.261	0.756656	2.04574e-06	AUA15NAAU	21	158.092	0.297992	0.0873043
[AUA, ACA]	139.315	AUAACA	33	242.533	0.799825	8.96618e-08	AUA3NACA	33	243.69	0.806691	6.99167e-08	AUA6NACA	19	140.979	0.017123	0.905058	AUA9NACA	14	104.379	-0.416518	0.024849	AUA12NACA	22	164.819	0.242524	0.136421	AUA15NACA	29	218.318	0.648073	2.77069e-05
[AUA, ACC]	134.928	AUAACC	12	88.1938	-0.613436	0.00162803	AUA3NACC	26	191.998	0.508907	0.00160775	AUA6NACC	31	230.018	0.769562	5.94016e-07	AUA9NACC	16	119.291	-0.177702	0.316364	AUA12NACC	24	179.802	0.414225	0.0112421	AUA15NACC	14	105.395	-0.356383	0.0530757
[AUA, ACG]	58.749	AUAACG	9	66.1453	0.171076	0.533053	AUA3NACG	7	51.6918	-0.184628	0.508513	AUA6NACG	2	14.8399	-1.98508	1.5878e-07	AUA9NACG	14	104.379	0.829203	0.000408176	AUA12NACG	9	67.4258	0.198738	0.477922	AUA15NACG	12	90.3383	0.620775	0.0111216
[AUA, ACU]	114.024	AUAACU	10	73.4948	-0.633625	0.00269148	AUA3NACU	21	155.075	0.44363	0.0124461	AUA6NACU	20	148.399	0.380139	0.0358348	AUA9NACU	11	82.0124	-0.475425	0.0223722	AUA12NACU	12	89.9011	-0.342929	0.0934509	AUA15NACU	16	120.451	0.0791077	0.695591
[AUA, AGA]	141.997	AUAAGA	10	73.4948	-0.950146	2.19649e-06	AUA3NAGA	28	206.767	0.542147	0.000494588	AUA6NAGA	13	96.4592	-0.557869	0.0028474	AUA9NAGA	11	82.0124	-0.791946	5.7507e-05	AUA12NAGA	19	142.343	0.00351568	1	AUA15NAGA	21	158.092	0.154905	0.356432
[AUA, AGC]	127.005	AUAAGC	19	139.64	0.136829	0.42719	AUA3NAGC	15	110.768	-0.197342	0.300679	AUA6NAGC	15	111.299	-0.190444	0.300679	AUA9NAGC	12	89.4681	-0.50544	0.0097303	AUA12NAGC	8	59.9341	-1.08344	7.87405e-07	AUA15NAGC	18	135.507	0.093487	0.579723
[AUA, AGG]	110.307	AUAAGG	7	51.4464	-1.10038	2.77451e-06	AUA3NAGG	24	177.229	0.684095	7.33926e-05	AUA6NAGG	7	51.9396	-1.08661	4.4165e-06	AUA9NAGG	10	74.5568	-0.565109	0.0100872	AUA12NAGG	11	82.4093	-0.42064	0.0435741	AUA15NAGG	4	30.1128	-1.87307	3.95651e-12
[AUA, AGU]	99.7635	AUAAGU	9	66.1453	-0.592873	0.00831786	AUA3NAGU	24	177.229	0.82903	3.36626e-06	AUA6NAGU	8	59.3595	-0.749033	0.00112291	AUA9NAGU	13	96.9238	-0.0416618	0.831238	AUA12NAGU	14	104.885	0.0722187	0.727659	AUA15NAGU	19	143.036	0.51979	0.00579705
[AUA, AUA]	69.414	AUAAUA	8	58.7959	-0.239511	0.378688	AUA3NAUA	1	7.38454	-3.23265	3.52457e-14	AUA6NAUA	14	103.879	0.581608	0.00778793	AUA9NAUA	4	29.8227	-1.21881	7.85014e-05	AUA12NAUA	5	37.4588	-0.889922	0.00184012	AUA15NAUA	13	97.8665	0.495589	0.0249687
[AUA, AUC]	207.693	AUAAUC	18	132.291	-0.650744	3.59689e-05	AUA3NAUC	15	110.768	-0.906913	4.65603e-08	AUA6NAUC	20	148.399	-0.484976	0.00146091	AUA9NAUC	41	305.683	0.557579	1.48506e-05	AUA12NAUC	28	209.769	0.0143477	0.922181	AUA15NAUC	24	180.677	-0.201046	0.171484
[AUA, AUG]	244.381	AUAAUG	23	169.038	-0.531784	0.000219454	AUA3NAUG	30	221.536	-0.141589	0.308657	AUA6NAUG	15	111.299	-1.13469	9.77196e-13	AUA9NAUG	18	134.202	-0.864724	1.27066e-08	AUA12NAUG	19	142.343	-0.779757	1.84212e-07	AUA15NAUG	41	308.656	0.336867	0.00570361
[AUA, AUU]	143.033	AUAAUU	15	110.242	-0.375671	0.0381864	AUA3NAUU	35	258.459	0.853587	7.70637e-09	AUA6NAUU	20	148.399	0.0531312	0.769884	AUA9NAUU	19	141.658	-0.0139375	0.952861	AUA12NAUU	21	157.327	0.137418	0.419743	AUA15NAUU	22	165.62	0.211531	0.191362
[AUA, CAA]	95.3756	AUACAA	20	146.99	0.624022	0.0008152	AUA3NCAA	14	103.384	0.116314	0.570754	AUA6NCAA	15	111.299	0.222749	0.266061	AUA9NCAA	13	96.9238	0.0232298	0.885578	AUA12NCAA	13	97.3929	0.0301952	0.885578	AUA15NCAA	12	90.3383	-0.0782829	0.714011
[AUA, CAC]	112.44	AUACAC	16	117.592	0.0646355	0.693101	AUA3NCAC	21	155.075	0.463819	0.00850077	AUA6NCAC	12	89.0393	-0.336637	0.105371	AUA9NCAC	12	89.4681	-0.329706	0.105371	AUA12NCAC	20	149.835	0.414225	0.0189488	AUA15NCAC	20	150.564	0.421225	0.0162204
[AUA, CAG]	273.938	AUACAG	28	205.786	-0.41271	0.00190155	AUA3NCAG	38	280.613	0.0347286	0.7666	AUA6NCAG	34	252.278	-0.118837	0.3379	AUA9NCAG	55	410.062	0.581991	1.85845e-07	AUA12NCAG	34	254.72	-0.10494	0.409221	AUA15NCAG	27	203.261	-0.430516	0.00114229
[AUA, CAU]	90.0127	AUACAU	10	73.4948	-0.292485	0.184182	AUA3NCAU	9	66.4609	-0.437623	0.0550935	AUA6NCAU	24	178.079	0.984314	6.17936e-08	AUA9NCAU	20	149.114	0.728211	0.000129877	AUA12NCAU	9	67.4258	-0.416827	0.0669426	AUA15NCAU	18	135.507	0.590172	0.00219428
[AUA, CCA]	114.39	AUACCA	9	66.1453	-0.790247	0.000333756	AUA3NCCA	16	118.153	0.0466935	0.793352	AUA6NCCA	14	103.879	-0.139053	0.499297	AUA9NCCA	13	96.9238	-0.239036	0.242916	AUA12NCCA	28	209.769	0.874844	8.15305e-08	AUA15NCCA	13	97.8665	-0.225072	0.27291
[AUA, CCC]	99.3369	AUACCC	5	36.7474	-1.43469	6.99021e-08	AUA3NCCC	7	51.6918	-0.942395	0.000122279	AUA6NCCC	6	44.5196	-1.15789	5.72317e-06	AUA9NCCC	7	52.1897	-0.928564	0.000122279	AUA12NCCC	6	44.9506	-1.14399	5.72317e-06	AUA15NCCC	4	30.1128	-1.72195	5.42117e-10
[AUA, CCG]	47.4745	AUACCG	5	36.7474	-0.369511	0.277999	AUA3NCCG	5	36.9227	-0.362645	0.277999	AUA6NCCG	1	7.41994	-2.67767	1.30876e-08	AUA9NCCG	4	29.8227	-0.670742	0.0535444	AUA12NCCG	6	44.9506	-0.0788146	0.835846	AUA15NCCG	6	45.1692	-0.0718155	0.835846
[AUA, CCU]	109.088	AUACCU	8	58.7959	-0.891703	0.000107426	AUA3NCCU	14	103.384	-0.0774825	0.681088	AUA6NCCU	17	126.139	0.209524	0.268427	AUA9NCCU	12	89.4681	-0.286044	0.156085	AUA12NCCU	12	89.9011	-0.279079	0.178964	AUA15NCCU	9	67.7537	-0.687117	0.00203235
[AUA, CGA]	54.3611	AUACGA	11	80.8443	0.572572	0.02026	AUA3NCGA	12	88.6145	0.704969	0.00339388	AUA6NCGA	6	44.5196	-0.288132	0.368202	AUA9NCGA	3	22.367	-1.2812	0.000216804	AUA12NCGA	2	14.9835	-1.8592	1.65252e-06	AUA15NCGA	11	82.8101	0.607233	0.0132732
[AUA, CGC]	78.3116	AUACGC	8	58.7959	-0.413512	0.105454	AUA3NCGC	7	51.6918	-0.599291	0.0227433	AUA6NCGC	7	51.9396	-0.592393	0.0227433	AUA9NCGC	8	59.6454	-0.392816	0.126523	AUA12NCGC	6	44.9506	-0.800888	0.00288824	AUA15NCGC	3	22.5846	-1.79389	2.2821e-08
[AUA, CGG]	47.4745	AUACGG	11	80.8443	0.767993	0.00261833	AUA3NCGG	8	59.0763	0.315427	0.245891	AUA6NCGG	3	22.2598	-1.09271	0.00254756	AUA9NCGG	5	37.2784	-0.348814	0.277999	AUA12NCGG	4	29.967	-0.663777	0.0535444	AUA15NCGG	7	52.6974	0.150577	0.550709
[AUA, CGU]	72.2783	AUACGU	4	29.3979	-1.29785	1.55027e-05	AUA3NCGU	2	14.7691	-2.29098	2.55949e-10	AUA6NCGU	7	51.9396	-0.476728	0.0732143	AUA9NCGU	8	59.6454	-0.277151	0.298071	AUA12NCGU	18	134.852	0.899739	1.07749e-05	AUA15NCGU	8	60.2255	-0.263187	0.298071
[AUA, CUA]	47.1698	AUACUA	7	51.4464	0.125206	0.687885	AUA3NCUA	6	44.3073	-0.0903208	0.754652	AUA6NCUA	10	74.1994	0.653544	0.0141705	AUA9NCUA	7	52.1897	0.145902	0.617299	AUA12NCUA	7	52.4423	0.152868	0.617299	AUA15NCUA	1	7.52819	-2.64749	4.68818e-08
[AUA, CUC]	136.573	AUACUC	18	132.291	-0.0459613	0.760972	AUA3NCUC	12	88.6145	-0.624058	0.00138986	AUA6NCUC	14	103.879	-0.394767	0.0336792	AUA9NCUC	30	223.67	0.711701	4.34776e-06	AUA12NCUC	28	209.769	0.61913	8.60689e-05	AUA15NCUC	23	173.148	0.342337	0.0410414
[AUA, CUG]	279.423	AUACUG	34	249.882	-0.161203	0.207743	AUA3NCUG	33	243.69	-0.197405	0.126188	AUA6NCUG	42	311.637	0.157417	0.174955	AUA9NCUG	34	253.493	-0.140506	0.260067	AUA12NCUG	20	149.835	-0.899076	3.65876e-10	AUA15NCUG	39	293.6	0.0713977	0.531294
[AUA, CUU]	114.877	AUACUU	8	58.7959	-0.966308	1.96668e-05	AUA3NCUU	7	51.6918	-1.15209	8.73914e-07	AUA6NCUU	20	148.399	0.369384	0.0420503	AUA9NCUU	17	126.746	0.141851	0.441483	AUA12NCUU	17	127.36	0.148816	0.441483	AUA15NCUU	18	135.507	0.238278	0.185768
[AUA, GAA]	218.907	AUAGAA	30	220.484	0.0103595	0.961984	AUA3NGAA	19	140.306	-0.641738	2.91905e-05	AUA6NGAA	34	252.278	0.204696	0.128687	AUA9NGAA	40	298.227	0.446094	0.000506524	AUA12NGAA	35	262.212	0.260414	0.0500474	AUA15NGAA	40	301.128	0.460058	0.000318967
[AUA, GAC]	235.483	AUAGAC	41	301.329	0.355713	0.00435449	AUA3NGAC	36	265.844	0.174952	0.166417	AUA6NGAC	22	163.239	-0.528643	0.000301923	AUA9NGAC	24	178.936	-0.39618	0.00591287	AUA12NGAC	32	239.736	0.025823	0.818763	AUA15NGAC	32	240.902	0.0328222	0.783565
[AUA, GAG]	385.525	AUAGAG	53	389.523	0.0148832	0.885908	AUA3NGAG	46	339.689	-0.182609	0.08793	AUA6NGAG	55	408.097	0.0820871	0.435257	AUA9NGAG	31	231.126	-0.738144	3.66643e-10	AUA12NGAG	54	404.555	0.0695121	0.499614	AUA15NGAG	47	353.825	-0.123787	0.239755
[AUA, GAU]	221.101	AUAGAU	22	161.689	-0.451487	0.0025601	AUA3NGAU	31	228.921	0.050144	0.706437	AUA6NGAU	26	192.918	-0.196714	0.169221	AUA9NGAU	42	313.138	0.502096	6.69737e-05	AUA12NGAU	28	209.769	-0.0759014	0.596692	AUA15NGAU	48	361.353	0.708705	5.68233e-09
[AUA, GCA]	142.85	AUAGCA	29	213.135	0.577265	0.000202439	AUA3NGCA	24	177.229	0.311112	0.0575671	AUA6NGCA	21	155.819	0.125366	0.452976	AUA9NGCA	27	201.303	0.494868	0.00175234	AUA12NGCA	37	277.195	0.956399	4.57308e-11	AUA15NGCA	21	158.092	0.146262	0.388087
[AUA, GCC]	183.865	AUAGCC	15	110.242	-0.737968	1.4889e-05	AUA3NGCC	29	214.152	0.219988	0.133027	AUA6NGCC	12	89.0393	-1.04613	6.73161e-09	AUA9NGCC	23	171.481	-0.1006	0.490878	AUA12NGCC	24	179.802	-0.0322341	0.834196	AUA15NGCC	16	120.451	-0.610197	0.000235738
[AUA, GCG]	64.7823	AUAGCG	9	66.1453	0.0300397	0.930684	AUA3NGCG	7	51.6918	-0.325664	0.231266	AUA6NGCG	13	96.4592	0.574319	0.0146124	AUA9NGCG	6	44.7341	-0.534226	0.0571636	AUA12NGCG	9	67.4258	0.0577015	0.862403	AUA15NGCG	7	52.6974	-0.297869	0.271248
[AUA, GCU]	188.984	AUAGCU	23	169.038	-0.160915	0.291157	AUA3NGCU	28	206.767	0.129744	0.366336	AUA6NGCU	47	348.737	0.883876	4.0663e-12	AUA9NGCU	24	178.936	-0.0788182	0.60272	AUA12NGCU	26	194.786	0.0436243	0.759812	AUA15NGCU	30	225.846	0.257074	0.069538
[AUA, GGA]	175.942	AUAGGA	24	176.388	0.0036477	1	AUA3NGGA	27	199.383	0.180439	0.235527	AUA6NGGA	26	192.918	0.13289	0.376835	AUA9NGGA	20	149.114	-0.23869	0.134689	AUA12NGGA	25	187.294	0.0902032	0.564299	AUA15NGGA	13	97.8665	-0.846214	2.1949e-06
[AUA, GGC]	138.158	AUAGGC	11	80.8443	-0.773096	0.000111782	AUA3NGGC	21	155.075	0.166655	0.321464	AUA6NGGC	14	103.879	-0.411409	0.0289675	AUA9NGGC	11	82.0124	-0.7524	0.000152999	AUA12NGGC	22	164.819	0.254565	0.121346	AUA15NGGC	12	90.3383	-0.612905	0.00145981
[AUA, GGG]	77.8241	AUAGGG	8	58.7959	-0.404502	0.105454	AUA3NGGG	10	73.8454	-0.0757082	0.746528	AUA6NGGG	7	51.9396	-0.583383	0.0227433	AUA9NGGG	6	44.7341	-0.798843	0.00288824	AUA12NGGG	19	142.343	0.871087	1.46112e-05	AUA15NGGG	7	52.6974	-0.562486	0.0291716
[AUA, GGU]	123.897	AUAGGU	14	102.893	-0.267999	0.164155	AUA3NGGU	17	125.537	0.0189748	0.899576	AUA6NGGU	20	148.399	0.260339	0.146213	AUA9NGGU	16	119.291	-0.0546574	0.748973	AUA12NGGU	21	157.327	0.344625	0.0492075	AUA15NGGU	17	127.979	0.0467699	0.801505
[AUA, GUA]	58.3224	AUAGUA	11	80.8443	0.471097	0.0515236	AUA3NGUA	6	44.3073	-0.396506	0.167444	AUA6NGUA	12	89.0393	0.610393	0.0105826	AUA9NGUA	18	134.202	1.20229	2.97179e-08	AUA12NGUA	5	37.4588	-0.638745	0.0315481	AUA15NGUA	5	37.641	-0.631745	0.0417293
[AUA, GUC]	133.648	AUAGUC	24	176.388	0.400313	0.0170976	AUA3NGUC	22	162.46	0.281648	0.104062	AUA6NGUC	12	89.0393	-0.585922	0.00256291	AUA9NGUC	21	156.569	0.228364	0.178211	AUA12NGUC	9	67.4258	-0.987063	1.96379e-06	AUA15NGUC	15	112.923	-0.243098	0.182253
[AUA, GUG]	220.065	AUAGUG	27	198.436	-0.149255	0.282463	AUA3NGUG	30	221.536	0.00961437	0.924311	AUA6NGUG	24	178.079	-0.305415	0.0353665	AUA9NGUG	27	201.303	-0.128558	0.355029	AUA12NGUG	39	292.179	0.408922	0.00145449	AUA15NGUG	28	210.789	-0.0621263	0.665055
[AUA, GUU]	129.016	AUAGUU	14	102.893	-0.32641	0.088292	AUA3NGUU	21	155.075	0.265418	0.123384	AUA6NGUU	22	163.239	0.339431	0.0468149	AUA9NGUU	38	283.316	1.13486	4.44089e-14	AUA12NGUU	9	67.4258	-0.936178	8.45946e-06	AUA15NGUU	16	120.451	-0.099104	0.569301
[AUA, UAC]	141.875	AUAUAC	16	117.592	-0.270835	0.137243	AUA3NUAC	15	110.768	-0.357078	0.0515472	AUA6NUAC	27	200.338	0.497817	0.00169829	AUA9NUAC	26	193.848	0.450301	0.00454567	AUA12NUAC	7	52.4423	-1.43582	5.15649e-11	AUA15NUAC	19	143.036	0.0117537	0.952861
[AUA, UAU]	104.03	AUAUAU	29	213.135	1.03477	6.68839e-10	AUA3NUAU	10	73.8454	-0.494413	0.0246689	AUA6NUAU	15	111.299	0.0974485	0.63397	AUA9NUAU	15	111.835	0.10438	0.58718	AUA12NUAU	18	134.852	0.37438	0.0451624	AUA15NUAU	25	188.205	0.85531	7.79038e-07
[AUA, UCA]	98.179	AUAUCA	37	271.931	1.46975	5.41789e-14	AUA3NUCA	18	132.922	0.437091	0.0213678	AUA6NUCA	12	89.0393	-0.140973	0.51168	AUA9NUCA	14	104.379	0.0883512	0.673774	AUA12NUCA	21	157.327	0.680279	0.000213133	AUA15NUCA	12	90.3383	-0.120077	0.56074
[AUA, UCC]	110.429	AUAUCC	15	110.242	-0.00243606	1	AUA3NUCC	6	44.3073	-1.3175	7.28154e-08	AUA6NUCC	23	170.659	0.628	0.000266547	AUA9NUCC	14	104.379	-0.0812752	0.682493	AUA12NUCC	14	104.885	-0.0743099	0.733789	AUA15NUCC	17	127.979	0.212797	0.244235
[AUA, UCG]	37.1752	AUAUCG	7	51.4464	0.46873	0.137368	AUA3NUCG	8	59.0763	0.668241	0.0249907	AUA6NUCG	3	22.2598	-0.739898	0.0518939	AUA9NUCG	7	52.1897	0.489427	0.113344	AUA12NUCG	4	29.967	-0.310963	0.396125	AUA15NUCG	4	30.1128	-0.303964	0.396125
[AUA, UCU]	122.739	AUAUCU	20	146.99	0.260121	0.14473	AUA3NUCU	15	110.768	-0.148051	0.433812	AUA6NUCU	7	51.9396	-1.24069	5.7512e-08	AUA9NUCU	11	82.0124	-0.581679	0.00417013	AUA12NUCU	13	97.3929	-0.333706	0.0800647	AUA15NUCU	27	203.261	0.727741	8.77222e-06
[AUA, UGC]	70.5109	AUAUGC	4	29.3979	-1.26213	2.23696e-05	AUA3NUGC	6	44.3073	-0.670304	0.0118499	AUA6NUGC	4	29.6798	-1.24837	3.88501e-05	AUA9NUGC	16	119.291	0.758564	0.000482452	AUA12NUGC	6	44.9506	-0.649508	0.0158645	AUA15NUGC	6	45.1692	-0.642509	0.0158645
[AUA, UGG]	91.7191	AUAUGG	10	73.4948	-0.319579	0.140064	AUA3NUGG	10	73.8454	-0.312713	0.163459	AUA6NUGG	15	111.299	0.279148	0.183294	AUA9NUGG	4	29.8227	-1.62081	1.08379e-08	AUA12NUGG	17	127.36	0.473617	0.0180877	AUA15NUGG	8	60.2255	-0.606846	0.00945384
[AUA, UGU]	83.9793	AUAUGU	20	146.99	0.807609	3.1721e-05	AUA3NUGU	12	88.6145	0.0775088	0.704768	AUA6NUGU	18	133.559	0.66937	0.000692998	AUA9NUGU	20	149.114	0.828305	1.90503e-05	AUA12NUGU	12	89.9011	0.0983047	0.650272	AUA15NUGU	12	90.3383	0.105304	0.650272
[AUA, UUA]	56.4331	AUAUUA	9	66.1453	0.229097	0.367297	AUA3NUUA	5	36.9227	-0.612034	0.0494501	AUA6NUUA	9	66.7794	0.242862	0.323248	AUA9NUUA	11	82.0124	0.5393	0.0270735	AUA12NUUA	6	44.9506	-0.328203	0.276014	AUA15NUUA	16	120.451	1.09383	1.15491e-06
[AUA, UUC]	177.831	AUAUUC	20	146.99	-0.274795	0.0858354	AUA3NUUC	19	140.306	-0.34193	0.0332079	AUA6NUUC	25	185.498	0.0608972	0.713748	AUA9NUUC	25	186.392	0.0678291	0.675465	AUA12NUUC	17	127.36	-0.481599	0.00348362	AUA15NUUC	15	112.923	-0.655172	0.000134142
[AUA, UUG]	104.761	AUAUUG	21	154.339	0.559004	0.00231157	AUA3NUUG	16	118.153	0.173553	0.385111	AUA6NUUG	15	111.299	0.087342	0.683879	AUA9NUUG	13	96.9238	-0.112177	0.574572	AUA12NUUG	17	127.36	0.281811	0.149352	AUA15NUUG	14	105.395	0.00870262	1
[AUA, UUU]	148.944	AUAUUU	30	220.484	0.565903	0.000214117	AUA3NUUU	22	162.46	0.12531	0.461798	AUA6NUUU	36	267.118	0.842702	5.99176e-09	AUA9NUUU	23	171.481	0.20327	0.219416	AUA12NUUU	27	202.277	0.441561	0.0046604	AUA15NUUU	11	82.8101	-0.846895	1.34904e-05
[AUC, AAA]	871.255	AUCAAA	134	984.831	0.176781	0.00814115	AUC3NAAA	133	982.144	0.17284	0.0099211	AUC6NAAA	120	890.393	0.0313471	0.650822	AUC9NAAA	100	745.568	-0.224755	0.00187749	AUC12NAAA	95	711.717	-0.291791	6.38311e-05	AUC15NAAA	121	910.911	0.064216	0.343492
[AUC, AAC]	569.288	AUCAAC	120	881.938	0.631519	1.24969e-11	AUC3NAAC	105	775.377	0.44574	1.82706e-08	AUC6NAAC	78	578.755	0.023795	0.767999	AUC9NAAC	87	648.644	0.188268	0.0219057	AUC12NAAC	94	704.225	0.306879	0.000153372	AUC15NAAC	101	760.348	0.417501	1.55416e-07
[AUC, AAG]	1049.41	AUCAAG	182	1337.61	0.350077	3.21107e-09	AUC3NAAG	152	1122.45	0.0970762	0.117243	AUC6NAAG	154	1142.67	0.122834	0.044695	AUC9NAAG	150	1118.35	0.091798	0.138348	AUC12NAAG	161	1206.17	0.200861	0.000944153	AUC15NAAG	140	1053.95	0.00622675	0.913202
[AUC, AAU]	384.753	AUCAAU	51	374.824	-0.0377189	0.717004	AUC3NAAU	54	398.765	0.0516091	0.617328	AUC6NAAU	59	437.776	0.186263	0.0647772	AUC9NAAU	50	372.784	-0.0455916	0.663175	AUC12NAAU	40	299.67	-0.360554	0.00115773	AUC15NAAU	48	361.353	-0.0905208	0.379894
[AUC, ACA]	416.846	AUCACA	81	595.308	0.514123	2.0623e-08	AUC3NACA	45	332.304	-0.327008	0.00189155	AUC6NACA	50	370.997	-0.168106	0.101435	AUC9NACA	57	424.974	0.0278598	0.782925	AUC12NACA	54	404.555	-0.0431774	0.675758	AUC15NACA	56	421.579	0.0162892	0.863045
[AUC, ACC]	403.717	AUCACC	70	514.464	0.349727	0.000280592	AUC3NACC	70	516.918	0.356592	0.000194695	AUC6NACC	54	400.677	-0.0109044	0.915852	AUC9NACC	46	342.961	-0.235298	0.0256566	AUC12NACC	84	629.308	0.640423	5.00955e-12	AUC15NACC	72	542.03	0.425029	7.05585e-06
[AUC, ACG]	175.783	AUCACG	14	102.893	-0.772651	1.1514e-05	AUC3NACG	12	88.6145	-0.988178	7.36343e-08	AUC6NACG	23	170.659	-0.0426798	0.788724	AUC9NACG	20	149.114	-0.237382	0.134689	AUC12NACG	19	142.343	-0.304417	0.0567875	AUC15NACG	35	263.487	0.583938	3.17589e-05
[AUC, ACU]	341.172	AUCACU	59	433.619	0.345932	0.000831286	AUC3NACU	56	413.534	0.27751	0.00788955	AUC6NACU	45	333.897	-0.0310931	0.787776	AUC9NACU	46	342.961	0.00754759	0.939095	AUC12NACU	73	546.898	0.680776	5.46896e-12	AUC15NACU	50	376.41	0.141806	0.191452
[AUC, AGA]	424.869	AUCAGA	81	595.308	0.486619	9.69897e-08	AUC3NAGA	56	413.534	-0.0390104	0.704314	AUC6NAGA	76	563.915	0.408461	9.6601e-06	AUC9NAGA	52	387.695	-0.132095	0.194652	AUC12NAGA	57	427.03	0.00732059	0.94541	AUC15NAGA	64	481.804	0.18143	0.0584831
[AUC, AGC]	380.011	AUCAGC	73	536.512	0.497568	2.05755e-07	AUC3NAGC	58	428.303	0.17259	0.0914282	AUC6NAGC	35	259.698	-0.549209	2.00309e-06	AUC9NAGC	33	246.037	-0.627166	7.8113e-08	AUC12NAGC	54	404.555	0.0902928	0.372553	AUC15NAGC	43	323.712	-0.231331	0.0348632
[AUC, AGG]	330.048	AUCAGG	59	433.619	0.393752	0.000166186	AUC3NAGG	43	317.535	-0.0557603	0.637645	AUC6NAGG	37	274.538	-0.265673	0.0253877	AUC9NAGG	47	350.417	0.0863943	0.44346	AUC12NAGG	55	412.047	0.320131	0.00260375	AUC15NAGG	41	308.656	-0.096678	0.406503
[AUC, AGU]	298.502	AUCAGU	48	352.775	0.241007	0.034505	AUC3NAGU	42	310.151	0.0552277	0.656083	AUC6NAGU	52	385.837	0.370249	0.000881818	AUC9NAGU	27	201.303	-0.568372	1.12449e-05	AUC12NAGU	35	262.212	-0.187011	0.118504	AUC15NAGU	42	316.184	0.0830228	0.493407
[AUC, AUA]	207.693	AUCAUA	44	323.377	0.638763	5.59089e-07	AUC3NAUA	31	228.921	0.140393	0.315658	AUC6NAUA	23	170.659	-0.283342	0.0575453	AUC9NAUA	22	164.025	-0.340541	0.0225854	AUC12NAUA	28	209.769	0.0143477	0.922181	AUC15NAUA	31	233.374	0.168188	0.234353
[AUC, AUC]	621.439	AUCAUC	135	992.18	0.674989	9.63163e-12	AUC3NAUC	79	583.379	-0.09118	0.273647	AUC6NAUC	84	623.275	0.00425541	0.954802	AUC9NAUC	91	678.467	0.126664	0.113867	AUC12NAUC	80	599.341	-0.0522367	0.528973	AUC15NAUC	92	692.594	0.156396	0.0470478
[AUC, AUG]	731.212	AUCAUG	127	933.384	0.352181	7.18485e-07	AUC3NAUG	102	753.223	0.0427877	0.568083	AUC6NAUG	98	727.154	-0.00802907	0.916602	AUC9NAUG	72	536.809	-0.445882	4.86289e-08	AUC12NAUG	78	584.357	-0.323439	4.98859e-05	AUC15NAUG	77	579.671	-0.335056	3.0042e-05
[AUC, AUU]	427.969	AUCAUU	109	801.094	0.904465	4.22773e-13	AUC3NAUU	41	302.766	-0.499301	3.63994e-06	AUC6NAUU	57	422.937	-0.0170645	0.864003	AUC9NAUU	65	484.619	0.179345	0.0593176	AUC12NAUU	70	524.423	0.293226	0.00185754	AUC15NAUU	45	338.769	-0.337205	0.00130548
[AUC, CAA]	285.373	AUCCAA	33	242.533	-0.23467	0.0677359	AUC3NCAA	30	221.536	-0.365307	0.00513702	AUC6NCAA	23	170.659	-0.741737	8.32242e-08	AUC9NCAA	19	141.658	-1.01044	2.99817e-12	AUC12NCAA	29	217.261	-0.393421	0.0023965	AUC15NCAA	20	150.564	-0.922475	1.04124e-10
[AUC, CAC]	336.431	AUCCAC	89	654.104	0.959211	1.56297e-12	AUC3NCAC	51	376.612	0.162769	0.124875	AUC6NCAC	67	497.136	0.563332	2.24536e-08	AUC9NCAC	47	350.417	0.0587632	0.593281	AUC12NCAC	54	404.555	0.266027	0.0112571	AUC15NCAC	53	398.994	0.246059	0.0201594
[AUC, CAG]	819.651	AUCCAG	131	962.782	0.232201	0.000705889	AUC3NCAG	145	1070.76	0.385553	7.53049e-09	AUC6NCAG	87	645.535	-0.344514	5.4157e-06	AUC9NCAG	99	738.112	-0.151169	0.0377878	AUC12NCAG	132	988.912	0.270834	7.03613e-05	AUC15NCAG	160	1204.51	0.555367	5.07838e-12
[AUC, CAU]	269.327	AUCCAU	33	242.533	-0.151177	0.250974	AUC3NCAU	36	265.844	-0.0187802	0.896914	AUC6NCAU	35	259.698	-0.0525235	0.695884	AUC9NCAU	35	260.949	-0.0455916	0.728499	AUC12NCAU	26	194.786	-0.46747	0.000585257	AUC15NCAU	45	338.769	0.330943	0.00452139
[AUC, CCA]	342.266	AUCCCA	37	271.931	-0.331877	0.00472291	AUC3NCCA	33	243.69	-0.49007	5.03915e-05	AUC6NCCA	30	222.598	-0.620675	5.16927e-07	AUC9NCCA	43	320.594	-0.0943687	0.415116	AUC12NCCA	32	239.736	-0.513668	2.28863e-05	AUC15NCCA	37	278.543	-0.297216	0.0114748
[AUC, CCC]	297.226	AUCCCC	28	205.786	-0.530418	4.82538e-05	AUC3NCCC	68	502.149	0.756555	2.78533e-12	AUC6NCCC	34	252.278	-0.236546	0.05491	AUC9NCCC	45	335.505	0.174776	0.12134	AUC12NCCC	47	352.113	0.244477	0.0309053	AUC15NCCC	38	286.071	-0.0551848	0.649015
[AUC, CCG]	142.048	AUCCCG	16	117.592	-0.272597	0.137243	AUC3NCCG	10	73.8454	-0.943803	3.26368e-06	AUC6NCCG	22	163.239	0.2006	0.229894	AUC9NCCG	14	104.379	-0.444545	0.015441	AUC12NCCG	7	52.4423	-1.43758	5.15649e-11	AUC15NCCG	23	173.148	0.285626	0.081015
[AUC, CCU]	326.401	AUCCCU	35	257.232	-0.343578	0.00426094	AUC3NCCU	31	228.921	-0.511799	3.72926e-05	AUC6NCCU	36	267.118	-0.289171	0.015416	AUC9NCCU	46	342.961	0.0713976	0.511361	AUC12NCCU	44	329.637	0.0142326	0.876005	AUC15NCCU	51	383.938	0.234225	0.029546
[AUC, CGA]	162.654	AUCCGA	31	227.834	0.486179	0.00100227	AUC3NCGA	19	140.306	-0.213223	0.187033	AUC6NCGA	26	192.918	0.246187	0.112211	AUC9NCGA	14	104.379	-0.639965	0.000297263	AUC12NCGA	26	194.786	0.260085	0.0911002	AUC15NCGA	22	165.62	0.0260757	0.868862
[AUC, CGC]	234.316	AUCCGC	81	595.308	1.34518	0	AUC3NCGC	33	243.69	0.0565904	0.64778	AUC6NCGC	30	222.598	-0.0740144	0.607303	AUC9NCGC	41	305.683	0.383579	0.00193756	AUC12NCGC	24	179.802	-0.382045	0.0079548	AUC15NCGC	33	248.43	0.0843854	0.524153
[AUC, CGG]	142.048	AUCCGG	29	213.135	0.585384	0.000160166	AUC3NCGG	14	103.384	-0.458376	0.0127401	AUC6NCGG	18	133.559	-0.0889069	0.630828	AUC9NCGG	17	126.746	-0.164437	0.361336	AUC12NCGG	17	127.36	-0.157472	0.361336	AUC15NCGG	18	135.507	-0.0680106	0.719508
[AUC, CGU]	216.264	AUCCGU	37	271.931	0.330448	0.0112526	AUC3NCGU	50	369.227	0.771717	2.05626e-10	AUC6NCGU	41	304.217	0.492311	0.000111551	AUC9NCGU	32	238.582	0.141691	0.281434	AUC12NCGU	33	247.228	0.193051	0.150033	AUC15NCGU	33	248.43	0.20005	0.137734
[AUC, CUA]	141.137	AUCCUA	14	102.893	-0.455952	0.0150238	AUC3NCUA	18	132.922	-0.0865159	0.629589	AUC6NCUA	12	89.0393	-0.66458	0.000592972	AUC9NCUA	20	149.114	0.0793178	0.639168	AUC12NCUA	16	119.868	-0.235645	0.194402	AUC15NCUA	17	127.979	-0.141183	0.428908
[AUC, CUC]	408.64	AUCCUC	51	374.824	-0.124619	0.224911	AUC3NCUC	50	369.227	-0.146322	0.151769	AUC6NCUC	63	467.456	0.194001	0.050107	AUC9NCUC	55	410.062	0.00501226	0.972145	AUC12NCUC	47	352.113	-0.214793	0.0388634	AUC15NCUC	55	414.051	0.0189767	0.861735
[AUC, CUG]	836.062	AUCCUG	105	771.696	-0.115578	0.110568	AUC3NCUG	84	620.302	-0.43064	1.43704e-08	AUC6NCUG	138	1023.95	0.292466	1.29175e-05	AUC9NCUG	120	894.681	0.0977641	0.156264	AUC12NCUG	101	756.668	-0.14395	0.0478143	AUC15NCUG	89	670.009	-0.319429	1.86691e-05
[AUC, CUU]	343.724	AUCCUU	37	271.931	-0.338012	0.00371354	AUC3NCUU	30	221.536	-0.633709	2.7059e-07	AUC6NCUU	46	341.317	-0.0101392	0.90882	AUC9NCUU	39	290.771	-0.241367	0.0355069	AUC12NCUU	53	397.063	0.208116	0.0516186	AUC15NCUU	42	316.184	-0.120487	0.27611
[AUC, GAA]	654.991	AUCGAA	22	161.689	-2.01826	3.36352e-71	AUC3NGAA	69	509.533	-0.362298	2.12271e-05	AUC6NGAA	66	489.716	-0.41953	1.04911e-06	AUC9NGAA	84	626.277	-0.0646747	0.417984	AUC12NGAA	71	531.915	-0.30028	0.000354887	AUC15NGAA	80	602.255	-0.1211	0.135067
[AUC, GAC]	704.589	AUCGAC	75	551.211	-0.354178	1.36881e-05	AUC3NGAC	123	908.299	0.366384	4.20633e-07	AUC6NGAC	106	786.514	0.158689	0.0337871	AUC9NGAC	126	939.415	0.41498	7.52553e-09	AUC12NGAC	104	779.143	0.145105	0.0547838	AUC15NGAC	93	700.122	-0.00917662	0.893927
[AUC, GAG]	1153.53	AUCGAG	93	683.502	-0.755036	3.0434e-28	AUC3NGAG	170	1255.37	0.122062	0.0396283	AUC6NGAG	155	1150.09	-0.00430582	0.933603	AUC9NGAG	194	1446.4	0.326414	9.96981e-09	AUC12NGAG	129	966.437	-0.255306	4.41422e-05	AUC15NGAG	164	1234.62	0.0980181	0.0975272
[AUC, GAU]	661.556	AUCGAU	32	235.183	-1.49208	6.66633e-48	AUC3NGAU	71	524.303	-0.335463	6.07899e-05	AUC6NGAU	80	593.595	-0.156383	0.0550719	AUC9NGAU	108	805.213	0.283508	0.000187701	AUC12NGAU	86	644.291	-0.0381492	0.618577	AUC15NGAU	79	594.727	-0.153634	0.0588473
[AUC, GCA]	427.422	AUCGCA	41	301.329	-0.504322	2.89867e-06	AUC3NGCA	46	339.689	-0.331446	0.00167585	AUC6NGCA	50	370.997	-0.204253	0.047508	AUC9NGCA	50	372.784	-0.197321	0.0563239	AUC12NGCA	53	397.063	-0.106292	0.296266	AUC15NGCA	51	383.938	-0.154788	0.131247
[AUC, GCC]	550.141	AUCGCC	58	426.27	-0.368035	7.12335e-05	AUC3NGCC	100	738.454	0.424706	1.55961e-07	AUC6NGCC	98	727.154	0.402458	7.0926e-07	AUC9NGCC	62	462.252	-0.251123	0.00566779	AUC12NGCC	89	666.767	0.277379	0.000794208	AUC15NGCC	53	398.994	-0.463435	9.15126e-07
[AUC, GCG]	193.835	AUCGCG	18	132.291	-0.551118	0.000585749	AUC3NGCG	18	132.922	-0.544252	0.000732477	AUC6NGCG	31	230.018	0.246918	0.0806444	AUC9NGCG	30	223.67	0.206544	0.142667	AUC12NGCG	23	172.31	-0.169819	0.250773	AUC15NGCG	18	135.507	-0.516457	0.00139635
[AUC, GCU]	565.459	AUCGCU	54	396.872	-0.510747	5.72661e-08	AUC3NGCU	87	642.455	0.184175	0.0266899	AUC6NGCU	57	422.937	-0.41898	6.10357e-06	AUC9NGCU	65	484.619	-0.222571	0.0135614	AUC12NGCU	70	524.423	-0.10869	0.214271	AUC15NGCU	73	549.558	-0.0411493	0.653441
[AUC, GGA]	526.436	AUCGGA	40	293.979	-0.840544	3.59424e-16	AUC3NGGA	59	435.688	-0.272963	0.003707	AUC6NGGA	96	712.314	0.436255	1.19798e-07	AUC9NGGA	66	492.075	-0.0973818	0.286824	AUC12NGGA	72	539.407	0.0351144	0.690527	AUC15NGGA	48	361.353	-0.542849	2.8138e-08
[AUC, GGC]	413.381	AUCGGC	42	308.678	-0.421368	0.000107032	AUC3NGGC	62	457.842	0.147377	0.127488	AUC6NGGC	53	393.257	-0.0720006	0.481435	AUC9NGGC	72	536.809	0.376936	5.66486e-05	AUC12NGGC	72	539.407	0.383901	4.36677e-05	AUC15NGGC	59	444.163	0.103618	0.289903
[AUC, GGG]	232.857	AUCGGG	15	110.242	-1.07877	2.02551e-11	AUC3NGGG	32	236.305	0.0212061	0.889959	AUC6NGGG	24	178.079	-0.386933	0.00666463	AUC9NGGG	23	171.481	-0.441401	0.0020271	AUC12NGGG	27	202.277	-0.20311	0.137551	AUC15NGGG	16	120.451	-0.950999	1.38348e-09
[AUC, GGU]	370.712	AUCGGU	24	176.388	-1.07155	3.73784e-17	AUC3NGGU	47	347.074	-0.0950568	0.370772	AUC6NGGU	31	230.018	-0.688551	7.79992e-09	AUC9NGGU	59	439.885	0.246828	0.0154083	AUC12NGGU	55	412.047	0.15251	0.143067	AUC15NGGU	51	383.938	0.0505748	0.636381
[AUC, GUA]	174.506	AUCGUA	12	88.1938	-0.98453	6.54657e-08	AUC3NGUA	16	118.153	-0.562626	0.00085635	AUC6NGUA	12	89.0393	-0.970765	9.85156e-08	AUC9NGUA	22	164.025	-0.089364	0.550865	AUC12NGUA	21	157.327	-0.149513	0.323944	AUC15NGUA	31	233.374	0.419365	0.00407667
[AUC, GUC]	399.887	AUCGUC	21	154.339	-1.37349	2.28389e-26	AUC3NGUC	60	443.073	0.147949	0.138795	AUC6NGUC	57	422.937	0.0808475	0.423008	AUC9NGUC	59	439.885	0.137532	0.167761	AUC12NGUC	77	576.865	0.528641	1.38723e-08	AUC15NGUC	55	414.051	0.0502136	0.623879
[AUC, GUG]	658.456	AUCGUG	34	249.882	-1.39784	3.5184e-43	AUC3NGUG	73	539.072	-0.288609	0.000580217	AUC6NGUG	93	690.054	0.0676237	0.383623	AUC9NGUG	92	685.922	0.0589587	0.44519	AUC12NGUG	99	741.684	0.171719	0.0247853	AUC15NGUG	83	624.84	-0.0755993	0.357086
[AUC, GUU]	386.029	AUCGUU	32	235.183	-0.714923	1.17142e-09	AUC3NGUU	54	398.765	0.0468308	0.642894	AUC6NGUU	60	445.196	0.205733	0.0407455	AUC9NGUU	57	424.974	0.138664	0.171076	AUC12NGUU	47	352.113	-0.132672	0.211011	AUC15NGUU	60	451.692	0.226629	0.022636
[AUC, UAC]	424.504	AUCUAC	86	632.056	0.574272	1.73212e-10	AUC3NUAC	65	479.995	0.177241	0.0676027	AUC6NUAC	66	489.716	0.206166	0.0316846	AUC9NUAC	60	447.341	0.0755947	0.456541	AUC12NUAC	68	509.44	0.263132	0.00598319	AUC15NUAC	50	376.41	-0.173475	0.0835216
[AUC, UAU]	311.267	AUCUAU	34	249.882	-0.316902	0.0100158	AUC3NUAU	33	243.69	-0.353104	0.00444866	AUC6NUAU	38	281.958	-0.142672	0.234065	AUC9NUAU	40	298.227	-0.0617398	0.598678	AUC12NUAU	34	254.72	-0.28924	0.0186051	AUC15NUAU	34	255.959	-0.282241	0.0209315
[AUC, UCA]	293.761	AUCUCA	31	227.834	-0.366661	0.00386017	AUC3NUCA	30	221.536	-0.407101	0.00151813	AUC6NUCA	22	163.239	-0.847662	7.13354e-10	AUC9NUCA	25	186.392	-0.656305	7.63073e-07	AUC12NUCA	27	202.277	-0.538308	3.50353e-05	AUC15NUCA	28	210.789	-0.478842	0.000217698
[AUC, UCC]	330.413	AUCUCC	46	338.076	0.0330777	0.757122	AUC3NUCC	45	332.304	0.00823475	0.938095	AUC6NUCC	48	356.157	0.108243	0.321217	AUC9NUCC	39	290.771	-0.184386	0.117803	AUC12NUCC	39	292.179	-0.17742	0.127832	AUC15NUCC	67	504.389	0.610266	1.51386e-09
[AUC, UCG]	111.232	AUCUCG	15	110.242	-0.0128918	0.94651	AUC3NUCG	14	103.384	-0.105562	0.585447	AUC6NUCG	16	118.719	0.0939822	0.598733	AUC9NUCG	12	89.4681	-0.314123	0.120503	AUC12NUCG	16	119.868	0.107879	0.554695	AUC15NUCG	18	135.507	0.284804	0.112216
[AUC, UCU]	367.247	AUCUCU	53	389.523	0.0849555	0.40351	AUC3NUCU	47	347.074	-0.0815102	0.454509	AUC6NUCU	49	363.577	-0.0144905	0.911719	AUC9NUCU	40	298.227	-0.30034	0.00745599	AUC12NUCU	39	292.179	-0.329901	0.00347617	AUC15NUCU	44	331.24	-0.148872	0.173266
[AUC, UGC]	210.976	AUCUGC	50	367.474	0.800566	6.81029e-11	AUC3NUGC	39	287.997	0.448978	0.00056094	AUC6NUGC	45	333.897	0.662328	1.25172e-07	AUC9NUGC	28	208.759	-0.0152387	0.922365	AUC12NUGC	24	179.802	-0.230666	0.117297	AUC15NUGC	30	225.846	0.0982614	0.473583
[AUC, UGG]	274.432	AUCUGG	38	279.28	0.0252627	0.831796	AUC3NUGG	40	295.382	0.106129	0.379096	AUC6NUGG	37	274.538	0.000553205	0.965994	AUC9NUGG	43	320.594	0.224296	0.0541138	AUC12NUGG	41	307.162	0.162549	0.171292	AUC15NUGG	25	188.205	-0.544148	6.13215e-05
[AUC, UGU]	251.274	AUCUGU	33	242.533	-0.0510831	0.719206	AUC3NUGU	35	258.459	0.0406717	0.756622	AUC6NUGU	18	133.559	-0.911788	1.96114e-09	AUC9NUGU	33	246.037	-0.0303866	0.822742	AUC12NUGU	24	179.802	-0.482853	0.000619139	AUC15NUGU	29	218.318	-0.202835	0.127876
[AUC, UUA]	168.853	AUCUUA	16	117.592	-0.521985	0.00259305	AUC3NUUA	12	88.6145	-0.930157	5.43579e-07	AUC6NUUA	15	111.299	-0.60133	0.000517707	AUC9NUUA	20	149.114	-0.179361	0.262774	AUC12NUUA	15	112.376	-0.587433	0.000661612	AUC15NUUA	10	75.2819	-1.1654	1.19296e-09
[AUC, UUC]	532.089	AUCUUC	102	749.647	0.494544	1.06961e-09	AUC3NUUC	81	598.148	0.168835	0.0496548	AUC6NUUC	92	682.634	0.359445	1.45417e-05	AUC9NUUC	106	790.302	0.570736	1.37179e-11	AUC12NUUC	75	561.882	0.0785993	0.364627	AUC15NUUC	91	685.066	0.364574	1.13628e-05
[AUC, UUG]	313.455	AUCUUG	45	330.727	0.0773823	0.478508	AUC3NUUG	31	228.921	-0.453409	0.000304456	AUC6NUUG	34	252.278	-0.313243	0.0102839	AUC9NUUG	42	313.138	-0.00145693	1	AUC12NUUG	36	269.703	-0.216884	0.0750918	AUC15NUUG	24	180.677	-0.794847	2.40138e-09
[AUC, UUU]	445.656	AUCUUU	60	440.969	-0.015255	0.866761	AUC3NUUU	50	369.227	-0.271423	0.00699107	AUC6NUUU	68	504.556	0.179082	0.0557934	AUC9NUUU	51	380.239	-0.229024	0.021674	AUC12NUUU	50	374.588	-0.250628	0.0132232	AUC15NUUU	56	421.579	-0.0801297	0.415577
[AUG, AAA]	1025.16	AUGAAA	85	624.706	-0.714594	4.46308e-23	AUG3NAAA	139	1026.45	0.00182192	0.982388	AUG6NAAA	95	704.894	-0.540365	1.22765e-14	AUG9NAAA	111	827.58	-0.308873	4.66469e-06	AUG12NAAA	99	741.684	-0.466967	1.53393e-11	AUG15NAAA	100	752.819	-0.445468	1.03879e-10
[AUG, AAC]	669.849	AUGAAC	91	668.803	-0.00225408	0.978208	AUG3NAAC	82	605.532	-0.145631	0.0732592	AUG6NAAC	74	549.075	-0.286831	0.00052663	AUG9NAAC	85	633.732	-0.0799613	0.318985	AUG12NAAC	88	659.275	-0.0229553	0.762951	AUG15NAAC	104	782.932	0.225052	0.00302914
[AUG, AAG]	1234.78	AUGAAG	165	1212.66	-0.0260719	0.656648	AUG3NAAG	116	856.607	-0.527547	1.18296e-16	AUG6NAAG	132	979.432	-0.334235	5.17167e-08	AUG9NAAG	121	902.137	-0.452834	5.3463e-13	AUG12NAAG	158	1183.7	-0.0609516	0.299864	AUG15NAAG	123	925.968	-0.415219	2.80074e-11
[AUG, AAU]	452.716	AUGAAU	47	345.426	-0.390232	0.000130126	AUG3NAAU	51	376.612	-0.26553	0.00833994	AUG6NAAU	41	304.217	-0.573505	5.66724e-08	AUG9NAAU	43	320.594	-0.49786	2.00768e-06	AUG12NAAU	59	442.014	-0.0345163	0.71328	AUG15NAAU	60	451.692	-0.00326965	0.973499
[AUG, ACA]	490.479	AUGACA	47	345.426	-0.505815	4.97861e-07	AUG3NACA	41	302.766	-0.695986	2.61124e-11	AUG6NACA	49	363.577	-0.431929	1.5849e-05	AUG9NACA	55	410.062	-0.258347	0.00766012	AUG12NACA	54	404.555	-0.277854	0.00448987	AUG15NACA	45	338.769	-0.53389	1.47714e-07
[AUG, ACC]	475.03	AUGACC	70	514.464	0.11505	0.215139	AUG3NACC	56	413.534	-0.200013	0.0408219	AUG6NACC	54	400.677	-0.245581	0.0124176	AUG9NACC	49	365.328	-0.378827	0.00014577	AUG12NACC	42	314.654	-0.594254	1.14294e-08	AUG15NACC	35	263.487	-0.850289	4.06922e-15
[AUG, ACG]	206.833	AUGACG	21	154.339	-0.422366	0.00527104	AUG3NACG	23	169.844	-0.284255	0.0568871	AUG6NACG	27	200.338	-0.0460311	0.728975	AUG9NACG	26	193.848	-0.093547	0.516789	AUG12NACG	19	142.343	-0.539094	0.000494588	AUG15NACG	21	158.092	-0.387705	0.0103315
[AUG, ACU]	401.437	AUGACU	31	227.834	-0.817191	4.03118e-12	AUG3NACU	48	354.458	-0.179559	0.0873147	AUG6NACU	34	252.278	-0.67016	4.87771e-09	AUG9NACU	70	521.897	0.378592	6.72049e-05	AUG12NACU	37	277.195	-0.534273	1.82878e-06	AUG15NACU	37	278.543	-0.527273	2.77074e-06
[AUG, AGA]	499.919	AUGAGA	62	455.668	-0.133712	0.154897	AUG3NAGA	42	310.151	-0.688725	2.05248e-11	AUG6NAGA	41	304.217	-0.716592	3.8593e-12	AUG9NAGA	49	365.328	-0.452502	4.29824e-06	AUG12NAGA	54	404.555	-0.305359	0.00158434	AUG15NAGA	68	511.917	0.0342156	0.706171
[AUG, AGC]	447.138	AUGAGC	80	587.959	0.394995	1.14867e-05	AUG3NAGC	45	332.304	-0.428214	3.71162e-05	AUG6NAGC	52	385.837	-0.212729	0.0346017	AUG9NAGC	58	432.429	-0.048256	0.613128	AUG12NAGC	68	509.44	0.188191	0.0449949	AUG15NAGC	76	572.143	0.355655	8.90997e-05
[AUG, AGG]	388.349	AUGAGG	71	521.813	0.426179	8.69658e-06	AUG3NAGG	44	324.92	-0.25727	0.0183256	AUG6NAGG	42	311.637	-0.317486	0.00406644	AUG9NAGG	39	290.771	-0.417469	0.000194793	AUG12NAGG	66	494.456	0.348488	0.000355415	AUG15NAGG	51	383.938	-0.0164816	0.885615
[AUG, AGU]	351.231	AUGAGU	23	169.038	-1.05507	7.81143e-16	AUG3NAGU	36	265.844	-0.401842	0.000616693	AUG6NAGU	50	370.997	0.0789883	0.457016	AUG9NAGU	27	201.303	-0.803049	1.38213e-10	AUG12NAGU	45	337.129	-0.0591176	0.593818	AUG15NAGU	34	255.959	-0.456509	0.000113325
[AUG, AUA]	244.381	AUGAUA	19	139.64	-0.807418	9.69952e-08	AUG3NAUA	19	140.306	-0.800553	9.69952e-08	AUG6NAUA	26	192.918	-0.341142	0.0147209	AUG9NAUA	22	164.025	-0.575218	7.25643e-05	AUG12NAUA	21	157.327	-0.635367	1.32776e-05	AUG15NAUA	29	218.318	-0.162704	0.226885
[AUG, AUC]	731.212	AUGAUC	91	668.803	-0.128709	0.0976004	AUG3NAUC	89	657.224	-0.153904	0.0470445	AUG6NAUC	90	667.794	-0.130886	0.0921952	AUG9NAUC	78	581.543	-0.330405	3.87842e-05	AUG12NAUC	78	584.357	-0.323439	4.98859e-05	AUG15NAUC	88	662.481	-0.142411	0.064554
[AUG, AUG]	860.376	AUGAUG	134	984.831	0.194909	0.00361059	AUG3NAUG	100	738.454	-0.220458	0.00227112	AUG6NAUG	171	1268.81	0.560437	5.90106e-12	AUG9NAUG	122	909.592	0.0802534	0.234777	AUG12NAUG	122	913.995	0.0872187	0.199926	AUG15NAUG	138	1038.89	0.272005	3.96675e-05
[AUG, AUU]	503.567	AUGAUU	58	426.27	-0.240415	0.0105392	AUG3NAUU	53	391.381	-0.36361	0.000156989	AUG6NAUU	58	430.356	-0.22665	0.0154733	AUG9NAUU	51	380.239	-0.405274	2.98396e-05	AUG12NAUU	57	427.03	-0.237844	0.0116216	AUG15NAUU	52	391.466	-0.363295	0.000156989
[AUG, CAA]	335.783	AUGCAA	26	191.087	-0.813301	2.15214e-10	AUG3NCAA	23	169.844	-0.983313	1.00982e-13	AUG6NCAA	37	274.538	-0.290523	0.0136064	AUG9NCAA	44	328.05	-0.0336127	0.756415	AUG12NCAA	36	269.703	-0.316154	0.00733722	AUG15NCAA	37	278.543	-0.269627	0.0215659
[AUG, CAC]	395.859	AUGCAC	34	249.882	-0.663736	8.21847e-09	AUG3NCAC	53	391.381	-0.0164127	0.858645	AUG6NCAC	72	534.236	0.432491	5.87867e-06	AUG9NCAC	54	402.607	0.024385	0.80455	AUG12NCAC	56	419.539	0.0838177	0.401117	AUG15NCAC	34	255.959	-0.629075	3.814e-08
[AUG, CAG]	964.436	AUGCAG	113	830.492	-0.21572	0.00155547	AUG3NCAG	114	841.838	-0.196143	0.00409238	AUG6NCAG	104	771.674	-0.321695	4.00139e-06	AUG9NCAG	116	864.858	-0.157222	0.020629	AUG12NCAG	137	1026.37	0.0897946	0.164667	AUG15NCAG	81	609.784	-0.661388	3.31422e-19
[AUG, CAU]	316.902	AUGCAU	29	213.135	-0.572267	5.97906e-06	AUG3NCAU	24	177.229	-0.83842	2.37882e-10	AUG6NCAU	34	252.278	-0.329021	0.00642792	AUG9NCAU	34	253.493	-0.322089	0.00734595	AUG12NCAU	29	217.261	-0.544605	1.45466e-05	AUG15NCAU	36	271.015	-0.225662	0.0579477
[AUG, CCA]	402.725	AUGCCA	41	301.329	-0.418455	0.000119165	AUG3NCCA	50	369.227	-0.125285	0.221345	AUG6NCCA	39	289.378	-0.47684	1.42588e-05	AUG9NCCA	30	223.67	-0.84842	6.39718e-13	AUG12NCCA	37	277.195	-0.538892	1.28746e-06	AUG15NCCA	45	338.769	-0.249493	0.0188177
[AUG, CCC]	349.729	AUGCCC	42	308.678	-0.180133	0.110436	AUG3NCCC	57	420.919	0.267306	0.0105617	AUG6NCCC	38	281.958	-0.310758	0.00683024	AUG9NCCC	59	439.885	0.330889	0.00135928	AUG12NCCC	49	367.096	0.0699215	0.525826	AUG15NCCC	40	301.128	-0.215861	0.0549025
[AUG, CCG]	167.14	AUGCCG	17	124.941	-0.419811	0.0140027	AUG3NCCG	14	103.384	-0.693053	9.42465e-05	AUG6NCCG	24	178.079	0.0914537	0.554339	AUG9NCCG	21	156.569	-0.0942595	0.579168	AUG12NCCG	12	89.9011	-0.894649	1.37225e-06	AUG15NCCG	7	52.6974	-1.66526	4.02135e-15
[AUG, CCU]	384.058	AUGCCU	28	205.786	-0.900183	1.60539e-13	AUG3NCCU	45	332.304	-0.208819	0.0520643	AUG6NCCU	56	415.517	0.113582	0.258183	AUG9NCCU	50	372.784	-0.0429851	0.689524	AUG12NCCU	44	329.637	-0.220444	0.0433615	AUG15NCCU	39	293.6	-0.387475	0.000543101
[AUG, CGA]	191.385	AUGCGA	28	205.786	0.104661	0.452163	AUG3NCGA	18	132.922	-0.525903	0.00125944	AUG6NCGA	14	103.879	-0.881574	3.52637e-07	AUG9NCGA	25	186.392	-0.0381411	0.797087	AUG12NCGA	19	142.343	-0.427104	0.00724578	AUG15NCGA	17	127.979	-0.58057	0.000411784
[AUG, CGC]	275.706	AUGCGC	16	117.592	-1.22935	7.58458e-16	AUG3NCGC	40	295.382	0.0994474	0.42697	AUG6NCGC	21	155.819	-0.823265	6.48807e-09	AUG9NCGC	27	201.303	-0.453763	0.000588375	AUG12NCGC	44	329.637	0.257747	0.0283117	AUG15NCGC	43	323.712	0.231579	0.0501442
[AUG, CGG]	167.14	AUGCGG	12	88.1938	-0.922311	6.47659e-07	AUG3NCGG	18	132.922	-0.330483	0.0498471	AUG6NCGG	16	118.719	-0.493509	0.00452283	AUG9NCGG	10	74.5568	-1.16465	2.3136e-09	AUG12NCGG	17	127.36	-0.392149	0.0197103	AUG15NCGG	22	165.62	-0.0131809	0.956374
[AUG, CGU]	254.465	AUGCGU	27	198.436	-0.358795	0.00843876	AUG3NCGU	41	302.766	0.250736	0.0379531	AUG6NCGU	22	163.239	-0.640486	7.89763e-06	AUG9NCGU	26	193.848	-0.392546	0.00457846	AUG12NCGU	21	157.327	-0.693703	1.58357e-06	AUG15NCGU	17	127.979	-0.991558	8.17693e-11
[AUG, CUA]	166.068	AUGCUA	11	80.8443	-1.03855	5.01341e-08	AUG3NCUA	27	199.383	0.26377	0.0843988	AUG6NCUA	10	74.1994	-1.16229	1.97149e-09	AUG9NCUA	15	111.835	-0.570397	0.00118633	AUG12NCUA	16	119.868	-0.470322	0.00652101	AUG15NCUA	20	150.564	-0.141395	0.400296
[AUG, CUC]	480.823	AUGCUC	33	242.533	-0.987327	4.63438e-19	AUG3NCUC	47	347.074	-0.470266	3.10468e-06	AUG6NCUC	56	415.517	-0.210601	0.0300201	AUG9NCUC	50	372.784	-0.367168	0.00021722	AUG12NCUC	59	442.014	-0.121416	0.199464	AUG15NCUC	37	278.543	-0.787607	1.7609e-13
[AUG, CUG]	983.746	AUGCUG	106	779.045	-0.336579	1.02779e-06	AUG3NCUG	98	723.685	-0.442924	2.95304e-10	AUG6NCUG	113	838.453	-0.230556	0.000623567	AUG9NCUG	103	767.935	-0.357303	2.40074e-07	AUG12NCUG	81	606.832	-0.696988	2.24008e-21	AUG15NCUG	106	797.988	-0.301919	1.03985e-05
[AUG, CUU]	404.441	AUGCUU	34	249.882	-0.69468	1.4961e-09	AUG3NCUU	35	258.459	-0.645994	1.24995e-08	AUG6NCUU	55	408.097	0.0129816	0.888445	AUG9NCUU	38	283.316	-0.513519	3.75427e-06	AUG12NCUU	46	344.621	-0.230919	0.0311424	AUG15NCUU	61	459.22	0.183256	0.0612634
[AUG, GAA]	770.691	AUGGAA	55	404.222	-0.931006	3.78776e-27	AUG3NGAA	92	679.378	-0.181938	0.0156974	AUG6NGAA	91	675.214	-0.190806	0.0115871	AUG9NGAA	89	663.555	-0.215936	0.0047315	AUG12NGAA	71	531.915	-0.534957	3.20521e-11	AUG15NGAA	91	685.066	-0.16991	0.0242236
[AUG, GAC]	829.05	AUGGAC	114	837.841	0.0152167	0.825594	AUG3NGAC	107	790.146	-0.0693404	0.332565	AUG6NGAC	114	845.873	0.0289813	0.67797	AUG9NGAC	97	723.201	-0.197064	0.00713018	AUG12NGAC	115	861.552	0.0554786	0.422412	AUG15NGAC	94	707.65	-0.228423	0.00202326
[AUG, GAG]	1357.29	AUGGAG	177	1300.86	-0.0612662	0.277477	AUG3NGAG	158	1166.76	-0.218225	0.000155071	AUG6NGAG	147	1090.73	-0.315435	7.43899e-08	AUG9NGAG	146	1088.53	-0.318351	5.86105e-08	AUG12NGAG	159	1191.19	-0.188327	0.00100547	AUG15NGAG	171	1287.32	-0.0763583	0.173475
[AUG, GAU]	778.415	AUGGAU	90	661.453	-0.2349	0.00203729	AUG3NGAU	92	679.378	-0.196325	0.0094984	AUG6NGAU	85	630.695	-0.303597	8.92455e-05	AUG9NGAU	81	603.91	-0.366206	2.80283e-06	AUG12NGAU	70	524.423	-0.569808	1.68049e-12	AUG15NGAU	77	579.671	-0.425305	7.43839e-08
[AUG, GCA]	502.923	AUGGCA	56	411.571	-0.289196	0.00262168	AUG3NGCA	70	516.918	0.0395982	0.661304	AUG6NGCA	48	356.157	-0.497824	5.04738e-07	AUG9NGCA	71	529.353	0.0738928	0.418555	AUG12NGCA	40	299.67	-0.746961	6.13557e-13	AUG15NGCA	44	331.24	-0.602458	2.32818e-09
[AUG, GCC]	647.32	AUGGCC	100	734.948	0.183163	0.0179346	AUG3NGCC	62	457.842	-0.499631	1.22198e-08	AUG6NGCC	58	430.356	-0.588947	3.3262e-11	AUG9NGCC	54	402.607	-0.685109	4.02167e-14	AUG12NGCC	80	599.341	-0.111103	0.174034	AUG15NGCC	57	429.107	-0.593142	2.64194e-11
[AUG, GCG]	228.075	AUGGCG	22	161.689	-0.496288	0.000822672	AUG3NGCG	33	243.69	0.0955402	0.461961	AUG6NGCG	21	155.819	-0.549638	0.000233704	AUG9NGCG	24	178.936	-0.350061	0.0151701	AUG12NGCG	24	179.802	-0.343095	0.0175158	AUG15NGCG	31	233.374	0.0331375	0.816087
[AUG, GCU]	665.343	AUGGCU	70	514.464	-0.371029	1.07504e-05	AUG3NGCU	67	494.764	-0.427357	5.79746e-07	AUG6NGCU	57	422.937	-0.653657	1.79162e-13	AUG9NGCU	70	521.897	-0.350332	3.27294e-05	AUG12NGCU	52	389.571	-0.77221	1.72603e-17	AUG15NGCU	72	542.03	-0.295726	0.00039748
[AUG, GGA]	619.428	AUGGGA	81	595.308	-0.0572993	0.491135	AUG3NGGA	78	575.994	-0.104881	0.213712	AUG6NGGA	73	541.656	-0.19356	0.0238513	AUG9NGGA	89	663.555	0.0992806	0.209161	AUG12NGGA	79	591.849	-0.0657067	0.438025	AUG15NGGA	91	685.066	0.145306	0.0676587
[AUG, GGC]	486.402	AUGGGC	72	529.163	0.121562	0.177298	AUG3NGGC	79	583.379	0.262284	0.00300543	AUG6NGGC	61	452.616	-0.103861	0.281768	AUG9NGGC	52	387.695	-0.327226	0.000912614	AUG12NGGC	69	516.931	0.0878237	0.327902	AUG15NGGC	54	406.522	-0.258814	0.00820217
[AUG, GGG]	273.99	AUGGGG	23	169.038	-0.696775	5.56214e-07	AUG3NGGG	29	214.152	-0.35549	0.00660258	AUG6NGGG	40	296.798	0.115356	0.336217	AUG9NGGG	31	231.126	-0.245444	0.0558223	AUG12NGGG	28	209.769	-0.38532	0.00361624	AUG15NGGG	33	248.43	-0.141282	0.255558
[AUG, GGU]	436.196	AUGGGU	58	426.27	-0.0332074	0.733574	AUG3NGGU	39	287.997	-0.59892	3.48142e-08	AUG6NGGU	50	370.997	-0.233568	0.0221555	AUG9NGGU	53	395.151	-0.142571	0.155153	AUG12NGGU	42	314.654	-0.471209	9.80033e-06	AUG15NGGU	44	331.24	-0.397096	0.000148007
[AUG, GUA]	205.332	AUGGUA	12	88.1938	-1.21921	4.60712e-12	AUG3NGUA	27	199.383	-0.0424156	0.765637	AUG6NGUA	15	111.299	-0.883514	1.04854e-07	AUG9NGUA	17	126.746	-0.69601	1.76098e-05	AUG12NGUA	24	179.802	-0.191545	0.203147	AUG15NGUA	16	120.451	-0.769508	2.20323e-06
[AUG, GUC]	470.525	AUGGUC	53	389.523	-0.272564	0.00576883	AUG3NGUC	55	406.15	-0.212258	0.0282039	AUG6NGUC	30	222.598	-1.07983	1.89371e-21	AUG9NGUC	45	335.505	-0.487934	1.93641e-06	AUG12NGUC	50	374.588	-0.328966	0.000960595	AUG15NGUC	27	203.261	-1.21094	1.34885e-25
[AUG, GUG]	774.767	AUGGUG	93	683.502	-0.180818	0.0172089	AUG3NGUG	80	590.763	-0.391183	6.23258e-07	AUG6NGUG	77	571.335	-0.439425	2.56614e-08	AUG9NGUG	83	618.821	-0.324241	2.90406e-05	AUG12NGUG	96	719.209	-0.107352	0.1475	AUG15NGUG	92	692.594	-0.161754	0.0323638
[AUG, GUU]	454.218	AUGGUU	33	242.533	-0.905205	8.38841e-16	AUG3NGUU	44	324.92	-0.483302	3.67301e-06	AUG6NGUU	35	259.698	-0.806552	2.87646e-13	AUG9NGUU	32	238.582	-0.928903	1.90494e-16	AUG12NGUU	34	254.72	-0.834475	5.57193e-14	AUG15NGUU	40	301.128	-0.59301	2.36115e-08
[AUG, UAC]	499.49	AUGUAC	71	521.813	0.0630779	0.471879	AUG3NUAC	49	361.843	-0.465094	2.92958e-06	AUG6NUAC	80	593.595	0.249023	0.00405576	AUG9NUAC	87	648.644	0.376971	9.37171e-06	AUG12NUAC	42	314.654	-0.66669	9.64196e-11	AUG15NUAC	49	368.881	-0.437298	9.97046e-06
[AUG, UAU]	366.25	AUGUAU	64	470.367	0.360959	0.000319373	AUG3NUAU	50	369.227	0.0116808	0.911958	AUG6NUAU	28	207.758	-0.817922	3.34083e-11	AUG9NUAU	53	395.151	0.109576	0.293456	AUG12NUAU	37	277.195	-0.401926	0.000444322	AUG15NUAU	30	225.846	-0.69749	7.67054e-09
[AUG, UCA]	345.652	AUGUCA	41	301.329	-0.197983	0.077019	AUG3NUCA	41	302.766	-0.191117	0.0916038	AUG6NUCA	36	267.118	-0.371845	0.00141208	AUG9NUCA	29	216.215	-0.676857	3.73711e-08	AUG12NUCA	40	299.67	-0.205945	0.0704547	AUG15NUCA	27	203.261	-0.765986	8.68844e-10
[AUG, UCC]	388.778	AUGUCC	41	301.329	-0.367609	0.000802814	AUG3NUCC	62	457.842	0.235901	0.0177618	AUG6NUCC	39	289.378	-0.425994	0.000120964	AUG9NUCC	39	290.771	-0.419062	0.000168941	AUG12NUCC	45	337.129	-0.205646	0.0537091	AUG15NUCC	45	338.769	-0.198647	0.0639732
[AUG, UCG]	130.88	AUGUCG	10	73.4948	-0.832531	4.56136e-05	AUG3NUCG	20	147.691	0.174335	0.309652	AUG6NUCG	15	111.299	-0.233804	0.199393	AUG9NUCG	18	134.202	0.0361621	0.854103	AUG12NUCG	12	89.9011	-0.541835	0.00580477	AUG15NUCG	16	120.451	-0.119798	0.488426
[AUG, UCU]	432.119	AUGUCU	50	367.474	-0.233786	0.0214979	AUG3NUCU	37	273.228	-0.661323	1.86565e-09	AUG6NUCU	36	267.118	-0.693952	3.72522e-10	AUG9NUCU	42	313.138	-0.464628	1.26697e-05	AUG12NUCU	46	344.621	-0.326418	0.00179608	AUG15NUCU	55	414.051	-0.0616212	0.536279
[AUG, UGC]	248.243	AUGUGC	24	176.388	-0.493005	0.000464802	AUG3NUGC	26	191.998	-0.370661	0.00759047	AUG6NUGC	35	259.698	0.0650806	0.594845	AUG9NUGC	20	149.114	-0.735342	6.11542e-07	AUG12NUGC	16	119.868	-1.05031	1.67637e-11	AUG15NUGC	35	263.487	0.0859769	0.507425
[AUG, UGG]	322.909	AUGUGG	45	330.727	0.0345114	0.754623	AUG3NUGG	41	302.766	-0.0929238	0.424473	AUG6NUGG	40	296.798	-0.121649	0.296783	AUG9NUGG	38	283.316	-0.188718	0.104394	AUG12NUGG	16	119.868	-1.42968	9.80176e-23	AUG15NUGG	39	293.6	-0.137279	0.243369
[AUG, UGU]	295.66	AUGUGU	22	161.689	-0.870722	2.99064e-10	AUG3NUGU	21	155.075	-0.930971	2.28443e-11	AUG6NUGU	45	333.897	0.175464	0.130276	AUG9NUGU	40	298.227	0.0124705	0.934662	AUG12NUGU	28	209.769	-0.495137	0.000129181	AUG15NUGU	43	323.712	0.130772	0.261166
[AUG, UUA]	198.68	AUGUUA	16	117.592	-0.756662	4.9667e-06	AUG3NUUA	18	132.922	-0.579871	0.000285769	AUG6NUUA	20	148.399	-0.42097	0.00617845	AUG9NUUA	25	186.392	-0.0921096	0.508226	AUG12NUUA	19	142.343	-0.481073	0.00201065	AUG15NUUA	16	120.451	-0.722001	9.07997e-06
[AUG, UUC]	626.079	AUGUUC	47	345.426	-0.857969	1.1158e-19	AUG3NUUC	87	642.455	0.0372513	0.653342	AUG6NUUC	75	556.495	-0.169975	0.0417861	AUG9NUUC	71	529.353	-0.242114	0.00431164	AUG12NUUC	71	531.915	-0.235149	0.00573705	AUG15NUUC	76	572.143	-0.12997	0.118842
[AUG, UUG]	368.824	AUGUUG	40	293.979	-0.32722	0.00357624	AUG3NUUG	28	206.767	-0.834927	1.13102e-11	AUG6NUUG	47	348.737	-0.0807943	0.455767	AUG9NUUG	28	208.759	-0.821096	2.20268e-11	AUG12NUUG	39	292.179	-0.336084	0.00273814	AUG15NUUG	33	248.43	-0.570093	1.04783e-06
[AUG, UUU]	524.379	AUGUUU	67	492.415	-0.0907333	0.315651	AUG3NUUU	43	317.535	-0.723692	1.00085e-12	AUG6NUUU	62	460.036	-0.188862	0.0413747	AUG9NUUU	59	439.885	-0.253483	0.00681948	AUG12NUUU	54	404.555	-0.374273	9.33843e-05	AUG15NUUU	46	346.297	-0.5986	1.43033e-09
[AUU, AAA]	600.01	AUUAAA	93	683.502	0.187958	0.0190791	AUU3NAAA	81	598.148	-0.00448475	0.953944	AUU6NAAA	64	474.876	-0.337436	0.000136347	AUU9NAAA	82	611.365	0.0270478	0.752043	AUU12NAAA	91	681.75	0.184256	0.022026	AUU15NAAA	82	617.312	0.0410123	0.6262
[AUU, AAC]	392.054	AUUAAC	24	176.388	-1.1523	4.79078e-20	AUU3NAAC	54	398.765	0.0244891	0.803585	AUU6NAAC	62	460.036	0.230697	0.0198441	AUU9NAAC	50	372.784	-0.0727117	0.492424	AUU12NAAC	53	397.063	0.0183179	0.858822	AUU15NAAC	54	406.522	0.0522841	0.595911
[AUU, AAG]	722.7	AUUAAG	35	257.232	-1.49033	4.62947e-52	AUU3NAAG	89	657.224	-0.13701	0.0756921	AUU6NAAG	86	638.115	-0.17958	0.0212338	AUU9NAAG	91	678.467	-0.0911186	0.229422	AUU12NAAG	118	884.028	0.290695	5.86612e-05	AUU15NAAG	109	820.573	0.183236	0.0126338
[AUU, AAU]	264.969	AUUAAU	30	220.484	-0.265146	0.0411166	AUU3NAAU	40	295.382	0.156757	0.205257	AUU6NAAU	54	400.677	0.596615	1.26535e-07	AUU9NAAU	44	328.05	0.308091	0.00968185	AUU12NAAU	32	239.736	-0.144375	0.266384	AUU15NAAU	43	323.712	0.288889	0.0150706
[AUU, ACA]	287.071	AUUACA	23	169.038	-0.764057	2.85331e-08	AUU3NACA	28	206.767	-0.473398	0.000314538	AUU6NACA	46	341.317	0.249707	0.0312276	AUU9NACA	35	260.949	-0.13764	0.267132	AUU12NACA	38	284.687	-0.0120299	0.933423	AUU15NACA	50	376.41	0.390898	0.000542914
[AUU, ACC]	278.029	AUUACC	13	95.5433	-1.54101	8.11353e-22	AUU3NACC	50	369.227	0.409273	0.000343237	AUU6NACC	36	267.118	-0.0577594	0.637855	AUU9NACC	37	275.86	-0.0112992	0.932355	AUU12NACC	27	202.277	-0.4589	0.000516653	AUU15NACC	27	203.261	-0.451901	0.00062045
[AUU, ACG]	121.057	AUUACG	3	22.0484	-2.45694	5.44808e-18	AUU3NACG	18	132.922	0.134892	0.452436	AUU6NACG	4	29.6798	-2.02813	2.31005e-14	AUU9NACG	17	126.746	0.0662605	0.703853	AUU12NACG	9	67.4258	-0.844312	7.69589e-05	AUU15NACG	19	143.036	0.24069	0.176439
[AUU, ACU]	234.956	AUUACU	20	146.99	-0.676675	6.30895e-06	AUU3NACU	44	324.92	0.467694	0.000140402	AUU6NACU	47	348.737	0.56975	2.27006e-06	AUU9NACU	28	208.759	-0.170552	0.217711	AUU12NACU	35	262.212	0.158341	0.226282	AUU15NACU	38	286.071	0.283985	0.0255072
[AUU, AGA]	292.596	AUUAGA	23	169.038	-0.791562	6.74815e-09	AUU3NAGA	54	398.765	0.44663	5.48268e-05	AUU6NAGA	33	244.858	-0.256965	0.0385878	AUU9NAGA	55	410.062	0.486932	9.90081e-06	AUU12NAGA	41	307.162	0.0700901	0.567987	AUU15NAGA	49	368.881	0.334247	0.00313207
[AUU, AGC]	261.704	AUUAGC	16	117.592	-1.15415	8.1211e-14	AUU3NAGC	21	155.075	-0.754966	1.42691e-07	AUU6NAGC	19	140.979	-0.892457	1.31774e-09	AUU9NAGC	37	275.86	0.0760008	0.546533	AUU12NAGC	26	194.786	-0.426048	0.00171411	AUU15NAGC	28	210.789	-0.312133	0.0190596
[AUU, AGG]	227.296	AUUAGG	16	117.592	-0.950783	3.44809e-09	AUU3NAGG	26	191.998	-0.243478	0.0875482	AUU6NAGG	29	215.178	-0.0790379	0.568634	AUU9NAGG	34	253.493	0.157376	0.235788	AUU12NAGG	15	112.376	-1.01623	3.03027e-10	AUU15NAGG	26	195.733	-0.215683	0.132101
[AUU, AGU]	205.571	AUUAGU	6	44.0969	-2.22089	1.84242e-26	AUU3NAGU	29	214.152	0.0589988	0.696662	AUU6NAGU	23	170.659	-0.268522	0.0716876	AUU9NAGU	18	134.202	-0.615227	9.1242e-05	AUU12NAGU	27	202.277	-0.0232988	0.843242	AUU15NAGU	19	143.036	-0.52326	0.0007358
[AUU, AUA]	143.033	AUUAUA	14	102.893	-0.475207	0.0107758	AUU3NAUA	20	147.691	0.0462324	0.769884	AUU6NAUA	23	170.659	0.254765	0.11451	AUU9NAUA	37	275.86	0.947588	6.03688e-11	AUU12NAUA	23	172.31	0.268662	0.10266	AUU15NAUA	12	90.3383	-0.662938	0.000504129
[AUU, AUC]	427.969	AUUAUC	17	124.941	-1.77626	5.6623e-40	AUU3NAUC	61	450.457	0.0738841	0.458081	AUU6NAUC	54	400.677	-0.095067	0.34867	AUU9NAUC	57	424.974	-0.0101326	0.918242	AUU12NAUC	42	314.654	-0.44374	3.31976e-05	AUU15NAUC	66	496.861	0.215336	0.0233093
[AUU, AUG]	503.567	AUUAUG	33	242.533	-1.054	5.24516e-22	AUU3NAUG	48	354.458	-0.506568	2.88847e-07	AUU6NAUG	47	348.737	-0.530043	1.04797e-07	AUU9NAUG	43	320.594	-0.651435	1.62398e-10	AUU12NAUG	45	337.129	-0.578881	7.75209e-09	AUU15NAUG	51	383.938	-0.39131	5.56719e-05
[AUU, AUU]	294.731	AUUAUU	36	264.581	-0.155687	0.205257	AUU3NAUU	31	228.921	-0.364549	0.00392869	AUU6NAUU	75	556.495	0.916972	2.09677e-12	AUU9NAUU	42	313.138	0.0874023	0.465788	AUU12NAUU	45	337.129	0.193903	0.0949702	AUU15NAUU	48	361.353	0.294012	0.00997339
[AUU, CAA]	196.529	AUUCAA	45	330.727	0.750897	4.71142e-09	AUU3NCAA	24	177.229	-0.149128	0.301693	AUU6NCAA	27	200.338	0.0276957	0.880492	AUU9NCAA	29	216.215	0.137721	0.35042	AUU12NCAA	31	232.245	0.240902	0.0913239	AUU15NCAA	38	286.071	0.541632	4.98583e-05
[AUU, CAC]	231.691	AUUCAC	38	279.28	0.269513	0.0376864	AUU3NCAC	39	287.997	0.313854	0.0140735	AUU6NCAC	45	333.897	0.527203	1.74969e-05	AUU9NCAC	20	149.114	-0.63579	2.01967e-05	AUU12NCAC	30	224.753	-0.0438622	0.743641	AUU15NCAC	34	255.959	0.143709	0.277767
[AUU, CAG]	564.472	AUUCAG	110	808.443	0.518245	5.36367e-11	AUU3NCAG	67	494.764	-0.19016	0.0340144	AUU6NCAG	55	408.097	-0.467991	5.40041e-07	AUU9NCAG	59	439.885	-0.359775	8.9985e-05	AUU12NCAG	88	659.275	0.223979	0.00659612	AUU15NCAG	93	700.122	0.310705	0.000129592
[AUU, CAU]	185.478	AUUCAU	28	205.786	0.149891	0.288832	AUU3NCAU	25	184.614	-0.00674154	1	AUU6NCAU	36	267.118	0.526226	0.000112175	AUU9NCAU	31	231.126	0.317429	0.0241666	AUU12NCAU	36	269.703	0.540123	6.56773e-05	AUU15NCAU	22	165.62	-0.163371	0.311199
[AUU, CCA]	235.709	AUUCCA	50	367.474	0.640634	8.75532e-08	AUU3NCCA	40	295.382	0.325572	0.010461	AUU6NCCA	31	230.018	-0.0352615	0.781319	AUU9NCCA	45	335.505	0.509327	2.81837e-05	AUU12NCCA	42	314.654	0.416757	0.000757888	AUU15NCCA	32	240.902	0.0314385	0.819136
[AUU, CCC]	204.692	AUUCCC	36	264.581	0.370259	0.00564149	AUU3NCCC	31	228.921	0.161396	0.249822	AUU6NCCC	14	103.879	-0.978546	7.13947e-09	AUU9NCCC	14	104.379	-0.971614	7.13947e-09	AUU12NCCC	38	284.687	0.475924	0.000297123	AUU15NCCC	26	195.733	-0.0645651	0.653573
[AUU, CCG]	97.825	AUUCCG	8	58.7959	-0.734489	0.00182636	AUU3NCCG	13	95.9991	-0.0271834	0.886162	AUU6NCCG	8	59.3595	-0.720724	0.00182636	AUU9NCCG	14	104.379	0.0935624	0.673774	AUU12NCCG	13	97.3929	-0.00638749	0.943081	AUU15NCCG	15	112.923	0.207063	0.302904
[AUU, CCU]	224.784	AUUCCU	46	338.076	0.588809	1.80964e-06	AUU3NCCU	31	228.921	0.0263088	0.851277	AUU6NCCU	34	252.278	0.166474	0.216807	AUU9NCCU	31	231.126	0.0401394	0.779001	AUU12NCCU	36	269.703	0.262833	0.0432168	AUU15NCCU	35	263.487	0.229191	0.0856158
[AUU, CGA]	112.015	AUUCGA	12	88.1938	-0.344947	0.0902383	AUU3NCGA	12	88.6145	-0.338081	0.105371	AUU6NCGA	12	89.0393	-0.331182	0.105371	AUU9NCGA	12	89.4681	-0.32425	0.105371	AUU12NCGA	19	142.343	0.34568	0.0600766	AUU15NCGA	10	75.2819	-0.57332	0.00680746
[AUU, CGC]	161.367	AUUCGC	19	139.64	-0.208635	0.226829	AUU3NCGC	15	110.768	-0.542806	0.00241523	AUU6NCGC	13	96.4592	-0.742358	4.75617e-05	AUU9NCGC	29	216.215	0.422115	0.00460709	AUU12NCGC	25	187.294	0.214956	0.163905	AUU15NCGC	17	127.979	-0.334438	0.0524568
[AUU, CGG]	97.825	AUUCGG	10	73.4948	-0.412561	0.0563037	AUU3NCGG	14	103.384	0.0797318	0.725085	AUU6NCGG	8	59.3595	-0.720724	0.00182636	AUU9NCGG	9	67.1011	-0.543868	0.0158688	AUU12NCGG	9	67.4258	-0.536902	0.0158688	AUU15NCGG	15	112.923	0.207063	0.302904
[AUU, CGU]	148.935	AUUCGU	31	227.834	0.613299	4.55343e-05	AUU3NCGU	27	199.383	0.420856	0.0073533	AUU6NCGU	13	96.4592	-0.626693	0.000695655	AUU9NCGU	14	104.379	-0.512846	0.0046536	AUU12NCGU	27	202.277	0.441652	0.0046604	AUU15NCGU	13	97.8665	-0.605797	0.00115817
[AUU, CUA]	97.1971	AUUCUA	24	176.388	0.859763	1.54623e-06	AUU3NCUA	13	95.9991	-0.0178937	0.942789	AUU6NCUA	23	170.659	0.812127	5.63384e-06	AUU9NCUA	23	171.481	0.819059	5.63384e-06	AUU12NCUA	12	89.9011	-0.112575	0.6098	AUU15NCUA	18	135.507	0.479387	0.0106325
[AUU, CUC]	281.42	AUUCUC	41	301.329	0.0986156	0.407513	AUU3NCUC	29	214.152	-0.39409	0.00259119	AUU6NCUC	30	222.598	-0.338281	0.00978351	AUU9NCUC	33	246.037	-0.193846	0.127634	AUU12NCUC	31	232.245	-0.277078	0.0305729	AUU15NCUC	17	127.979	-1.13681	2.05816e-14
[AUU, CUG]	575.774	AUUCUG	75	551.211	-0.0628968	0.456671	AUU3NCUG	59	435.688	-0.402207	1.05601e-05	AUU6NCUG	66	489.716	-0.233557	0.00843824	AUU9NCUG	77	574.087	-0.0042325	0.952994	AUU12NCUG	61	456.997	-0.333316	0.000211784	AUU15NCUG	82	617.312	0.100497	0.235397
[AUU, CUU]	236.714	AUUCUU	40	293.979	0.31257	0.0133891	AUU3NCUU	29	214.152	-0.144511	0.279314	AUU6NCUU	32	237.438	0.0044063	1	AUU9NCUU	39	290.771	0.29674	0.0187986	AUU12NCUU	43	322.146	0.444568	0.000320279	AUU15NCUU	27	203.261	-0.21981	0.10533
[AUU, GAA]	451.075	AUUGAA	93	683.502	0.599578	4.90874e-12	AUU3NGAA	74	546.456	0.276738	0.00261938	AUU6NGAA	65	482.296	0.0965513	0.310414	AUU9NGAA	47	350.417	-0.364296	0.00035589	AUU12NGAA	78	584.357	0.373483	3.51135e-05	AUU15NGAA	70	526.974	0.224363	0.0150994
[AUU, GAC]	485.232	AUUGAC	80	587.959	0.277039	0.00166027	AUU3NGAC	73	539.072	0.151802	0.0916169	AUU6NGAC	62	460.036	-0.076928	0.416335	AUU9NGAC	63	469.708	-0.0469125	0.627604	AUU12NGAC	64	479.473	-0.0172271	0.846857	AUU15NGAC	86	647.425	0.416037	1.43035e-06
[AUU, GAG]	794.405	AUUGAG	141	1036.28	0.383464	1.48336e-08	AUU3NGAG	134	989.529	0.316868	3.42393e-06	AUU6NGAG	91	675.214	-0.234528	0.00190097	AUU9NGAG	99	738.112	-0.106034	0.152617	AUU12NGAG	93	696.734	-0.189267	0.0120056	AUU15NGAG	86	647.425	-0.295162	0.000106957
[AUU, GAU]	455.596	AUUGAU	66	485.066	0.0904259	0.344729	AUU3NGAU	73	539.072	0.242722	0.00850688	AUU6NGAU	73	541.656	0.249621	0.00648142	AUU9NGAU	75	559.176	0.295547	0.00122108	AUU12NGAU	74	554.39	0.283147	0.00204036	AUU15NGAU	63	474.276	0.0579726	0.555263
[AUU, GCA]	294.354	AUUGCA	65	477.716	0.698601	3.17133e-11	AUU3NGCA	55	406.15	0.464459	2.24761e-05	AUU6NGCA	41	304.217	0.0475503	0.682876	AUU9NGCA	22	164.025	-0.843638	1.00552e-09	AUU12NGCA	47	352.113	0.258484	0.0225217	AUU15NGCA	43	323.712	0.137159	0.227866
[AUU, GCC]	378.868	AUUGCC	48	352.775	-0.102946	0.336893	AUU3NGCC	63	465.226	0.296237	0.00306881	AUU6NGCC	60	445.196	0.232747	0.0215151	AUU9NGCC	57	424.974	0.165678	0.104898	AUU12NGCC	42	314.654	-0.267929	0.0151369	AUU15NGCC	38	286.071	-0.40532	0.000307238
[AUU, GCG]	133.489	AUUGCG	12	88.1938	-0.597973	0.00244921	AUU3NGCG	19	140.306	0.071858	0.672456	AUU6NGCG	9	66.7794	-0.999246	2.64238e-06	AUU9NGCG	11	82.0124	-0.702807	0.000491775	AUU12NGCG	13	97.3929	-0.454834	0.0176635	AUU15NGCG	13	97.8665	-0.447835	0.0213678
[AUU, GCU]	389.416	AUUGCU	80	587.959	0.594401	1.7167e-10	AUU3NGCU	44	324.92	-0.26123	0.01663	AUU6NGCU	57	422.937	0.119127	0.233072	AUU9NGCU	50	372.784	-0.0629746	0.562456	AUU12NGCU	51	382.08	-0.0274402	0.801111	AUU15NGCU	50	376.41	-0.0490102	0.638591
[AUU, GGA]	362.543	AUUGGA	67	492.415	0.441724	1.00029e-05	AUU3NGGA	49	361.843	-0.00278916	0.970398	AUU6NGGA	57	422.937	0.22229	0.0323887	AUU9NGGA	56	417.518	0.203687	0.0491373	AUU12NGGA	45	337.129	-0.10485	0.326099	AUU15NGGA	34	255.959	-0.502241	1.65169e-05
[AUU, GGC]	284.685	AUUGGC	53	389.523	0.452342	5.20668e-05	AUU3NGGC	28	206.767	-0.461357	0.000431972	AUU6NGGC	45	333.897	0.23004	0.0489935	AUU9NGGC	38	283.316	-0.00695419	0.93319	AUU12NGGC	37	277.195	-0.038463	0.73603	AUU15NGGC	42	316.184	0.1514	0.206385
[AUU, GGG]	160.363	AUUGGG	21	154.339	-0.0552349	0.735377	AUU3NGGG	29	214.152	0.417295	0.00522576	AUU6NGGG	14	103.879	-0.626433	0.000556521	AUU9NGGG	19	141.658	-0.178928	0.301093	AUU12NGGG	14	104.885	-0.612536	0.000715954	AUU15NGGG	22	165.62	0.0465402	0.740097
[AUU, GGU]	255.299	AUUGGU	46	338.076	0.405158	0.000648129	AUU3NGGU	37	273.228	0.0979152	0.433885	AUU6NGGU	33	244.858	-0.0602453	0.655086	AUU9NGGU	38	283.316	0.15022	0.227767	AUU12NGGU	34	254.72	-0.00327935	1	AUU15NGGU	34	255.959	0.00371978	0.964755
[AUU, GUA]	120.178	AUUGUA	31	227.834	0.922812	5.62656e-09	AUU3NGUA	17	125.537	0.0629441	0.702714	AUU6NGUA	12	89.0393	-0.432658	0.0321726	AUU9NGUA	14	104.379	-0.203333	0.286099	AUU12NGUA	15	112.376	-0.0968322	0.600306	AUU15NGUA	24	180.677	0.588239	0.000429461
[AUU, GUC]	275.392	AUUGUC	50	367.474	0.416157	0.000279182	AUU3NGUC	43	317.535	0.205431	0.0775915	AUU6NGUC	46	341.317	0.309627	0.00783164	AUU9NGUC	37	275.86	0.00245024	0.966055	AUU12NGUC	23	172.31	-0.676476	1.02267e-06	AUU15NGUC	34	255.959	-0.105576	0.410103
[AUU, GUG]	453.461	AUUGUG	73	536.512	0.242632	0.00759135	AUU3NGUG	55	406.15	-0.158967	0.10895	AUU6NGUG	71	526.816	0.21632	0.0181003	AUU9NGUG	77	574.087	0.340291	0.00015812	AUU12NGUG	52	389.571	-0.219091	0.0300566	AUU15NGUG	55	414.051	-0.131172	0.185556
[AUU, GUU]	265.848	AUUGUU	62	455.668	0.777381	3.3622e-12	AUU3NGUU	50	369.227	0.473907	4.26402e-05	AUU6NGUU	28	207.758	-0.355696	0.00771999	AUU9NGUU	40	298.227	0.16581	0.17817	AUU12NGUU	37	277.195	0.0603001	0.637238	AUU15NGUU	55	414.051	0.639206	1.24572e-08
[AUU, UAC]	292.345	AUUUAC	37	271.931	-0.104431	0.400141	AUU3NUAC	26	191.998	-0.606579	5.20594e-06	AUU6NUAC	46	341.317	0.223442	0.0515644	AUU9NUAC	35	260.949	-0.163905	0.187769	AUU12NUAC	37	277.195	-0.0767697	0.529857	AUU15NUAC	38	286.071	-0.0312964	0.803115
[AUU, UAU]	214.361	AUUUAU	30	220.484	0.0406337	0.773632	AUU3NUAU	39	287.997	0.426011	0.000949955	AUU6NUAU	38	281.958	0.395435	0.00225442	AUU9NUAU	36	268.404	0.324365	0.0139236	AUU12NUAU	31	232.245	0.115601	0.394588	AUU15NUAU	33	248.43	0.212798	0.113983
[AUU, UCA]	202.306	AUUUCA	32	235.183	0.21725	0.114739	AUU3NUCA	30	221.536	0.131006	0.331981	AUU6NUCA	32	237.438	0.231014	0.0950928	AUU9NUCA	27	201.303	-0.0071663	0.960328	AUU12NUCA	33	247.228	0.289306	0.033779	AUU15NUCA	29	218.318	0.109892	0.435549
[AUU, UCC]	227.547	AUUUCC	20	146.99	-0.630449	2.75597e-05	AUU3NUCC	44	324.92	0.513921	3.60945e-05	AUU6NUCC	32	237.438	0.0613879	0.676784	AUU9NUCC	46	342.961	0.591882	1.40624e-06	AUU12NUCC	25	187.294	-0.280859	0.0442813	AUU15NUCC	21	158.092	-0.525398	0.000360621
[AUU, UCG]	76.6024	AUUUCG	6	44.0969	-0.796712	0.00266202	AUU3NUCG	5	36.9227	-1.05288	0.000165524	AUU6NUCG	6	44.5196	-0.782948	0.00373145	AUU9NUCG	10	74.5568	-0.0390504	0.871618	AUU12NUCG	12	89.9011	0.230949	0.315875	AUU15NUCG	3	22.5846	-1.76205	3.55206e-08
[AUU, UCU]	252.913	AUUUCU	33	242.533	-0.0604634	0.653792	AUU3NUCU	32	236.305	-0.0979916	0.44253	AUU6NUCU	39	289.378	0.194309	0.122289	AUU9NUCU	29	216.215	-0.22618	0.0877733	AUU12NUCU	40	299.67	0.244732	0.0457451	AUU15NUCU	43	323.712	0.356068	0.00311136
[AUU, UGC]	145.293	AUUUGC	12	88.1938	-0.72022	0.000181344	AUU3NUGC	12	88.6145	-0.713354	0.000243154	AUU6NUGC	20	148.399	0.0305101	0.861146	AUU9NUGC	13	96.9238	-0.584046	0.00201316	AUU12NUGC	23	172.31	0.246041	0.129874	AUU15NUGC	14	105.395	-0.463167	0.0114283
[AUU, UGG]	188.994	AUUUGG	18	132.291	-0.514632	0.00145233	AUU3NUGG	20	147.691	-0.355763	0.0255951	AUU6NUGG	23	170.659	-0.147231	0.343463	AUU9NUGG	36	268.404	0.506064	0.000215599	AUU12NUGG	29	217.261	0.201086	0.165085	AUU15NUGG	18	135.507	-0.479971	0.00326977
[AUU, UGU]	173.046	AUUUGU	11	80.8443	-1.09794	5.71373e-09	AUU3NUGU	22	162.46	-0.0910722	0.548504	AUU6NUGU	34	252.278	0.543858	0.000124085	AUU9NUGU	24	178.936	0.0482893	0.749514	AUU12NUGU	17	127.36	-0.442245	0.00791068	AUU15NUGU	14	105.395	-0.715354	4.30613e-05
[AUU, UUA]	116.285	AUUUUA	26	191.087	0.716562	1.75544e-05	AUU3NUUA	12	88.6145	-0.392049	0.0596842	AUU6NUUA	16	118.719	0.0298867	0.845223	AUU9NUUA	22	164.025	0.49625	0.00410969	AUU12NUUA	14	104.885	-0.148861	0.460427	AUU15NUUA	10	75.2819	-0.627289	0.00298728
[AUU, UUC]	366.436	AUUUUC	28	205.786	-0.832419	1.7225e-11	AUU3NUUC	30	221.536	-0.726017	2.47997e-09	AUU6NUUC	60	445.196	0.280882	0.00553266	AUU9NUUC	39	290.771	-0.333675	0.00342676	AUU12NUUC	44	329.637	-0.15268	0.17265	AUU15NUUC	42	316.184	-0.212795	0.0556433
[AUU, UUG]	215.868	AUUUUG	45	330.727	0.61549	8.21793e-07	AUU3NUUG	22	162.46	-0.410066	0.00547105	AUU6NUUG	38	281.958	0.385329	0.00309237	AUU9NUUG	31	231.126	0.0985295	0.478562	AUU12NUUG	30	224.753	0.0581891	0.668636	AUU15NUUG	28	210.789	-0.0343475	0.809059
[AUU, UUU]	306.912	AUUUUU	35	257.232	-0.254755	0.0353278	AUU3NUUU	36	265.844	-0.207247	0.086936	AUU6NUUU	30	222.598	-0.463383	0.000259818	AUU9NUUU	40	298.227	-0.0414135	0.714696	AUU12NUUU	50	374.588	0.28748	0.00922004	AUU15NUUU	46	346.297	0.174185	0.12719
[CAA, AAA]	400.092	CAAAAA	49	360.125	-0.151836	0.14701	CAA3NAAA	50	369.227	-0.115823	0.263912	CAA6NAAA	96	712.314	0.832182	2.04725e-12	CAA9NAAA	60	447.341	0.161042	0.106475	CAA12NAAA	84	629.308	0.653434	2.82641e-12	CAA15NAAA	63	474.276	0.245395	0.0123176
[CAA, AAC]	261.425	CAAAAC	39	286.63	0.132793	0.267132	CAA3NAAC	30	221.536	-0.238853	0.0761654	CAA6NAAC	32	237.438	-0.138845	0.282637	CAA9NAAC	40	298.227	0.190015	0.117848	CAA12NAAC	25	187.294	-0.481091	0.000465949	CAA15NAAC	35	263.487	0.0113348	0.930454
[CAA, AAG]	481.902	CAAAAG	36	264.581	-0.86503	1.34061e-15	CAA3NAAG	48	354.458	-0.443126	9.31125e-06	CAA6NAAG	50	370.997	-0.377334	0.000142753	CAA9NAAG	53	395.151	-0.286338	0.00330083	CAA12NAAG	61	456.997	-0.0765554	0.414852	CAA15NAAG	65	489.333	0.0220742	0.822363
[CAA, AAU]	176.684	CAAAAU	29	213.135	0.270599	0.0685312	CAA3NAAU	20	147.691	-0.258588	0.108096	CAA6NAAU	25	185.498	0.0702392	0.674623	CAA9NAAU	29	216.215	0.291296	0.0493005	CAA12NAAU	25	187.294	0.0841364	0.60074	CAA15NAAU	31	233.374	0.401476	0.00567461
[CAA, ACA]	191.421	CAAACA	23	169.038	-0.179402	0.24687	CAA3NACA	32	236.305	0.303902	0.0294998	CAA6NACA	37	274.538	0.520254	9.74081e-05	CAA9NACA	29	216.215	0.175713	0.215783	CAA12NACA	22	164.819	-0.215871	0.168713	CAA15NACA	29	218.318	0.189678	0.18232
[CAA, ACC]	185.392	CAAACC	32	235.183	0.343206	0.014718	CAA3NACC	20	147.691	-0.328	0.0427524	CAA6NACC	22	163.239	-0.183598	0.2389	CAA9NACC	26	193.848	0.0643424	0.644361	CAA12NACC	24	179.802	-0.0441695	0.793862	CAA15NACC	24	180.677	-0.0371704	0.834641
[CAA, ACG]	80.7218	CAAACG	17	124.941	0.630219	0.00215019	CAA3NACG	5	36.9227	-1.12845	4.52513e-05	CAA6NACG	11	81.6193	0.0159526	0.937791	CAA9NACG	11	82.0124	0.0228844	0.937791	CAA12NACG	16	119.868	0.570418	0.00593194	CAA15NACG	13	97.8665	0.277857	0.204992
[CAA, ACU]	156.671	CAAACU	27	198.436	0.340939	0.0296379	CAA3NACU	34	251.074	0.680381	3.043e-06	CAA6NACU	16	118.719	-0.400184	0.0222478	CAA9NACU	14	104.379	-0.585897	0.00102118	CAA12NACU	34	254.72	0.701176	1.27013e-06	CAA15NACU	17	127.979	-0.291824	0.0862028
[CAA, AGA]	195.106	CAAAGA	41	301.329	0.627083	1.82165e-06	CAA3NAGA	19	140.306	-0.475675	0.00264266	CAA6NAGA	20	148.399	-0.394776	0.0111673	CAA9NAGA	22	164.025	-0.25034	0.102159	CAA12NAGA	28	209.769	0.104548	0.456653	CAA15NAGA	16	120.451	-0.695808	2.25355e-05
[CAA, AGC]	174.506	CAAAGC	14	102.893	-0.762139	1.46607e-05	CAA3NAGC	19	140.306	-0.3147	0.0487923	CAA6NAGC	21	155.819	-0.163412	0.297049	CAA9NAGC	20	149.114	-0.226869	0.149128	CAA12NAGC	24	179.802	0.0431304	0.791054	CAA15NAGC	26	195.733	0.165607	0.276223
[CAA, AGG]	151.563	CAAAGG	25	183.737	0.277728	0.0811536	CAA3NAGG	14	103.384	-0.551907	0.00213369	CAA6NAGG	12	89.0393	-0.767401	4.66483e-05	CAA9NAGG	18	134.202	-0.175507	0.287988	CAA12NAGG	16	119.868	-0.338466	0.0525793	CAA15NAGG	21	158.092	0.0608501	0.733745
[CAA, AGU]	137.076	CAAAGU	19	139.64	0.0267346	0.85725	CAA3NAGU	12	88.6145	-0.629365	0.00138986	CAA6NAGU	13	96.4592	-0.506989	0.00722655	CAA9NAGU	31	231.126	0.7537	8.68023e-07	CAA12NAGU	20	149.835	0.128397	0.443712	CAA15NAGU	17	127.979	-0.0990691	0.581151
[CAA, AUA]	95.3756	CAAAUA	25	183.737	0.94595	8.15669e-08	CAA3NAUA	12	88.6145	-0.106078	0.659237	CAA6NAUA	14	103.879	0.123213	0.524622	CAA9NAUA	27	201.303	1.07768	5.05499e-10	CAA12NAUA	4	29.967	-1.67024	3.04463e-09	CAA15NAUA	26	195.733	1.03719	2.36609e-09
[CAA, AUC]	285.373	CAAAUC	30	220.484	-0.372173	0.00381435	CAA3NAUC	36	265.844	-0.102273	0.418716	CAA6NAUC	28	207.758	-0.457944	0.000518755	CAA9NAUC	22	164.025	-0.798936	9.56833e-09	CAA12NAUC	35	262.212	-0.122119	0.325851	CAA15NAUC	33	248.43	-0.200009	0.109258
[CAA, AUG]	335.783	CAAAUG	21	154.339	-1.12142	9.47951e-17	CAA3NAUG	37	273.228	-0.297422	0.0106885	CAA6NAUG	35	259.698	-0.370693	0.00184406	CAA9NAUG	31	231.126	-0.538848	9.9733e-06	CAA12NAUG	23	172.31	-0.962517	2.24541e-13	CAA15NAUG	34	255.959	-0.391617	0.00100274
[CAA, AUU]	196.529	CAAAUU	22	161.689	-0.281525	0.0649372	CAA3NAUU	33	243.69	0.310304	0.0252698	CAA6NAUU	14	103.879	-0.919837	6.89704e-08	CAA9NAUU	20	149.114	-0.398332	0.00987179	CAA12NAUU	23	172.31	-0.189733	0.193639	CAA15NAUU	47	353.825	0.848293	1.69196e-11
[CAA, CAA]	131.047	CAACAA	36	264.581	1.01362	1.14131e-11	CAA3NCAA	34	251.074	0.938027	6.31728e-10	CAA6NCAA	44	326.477	1.31689	2.33369e-13	CAA9NCAA	24	178.936	0.449358	0.00640016	CAA12NCAA	29	217.261	0.729342	3.72486e-06	CAA15NCAA	26	195.733	0.578799	0.0003182
[CAA, CAC]	154.493	CAACAC	15	110.242	-0.486869	0.00676268	CAA3NCAC	20	147.691	-0.0649654	0.73039	CAA6NCAC	17	126.139	-0.292532	0.0946767	CAA9NCAC	13	96.9238	-0.672623	0.000312092	CAA12NCAC	15	112.376	-0.459207	0.0100271	CAA15NCAC	22	165.62	0.100333	0.503063
[CAA, CAG]	376.395	CAACAG	63	463.017	0.29882	0.00266298	CAA3NCAG	65	479.995	0.350774	0.000375674	CAA6NCAG	58	430.356	0.193286	0.0572492	CAA9NCAG	71	529.353	0.491984	3.49076e-07	CAA12NCAG	44	329.637	-0.191366	0.0835562	CAA15NCAG	33	248.43	-0.599405	2.78448e-07
[CAA, CAU]	123.679	CAACAU	21	154.339	0.319509	0.0722959	CAA3NCAU	23	169.844	0.457619	0.00729795	CAA6NCAU	25	185.498	0.584812	0.000510929	CAA9NCAU	15	111.835	-0.145221	0.435759	CAA12NCAU	18	134.852	0.124778	0.495193	CAA15NCAU	10	75.2819	-0.716219	0.000499426
[CAA, CCA]	157.173	CAACCA	20	146.99	-0.0966392	0.566988	CAA3NCCA	28	206.767	0.395654	0.00877655	CAA6NCCA	18	133.559	-0.234878	0.178211	CAA9NCCA	17	126.746	-0.310408	0.0753759	CAA12NCCA	26	194.786	0.309534	0.0429685	CAA15NCCA	28	210.789	0.423449	0.00486949
[CAA, CCC]	136.49	CAACCC	23	169.038	0.308551	0.0590524	CAA3NCCC	20	147.691	0.113783	0.477261	CAA6NCCC	14	103.879	-0.393891	0.0390529	CAA9NCCC	16	119.291	-0.194314	0.287989	CAA12NCCC	14	104.885	-0.379994	0.0460643	CAA15NCCC	12	90.3383	-0.595387	0.00219428
[CAA, CCG]	65.2306	CAACCG	7	51.4464	-0.342479	0.195349	CAA3NCCG	8	59.0763	-0.142968	0.591684	CAA6NCCG	18	133.559	1.03386	8.32791e-07	CAA9NCCG	7	52.1897	-0.321782	0.231266	CAA12NCCG	2	14.9835	-2.12217	8.62561e-09	CAA15NCCG	6	45.1692	-0.53021	0.0571636
[CAA, CCU]	149.888	CAACCU	17	124.941	-0.262635	0.132222	CAA3NCCU	26	191.998	0.357207	0.0232027	CAA6NCCU	24	178.079	0.248629	0.122532	CAA9NCCU	26	193.848	0.371038	0.0177144	CAA12NCCU	17	127.36	-0.234974	0.167642	CAA15NCCU	17	127.979	-0.227974	0.187707
[CAA, CGA]	74.6928	CAACGA	8	58.7959	-0.345254	0.168259	CAA3NCGA	5	36.9227	-1.01646	0.000309602	CAA6NCGA	8	59.3595	-0.33149	0.168259	CAA9NCGA	10	74.5568	-0.00262965	1	CAA12NCGA	11	82.4093	0.141839	0.577743	CAA15NCGA	12	90.3383	0.274369	0.24425
[CAA, CGC]	107.601	CAACGC	9	66.1453	-0.701982	0.00142806	CAA3NCGC	13	95.9991	-0.164601	0.402024	CAA6NCGC	7	51.9396	-1.05079	8.28837e-06	CAA9NCGC	17	126.746	0.236252	0.216078	CAA12NCGC	13	97.3929	-0.143805	0.443512	CAA15NCGC	14	105.395	-0.0298911	0.837573
[CAA, CGG]	65.2306	CAACGG	6	44.0969	-0.564871	0.0447621	CAA3NCGG	12	88.6145	0.441995	0.0535376	CAA6NCGG	9	66.7794	0.0338558	0.862403	CAA9NCGG	7	52.1897	-0.321782	0.231266	CAA12NCGG	8	59.9341	-0.122172	0.656178	CAA15NCGG	5	37.641	-0.793245	0.00779962
[CAA, CGU]	99.3113	CAACGU	5	36.7474	-1.43431	6.99021e-08	CAA3NCGU	7	51.6918	-0.942022	0.000122279	CAA6NCGU	16	118.719	0.257522	0.176408	CAA9NCGU	9	67.1011	-0.565621	0.0130407	CAA12NCGU	9	67.4258	-0.558656	0.0130407	CAA15NCGU	10	75.2819	-0.399654	0.069337
[CAA, CUA]	64.8119	CAACUA	12	88.1938	0.444418	0.0634752	CAA3NCUA	14	103.384	0.673677	0.00334463	CAA6NCUA	13	96.4592	0.57366	0.0146124	CAA9NCUA	11	82.0124	0.339584	0.162072	CAA12NCUA	19	142.343	1.13505	6.62863e-08	CAA15NCUA	11	82.8101	0.353548	0.140055
[CAA, CUC]	187.653	CAACUC	33	242.533	0.370113	0.00806659	CAA3NCUC	39	287.997	0.617987	4.32927e-06	CAA6NCUC	16	118.719	-0.660517	7.90358e-05	CAA9NCUC	33	246.037	0.390809	0.00536109	CAA12NCUC	30	224.753	0.260271	0.0688662	CAA15NCUC	22	165.62	-0.180189	0.242913
[CAA, CUG]	383.931	CAACUG	26	191.087	-1.00662	4.7035e-16	CAA3NCUG	54	398.765	0.0546931	0.592184	CAA6NCUG	43	319.057	-0.267031	0.0142367	CAA9NCUG	45	335.505	-0.194511	0.0737651	CAA12NCUG	56	419.539	0.127956	0.204472	CAA15NCUG	44	331.24	-0.212968	0.0475489
[CAA, CUU]	157.843	CAACUU	19	139.64	-0.176776	0.29788	CAA3NCUU	28	206.767	0.389518	0.0103315	CAA6NCUU	34	252.278	0.676524	3.21906e-06	CAA9NCUU	25	186.392	0.23985	0.131572	CAA12NCUU	22	164.819	0.0623903	0.697421	CAA15NCUU	23	173.148	0.13352	0.410414
[CAA, GAA]	300.781	CAAGAA	44	323.377	0.104506	0.378874	CAA3NGAA	54	398.765	0.406827	0.000209698	CAA6NGAA	60	445.196	0.565729	1.25963e-07	CAA9NGAA	54	402.607	0.420658	0.000119165	CAA12NGAA	59	442.014	0.555379	2.16713e-07	CAA15NGAA	54	406.522	0.434622	6.66558e-05
[CAA, GAC]	323.557	CAAGAC	65	477.716	0.562134	5.01305e-08	CAA3NGAC	44	324.92	0.00606381	0.968716	CAA6NGAC	29	215.178	-0.588488	2.5257e-06	CAA9NGAC	42	313.138	-0.0472198	0.663237	CAA12NGAC	27	202.277	-0.677684	9.41057e-08	CAA15NGAC	51	383.938	0.246853	0.0241691
[CAA, GAG]	529.716	CAAGAG	83	610.007	0.203607	0.0178288	CAA3NGAG	52	383.996	-0.464127	1.32143e-06	CAA6NGAG	70	519.396	-0.0283845	0.734276	CAA9NGAG	63	469.708	-0.173456	0.0578505	CAA12NGAG	66	494.456	-0.0993762	0.260812	CAA15NGAG	61	459.22	-0.206034	0.0239889
[CAA, GAU]	303.795	CAAGAU	61	448.318	0.561424	1.41517e-07	CAA3NGAU	44	324.92	0.0969844	0.402803	CAA6NGAU	50	370.997	0.288308	0.00991669	CAA9NGAU	71	529.353	0.801131	2.3852e-12	CAA12NGAU	38	284.687	-0.0937237	0.434112	CAA15NGAU	41	308.656	0.0228999	0.840107
[CAA, GCA]	196.278	CAAGCA	21	154.339	-0.346794	0.0248358	CAA3NGCA	23	169.844	-0.208683	0.174639	CAA6NGCA	28	207.758	0.0820084	0.551038	CAA9NGCA	33	246.037	0.325979	0.0174231	CAA12NGCA	18	134.852	-0.541524	0.000789377	CAA15NGCA	23	173.148	-0.180888	0.231764
[CAA, GCC]	252.632	CAAGCC	45	330.727	0.3886	0.00124116	CAA3NGCC	39	287.997	0.189015	0.132666	CAA6NGCC	35	259.698	0.0397943	0.757541	CAA9NGCC	27	201.303	-0.327669	0.0146867	CAA12NGCC	41	307.162	0.281961	0.0225302	CAA15NGCC	26	195.733	-0.368153	0.00714267
[CAA, GCG]	89.0117	CAAGCG	18	132.291	0.571645	0.00380347	CAA3NGCG	9	66.4609	-0.421489	0.0652068	CAA6NGCG	5	37.0997	-1.26259	2.87203e-06	CAA9NGCG	10	74.5568	-0.255656	0.275714	CAA12NGCG	8	59.9341	-0.570618	0.0175977	CAA15NGCG	9	67.7537	-0.393694	0.0944745
[CAA, GCU]	259.666	CAAGCU	53	389.523	0.585048	3.19408e-07	CAA3NGCU	43	317.535	0.290259	0.0158621	CAA6NGCU	33	244.858	-0.0847134	0.504919	CAA9NGCU	29	216.215	-0.264195	0.0438313	CAA12NGCU	30	224.753	-0.20832	0.112276	CAA15NGCU	38	286.071	0.139716	0.266259
[CAA, GGA]	241.747	CAAGGA	52	382.173	0.66073	1.87565e-08	CAA3NGGA	44	324.92	0.426588	0.000486043	CAA6NGGA	41	304.217	0.331607	0.00796916	CAA9NGGA	29	216.215	-0.161032	0.22487	CAA12NGGA	33	247.228	0.0323462	0.821326	CAA15NGGA	20	150.564	-0.683121	4.13839e-06
[CAA, GGC]	189.83	CAAGGC	27	198.436	0.0639645	0.685078	CAA3NGGC	19	140.306	-0.43613	0.00590846	CAA6NGGC	30	222.598	0.229732	0.104719	CAA9NGGC	15	111.835	-0.763336	6.63484e-06	CAA12NGGC	13	97.3929	-0.962821	3.24006e-08	CAA15NGGC	23	173.148	-0.1327	0.37293
[CAA, GGG]	106.931	CAAGGG	13	95.5433	-0.162457	0.441286	CAA3NGGG	23	169.844	0.667531	0.000148352	CAA6NGGG	14	103.879	-0.0417776	0.83682	CAA9NGGG	28	208.759	0.965154	7.52763e-09	CAA12NGGG	16	119.868	0.164765	0.389314	CAA15NGGG	21	158.092	0.564081	0.0017143
[CAA, GGU]	170.236	CAAGGU	26	191.087	0.166691	0.269684	CAA3NGGU	23	169.844	-0.00332098	1	CAA6NGGU	13	96.4592	-0.819544	5.18651e-06	CAA9NGGU	12	89.4681	-0.92809	4.10838e-07	CAA12NGGU	18	134.852	-0.336162	0.0452354	CAA15NGGU	18	135.507	-0.329163	0.0521439
[CAA, GUA]	80.1356	CAAGUA	15	110.242	0.460161	0.0296851	CAA3NGUA	10	73.8454	-0.117935	0.629998	CAA6NGUA	8	59.3595	-0.432965	0.0755508	CAA9NGUA	13	96.9238	0.274407	0.20246	CAA12NGUA	12	89.9011	0.165895	0.444533	CAA15NGUA	16	120.451	0.587932	0.00466005
[CAA, GUC]	183.634	CAAGUC	14	102.893	-0.835689	1.55567e-06	CAA3NGUC	15	110.768	-0.729288	2.0097e-05	CAA6NGUC	24	178.079	-0.0443173	0.752873	CAA9NGUC	27	201.303	0.13254	0.386913	CAA12NGUC	15	112.376	-0.708492	2.69789e-05	CAA15NGUC	24	180.677	-0.023421	0.87542
[CAA, GUG]	302.372	CAAGUG	44	323.377	0.0968946	0.401303	CAA3NGUG	35	258.459	-0.226388	0.0631181	CAA6NGUG	45	333.897	0.143081	0.204803	CAA9NGUG	27	201.303	-0.586953	6.37901e-06	CAA12NGUG	35	262.212	-0.205592	0.0923233	CAA15NGUG	45	338.769	0.163977	0.144156
[CAA, GUU]	177.27	CAAGUU	23	169.038	-0.0685979	0.667648	CAA3NGUU	23	169.844	-0.061732	0.70754	CAA6NGUU	28	207.758	0.22896	0.114482	CAA9NGUU	19	141.658	-0.323536	0.0502294	CAA12NGUU	36	269.703	0.605427	1.03832e-05	CAA15NGUU	28	210.789	0.249856	0.0846
[CAA, UAC]	194.938	CAAUAC	22	161.689	-0.269798	0.0809963	CAA3NUAC	37	273.228	0.48709	0.000306853	CAA6NUAC	21	155.819	-0.323148	0.0374937	CAA9NUAC	23	171.481	-0.184971	0.210224	CAA12NUAC	29	217.261	0.156413	0.278992	CAA15NUAC	15	112.923	-0.787678	2.71045e-06
[CAA, UAU]	142.938	CAAUAU	16	117.592	-0.281602	0.122301	CAA3NUAU	28	206.767	0.532619	0.000615194	CAA6NUAU	16	118.719	-0.267837	0.13875	CAA9NUAU	21	156.569	0.131412	0.419743	CAA12NUAU	24	179.802	0.331023	0.0396605	CAA15NUAU	12	90.3383	-0.661978	0.000504129
[CAA, UCA]	134.899	CAAUCA	21	154.339	0.194222	0.26451	CAA3NUCA	18	132.922	-0.0213042	0.902974	CAA6NUCA	27	200.338	0.570557	0.000376029	CAA9NUCA	31	231.126	0.776798	4.67243e-07	CAA12NUCA	17	127.36	-0.0829704	0.621884	CAA15NUCA	21	158.092	0.228883	0.179696
[CAA, UCC]	151.73	CAAUCC	15	110.242	-0.460831	0.00947132	CAA3NUCC	10	73.8454	-1.03893	1.7107e-07	CAA6NUCC	14	103.879	-0.546602	0.00268223	CAA9NUCC	19	141.658	-0.0990976	0.560491	CAA12NUCC	20	149.835	-0.0181317	0.908552	CAA15NUCC	23	173.148	0.190501	0.244754
[CAA, UCG]	51.0791	CAAUCG	10	73.4948	0.524908	0.0486622	CAA3NUCG	5	36.9227	-0.468226	0.137368	CAA6NUCG	8	59.3595	0.216745	0.447806	CAA9NUCG	5	37.2784	-0.454395	0.137368	CAA12NUCG	1	7.49176	-2.76936	1.35899e-09	CAA15NUCG	14	105.395	1.045	1.35088e-05
[CAA, UCU]	168.645	CAAUCU	15	110.242	-0.613312	0.000402992	CAA3NUCU	15	110.768	-0.606446	0.000517707	CAA6NUCU	16	118.719	-0.506438	0.00320112	CAA9NUCU	16	119.291	-0.499506	0.00320112	CAA12NUCU	20	149.835	-0.170612	0.28816	CAA15NUCU	20	150.564	-0.163613	0.315059
[CAA, UGC]	96.8829	CAAUGC	20	146.99	0.601401	0.00135281	CAA3NUGC	6	44.3073	-1.1287	6.81642e-06	CAA6NUGC	15	111.299	0.200128	0.332858	CAA9NUGC	7	52.1897	-0.892476	0.000215077	CAA12NUGC	17	127.36	0.394597	0.0452596	CAA15NUGC	7	52.6974	-0.878512	0.000312425
[CAA, UGG]	126.023	CAAUGG	7	51.4464	-1.29255	1.14505e-08	CAA3NUGG	16	118.153	-0.0930362	0.609371	CAA6NUGG	13	96.4592	-0.385698	0.0443002	CAA9NUGG	17	126.746	0.00825723	0.949986	CAA12NUGG	14	104.885	-0.264885	0.167845	CAA15NUGG	16	120.451	-0.0652412	0.702714
[CAA, UGU]	115.389	CAAUGU	24	176.388	0.612248	0.000341091	CAA3NUGU	9	66.4609	-0.795924	0.000259248	CAA6NUGU	14	103.879	-0.151595	0.458395	CAA9NUGU	16	119.291	0.047982	0.794212	CAA12NUGU	18	134.852	0.224872	0.20672	CAA15NUGU	6	45.1692	-1.35309	2.0564e-08
[CAA, UUA]	77.5398	CAAUUA	5	36.7474	-1.07729	0.000120344	CAA3NUUA	7	51.6918	-0.585002	0.0227433	CAA6NUUA	8	59.3595	-0.385458	0.105454	CAA9NUUA	10	74.5568	-0.0565981	0.809073	CAA12NUUA	11	82.4093	0.0878707	0.752689	CAA15NUUA	12	90.3383	0.220401	0.356004
[CAA, UUC]	244.343	CAAUUC	16	117.592	-1.05512	2.37038e-11	CAA3NUUC	29	214.152	-0.190272	0.161356	CAA6NUUC	15	111.299	-1.13446	9.77196e-13	CAA9NUUC	27	201.303	-0.279535	0.0416191	CAA12NUUC	33	247.228	0.0169374	0.892432	CAA15NUUC	31	233.374	-0.0662612	0.61492
[CAA, UUG]	143.943	CAAUUG	2	14.699	-3.29171	6.82617e-28	CAA3NUUG	11	81.23	-0.825411	2.47533e-05	CAA6NUUG	22	163.239	0.181488	0.278953	CAA9NUUG	10	74.5568	-0.949084	2.7359e-06	CAA12NUUG	23	172.31	0.259516	0.115662	CAA15NUUG	20	150.564	0.0648809	0.684176
[CAA, UUU]	204.652	CAAUUU	13	95.5433	-1.09894	2.26877e-10	CAA3NUUU	40	295.382	0.529411	5.55004e-05	CAA6NUUU	31	230.018	0.168578	0.231158	CAA9NUUU	37	275.86	0.430767	0.00119827	CAA12NUUU	33	247.228	0.272673	0.048338	CAA15NUUU	32	240.902	0.235278	0.0885035
[CAC, AAA]	471.674	CACAAA	57	418.921	-0.171114	0.0759098	CAC3NAAA	52	383.996	-0.296698	0.00262644	CAC6NAAA	39	289.378	-0.704837	2.71609e-11	CAC9NAAA	62	462.252	-0.0291108	0.743661	CAC12NAAA	66	494.456	0.0680523	0.479292	CAC15NAAA	51	383.938	-0.296917	0.00262644
[CAC, AAC]	308.197	CACAAC	38	279.28	-0.14214	0.231692	CAC3NAAC	58	428.303	0.47478	9.44026e-06	CAC6NAAC	44	326.477	0.0831289	0.475065	CAC9NAAC	39	290.771	-0.0839686	0.4877	CAC12NAAC	57	427.03	0.470485	1.10496e-05	CAC15NAAC	54	406.522	0.399481	0.000211136
[CAC, AAG]	568.121	CACAAG	70	514.464	-0.14313	0.100776	CAC3NAAG	91	671.993	0.242248	0.00313944	CAC6NAAG	80	593.595	0.06328	0.445834	CAC9NAAG	98	730.656	0.362994	5.99767e-06	CAC12NAAG	95	711.717	0.325105	5.64104e-05	CAC15NAAG	79	594.727	0.066029	0.428732
[CAC, AAU]	208.295	CACAAU	27	198.436	-0.0699523	0.620173	CAC3NAAU	23	169.844	-0.294412	0.0508032	CAC6NAAU	27	200.338	-0.0561877	0.692469	CAC9NAAU	23	171.481	-0.280581	0.0575453	CAC12NAAU	18	134.852	-0.627253	7.81699e-05	CAC15NAAU	36	271.015	0.379746	0.00398693
[CAC, ACA]	225.669	CACACA	41	301.329	0.41713	0.00107942	CAC3NACA	27	199.383	-0.178669	0.190759	CAC6NACA	24	178.079	-0.341695	0.0169657	CAC9NACA	31	231.126	0.0344706	0.8153	CAC12NACA	30	224.753	-0.00586976	0.962491	CAC15NACA	24	180.677	-0.320799	0.0257712
[CAC, ACC]	218.561	CACACC	36	264.581	0.275673	0.0366212	CAC3NACC	28	206.767	-0.0800312	0.56148	CAC6NACC	47	348.737	0.674101	4.41885e-08	CAC9NACC	31	231.126	0.0806408	0.572083	CAC12NACC	50	374.588	0.777266	1.25141e-10	CAC15NACC	46	346.297	0.663971	8.31188e-08
[CAC, ACG]	95.164	CACACG	13	95.5433	0.0057379	0.942493	CAC3NACG	13	95.9991	0.0126038	0.942493	CAC6NACG	17	126.139	0.406526	0.0372331	CAC9NACG	11	82.0124	-0.214574	0.329875	CAC12NACG	11	82.4093	-0.207608	0.329875	CAC15NACG	9	67.7537	-0.490116	0.0346807
[CAC, ACU]	184.701	CACACU	83	610.007	1.72363	1.44995e-13	CAC3NACU	20	147.691	-0.322612	0.0427524	CAC6NACU	20	148.399	-0.315714	0.0427524	CAC9NACU	24	178.936	-0.0457473	0.753529	CAC12NACU	58	434.522	1.23424	1.44995e-13	CAC15NACU	24	180.677	-0.0317829	0.834641
[CAC, AGA]	230.013	CACAGA	49	360.125	0.646783	7.93203e-08	CAC3NAGA	43	317.535	0.465204	0.000167693	CAC6NAGA	42	311.637	0.438155	0.000423235	CAC9NAGA	36	268.404	0.222695	0.0888206	CAC12NAGA	25	187.294	-0.296409	0.0353228	CAC15NAGA	28	210.789	-0.125911	0.366151
[CAC, AGC]	205.728	CACAGC	42	308.678	0.585365	5.39383e-06	CAC3NAGC	41	302.766	0.557466	1.65005e-05	CAC6NAGC	29	215.178	0.0647936	0.661355	CAC9NAGC	38	283.316	0.461672	0.000491896	CAC12NAGC	27	202.277	-0.0244027	0.843242	CAC15NAGC	31	233.374	0.181905	0.197978
[CAC, AGG]	178.679	CACAGG	33	242.533	0.440808	0.00182606	CAC3NAGG	35	258.459	0.532562	0.000154083	CAC6NAGG	51	378.417	1.0826	2.28928e-13	CAC9NAGG	36	268.404	0.587035	2.46379e-05	CAC12NAGG	14	104.885	-0.76857	1.0466e-05	CAC15NAGG	27	203.261	0.185962	0.220019
[CAC, AGU]	161.601	CACAGU	46	338.076	1.06491	1.25655e-12	CAC3NAGU	14	103.384	-0.64443	0.000281813	CAC6NAGU	19	140.979	-0.196959	0.228365	CAC9NAGU	17	126.746	-0.350492	0.0396686	CAC12NAGU	18	134.852	-0.261064	0.117653	CAC15NAGU	14	105.395	-0.616635	0.000475713
[CAC, AUA]	112.44	CACAUA	34	249.882	1.1521	7.90479e-14	CAC3NAUA	17	125.537	0.158964	0.365187	CAC6NAUA	12	89.0393	-0.336637	0.105371	CAC9NAUA	19	141.658	0.333259	0.0600766	CAC12NAUA	14	104.885	-0.100348	0.63553	CAC15NAUA	8	60.2255	-0.900704	6.82516e-05
[CAC, AUC]	336.431	CACAUC	80	587.959	0.805406	1.56297e-12	CAC3NAUC	48	354.458	0.0753063	0.493528	CAC6NAUC	54	400.677	0.25213	0.0166674	CAC9NAUC	49	365.328	0.118884	0.273709	CAC12NAUC	44	329.637	-0.0294287	0.81631	CAC15NAUC	43	323.712	-0.0555964	0.640715
[CAC, AUG]	395.859	CACAUG	82	602.658	0.606353	5.14271e-11	CAC3NAUG	30	221.536	-0.837443	1.92103e-12	CAC6NAUG	53	393.257	-0.00951394	0.915008	CAC9NAUG	32	238.582	-0.730503	3.92575e-10	CAC12NAUG	39	292.179	-0.438135	7.21184e-05	CAC15NAUG	38	286.071	-0.468611	2.46808e-05
[CAC, AUU]	231.691	CACAUU	32	235.183	0.0215854	0.889726	CAC3NAUU	31	228.921	-0.0173524	0.889017	CAC6NAUU	26	192.918	-0.26421	0.05869	CAC9NAUU	24	178.936	-0.372756	0.00894333	CAC12NAUU	16	119.868	-0.950753	1.83677e-09	CAC15NAUU	20	150.564	-0.621826	3.35128e-05
[CAC, CAA]	154.493	CACCAA	13	95.5433	-0.69332	0.000236642	CAC3NCAA	23	169.844	0.136668	0.374825	CAC6NCAA	17	126.139	-0.292532	0.0946767	CAC9NCAA	16	119.291	-0.373063	0.0342878	CAC12NCAA	20	149.835	-0.0441695	0.818885	CAC15NCAA	17	127.979	-0.271636	0.122063
[CAC, CAC]	182.134	CACCAC	41	301.329	0.726334	5.44897e-08	CAC3NCAC	43	317.535	0.801913	9.75803e-10	CAC6NCAC	23	170.659	-0.093891	0.558849	CAC9NCAC	70	521.897	1.51876	1.05249e-13	CAC12NCAC	32	239.736	0.396444	0.00474365	CAC15NCAC	40	301.128	0.725371	5.44897e-08
[CAC, CAG]	443.737	CACCAG	41	301.329	-0.558366	1.51064e-07	CAC3NCAG	65	479.995	0.113316	0.236526	CAC6NCAG	56	415.517	-0.0947983	0.339968	CAC9NCAG	51	380.239	-0.222796	0.025808	CAC12NCAG	45	337.129	-0.396403	0.000127151	CAC15NCAG	56	421.579	-0.073902	0.454987
[CAC, CAU]	145.806	CACCAU	21	154.339	0.0820508	0.644791	CAC3NCAU	17	125.537	-0.215938	0.226039	CAC6NCAU	12	89.0393	-0.711539	0.000193409	CAC9NCAU	41	305.683	1.06798	8.8729e-13	CAC12NCAU	32	239.736	0.717395	1.57682e-06	CAC15NCAU	23	173.148	0.247956	0.131082
[CAC, CCA]	185.293	CACCCA	24	176.388	-0.0710629	0.636253	CAC3NCCA	32	236.305	0.35084	0.0129484	CAC6NCCA	21	155.819	-0.249943	0.116718	CAC9NCCA	27	201.303	0.119559	0.416066	CAC12NCCA	33	247.228	0.416031	0.00284432	CAC15NCCA	24	180.677	-0.036402	0.834641
[CAC, CCC]	160.91	CACCCC	12	88.1938	-0.867506	3.33228e-06	CAC3NCCC	21	155.075	-0.0532854	0.736181	CAC6NCCC	22	163.239	0.0207275	0.911686	CAC9NCCC	21	156.569	-0.0394548	0.822834	CAC12NCCC	16	119.868	-0.424807	0.0144804	CAC15NCCC	20	150.564	-0.0958797	0.571985
[CAC, CCG]	76.9012	CACCCG	15	110.242	0.519599	0.015868	CAC3NCCG	7	51.6918	-0.573071	0.0279448	CAC6NCCG	11	81.6193	0.0859042	0.692762	CAC9NCCG	10	74.5568	-0.0446674	0.871618	CAC12NCCG	19	142.343	0.888297	1.01706e-05	CAC15NCCG	7	52.6974	-0.545276	0.0356
[CAC, CCU]	176.705	CACCCU	19	139.64	-0.339629	0.0378328	CAC3NCCU	24	177.229	0.00427204	1	CAC6NCCU	30	222.598	0.333099	0.0214947	CAC9NCCU	24	178.936	0.0181026	0.91572	CAC12NCCU	36	269.703	0.61003	1.03832e-05	CAC15NCCU	22	165.62	-0.0934638	0.55319
[CAC, CGA]	88.0563	CACCGA	10	73.4948	-0.260784	0.2385	CAC3NCGA	9	66.4609	-0.405921	0.076876	CAC6NCGA	16	118.719	0.431052	0.0313499	CAC9NCGA	17	126.746	0.525447	0.00781708	CAC12NCGA	8	59.9341	-0.555051	0.0214834	CAC15NCGA	6	45.1692	-0.963089	0.000180138
[CAC, CGC]	126.852	CACCGC	17	124.941	-0.0219023	0.899971	CAC3NCGC	27	199.383	0.652388	6.41637e-05	CAC6NCGC	22	163.239	0.363831	0.0346475	CAC9NCGC	19	141.658	0.159259	0.361336	CAC12NCGC	23	172.31	0.441859	0.00926121	CAC15NCGC	31	233.374	0.879492	1.92057e-08
[CAC, CGG]	76.9012	CACCGG	12	88.1938	0.197671	0.393301	CAC3NCGG	12	88.6145	0.204536	0.353138	CAC6NCGG	11	81.6193	0.0859042	0.692762	CAC9NCGG	9	67.1011	-0.196671	0.406368	CAC12NCGG	12	89.9011	0.225332	0.315875	CAC15NCGG	10	75.2819	-0.030703	0.871618
[CAC, CGU]	117.079	CACCGU	16	117.592	0.00629922	0.948117	CAC3NCGU	18	132.922	0.18309	0.312536	CAC6NCGU	17	126.139	0.107527	0.564593	CAC9NCGU	18	134.202	0.196921	0.284192	CAC12NCGU	16	119.868	0.033961	0.845866	CAC15NCGU	14	105.395	-0.151685	0.421702
[CAC, CUA]	76.4076	CACCUA	11	80.8443	0.0814294	0.690925	CAC3NCUA	8	59.0763	-0.371136	0.144636	CAC6NCUA	8	59.3595	-0.364238	0.144636	CAC9NCUA	6	44.7341	-0.772343	0.00480087	CAC12NCUA	9	67.4258	-0.180415	0.453372	CAC15NCUA	8	60.2255	-0.343341	0.171409
[CAC, CUC]	221.227	CACCUC	28	205.786	-0.104384	0.468461	CAC3NCUC	40	295.382	0.417055	0.00111575	CAC6NCUC	38	281.958	0.349953	0.00652744	CAC9NCUC	29	216.215	-0.0330619	0.811209	CAC12NCUC	24	179.802	-0.299115	0.0407321	CAC15NCUC	23	173.148	-0.353517	0.0156225
[CAC, CUG]	452.621	CACCUG	64	470.367	0.0554815	0.576009	CAC3NCUG	71	524.303	0.212095	0.0231388	CAC6NCUG	72	534.236	0.239171	0.00993216	CAC9NCUG	60	447.341	-0.0169314	0.841581	CAC12NCUG	47	352.113	-0.362268	0.000368202	CAC15NCUG	57	429.107	-0.0769675	0.419299
[CAC, CUU]	186.083	CACCUU	23	169.038	-0.138599	0.367611	CAC3NCUU	35	258.459	0.473988	0.000626214	CAC6NCUU	20	148.399	-0.326469	0.0377206	CAC9NCUU	17	126.746	-0.554002	0.000842048	CAC12NCUU	19	142.343	-0.386572	0.0151481	CAC15NCUU	13	97.8665	-0.927061	1.48827e-07
[CAC, GAA]	354.595	CACGAA	16	117.592	-1.59238	8.57778e-29	CAC3NGAA	56	413.534	0.221837	0.0334181	CAC6NGAA	41	304.217	-0.221067	0.0470432	CAC9NGAA	29	216.215	-0.713707	5.21239e-09	CAC12NGAA	47	352.113	-0.0101334	0.910242	CAC15NGAA	41	308.656	-0.200171	0.0743763
[CAC, GAC]	381.446	CACGAC	22	161.689	-1.23826	1.68408e-21	CAC3NGAC	45	332.304	-0.198973	0.0666117	CAC6NGAC	53	393.257	0.0439932	0.666458	CAC9NGAC	32	238.582	-0.676995	1.04786e-08	CAC12NGAC	45	337.129	-0.178177	0.100747	CAC15NGAC	63	474.276	0.314249	0.00146513
[CAC, GAG]	624.489	CACGAG	42	308.678	-1.01657	2.27726e-25	CAC3NGAG	70	516.918	-0.272741	0.0015329	CAC6NGAG	106	786.514	0.332795	1.40941e-05	CAC9NGAG	73	544.264	-0.198369	0.0192544	CAC12NGAG	99	741.684	0.248128	0.0014065	CAC15NGAG	90	677.537	0.117624	0.134632
[CAC, GAU]	358.148	CACGAU	18	132.291	-1.43685	2.67216e-25	CAC3NGAU	40	295.382	-0.277977	0.0136978	CAC6NGAU	57	422.937	0.239883	0.0200459	CAC9NGAU	54	402.607	0.168813	0.103001	CAC12NGAU	40	299.67	-0.257181	0.0237881	CAC15NGAU	35	263.487	-0.442827	0.000135574
[CAC, GCA]	231.395	CACGCA	12	88.1938	-1.39161	4.1055e-16	CAC3NGCA	23	169.844	-0.446141	0.00230636	CAC6NGCA	22	163.239	-0.503373	0.000605223	CAC9NGCA	29	216.215	-0.0978919	0.478562	CAC12NGCA	24	179.802	-0.363945	0.011893	CAC15NGCA	29	218.318	-0.0839274	0.540039
[CAC, GCC]	297.832	CACGCC	44	323.377	0.11872	0.316146	CAC3NGCC	19	140.306	-1.08592	2.44226e-14	CAC6NGCC	41	304.217	0.0306052	0.806993	CAC9NGCC	26	193.848	-0.619575	2.59175e-06	CAC12NGCC	28	209.769	-0.505695	9.24078e-05	CAC15NGCC	34	255.959	-0.218588	0.0745237
[CAC, GCG]	104.937	CACGCG	8	58.7959	-0.835738	0.000314441	CAC3NGCG	8	59.0763	-0.828872	0.000314441	CAC6NGCG	20	148.399	0.499954	0.00685774	CAC9NGCG	10	74.5568	-0.493114	0.0254833	CAC12NGCG	6	44.9506	-1.22311	7.494e-07	CAC15NGCG	7	52.6974	-0.993722	3.1842e-05
[CAC, GCU]	306.124	CACGCU	14	102.893	-1.57298	1.19879e-24	CAC3NGCU	36	265.844	-0.203539	0.0946309	CAC6NGCU	32	237.438	-0.366566	0.00305763	CAC9NGCU	16	119.291	-1.35963	3.11353e-20	CAC12NGCU	32	239.736	-0.352668	0.00472857	CAC15NGCU	30	225.846	-0.438779	0.000518144
[CAC, GGA]	284.999	CACGGA	11	80.8443	-1.81774	6.17753e-28	CAC3NGGA	67	494.764	0.795787	1.87961e-12	CAC6NGGA	27	200.338	-0.508516	0.000111113	CAC9NGGA	51	380.239	0.415954	0.000226914	CAC12NGGA	39	292.179	0.0358962	0.770957	CAC15NGGA	66	496.861	0.801887	1.86406e-12
[CAC, GGC]	223.793	CACGGC	30	220.484	-0.0214906	0.849635	CAC3NGGC	26	191.998	-0.221076	0.116997	CAC6NGGC	32	237.438	0.0853835	0.545348	CAC9NGGC	36	268.404	0.26224	0.0474073	CAC12NGGC	27	202.277	-0.145832	0.28702	CAC15NGGC	33	248.43	0.150674	0.269783
[CAC, GGG]	126.063	CACGGG	8	58.7959	-1.10036	6.8293e-07	CAC3NGGG	10	73.8454	-0.771561	0.00022673	CAC6NGGG	9	66.7794	-0.916666	1.97354e-05	CAC9NGGG	11	82.0124	-0.620227	0.00226014	CAC12NGGG	12	89.9011	-0.487731	0.0143433	CAC15NGGG	15	112.923	-0.158804	0.401436
[CAC, GGU]	200.693	CACGGU	13	95.5433	-1.07077	7.91387e-10	CAC3NGGU	23	169.844	-0.240779	0.107869	CAC6NGGU	22	163.239	-0.298011	0.0465516	CAC9NGGU	25	186.392	-0.106654	0.446394	CAC12NGGU	23	172.31	-0.219983	0.133622	CAC15NGGU	31	233.374	0.21765	0.124862
[CAC, GUA]	94.473	CACGUA	6	44.0969	-1.09923	1.8168e-05	CAC3NGUA	11	81.23	-0.21789	0.32714	CAC6NGUA	12	89.0393	-0.0854605	0.712531	CAC9NGUA	10	74.5568	-0.341563	0.144831	CAC12NGUA	8	59.9341	-0.656526	0.00613289	CAC15NGUA	9	67.7537	-0.479602	0.0413724
[CAC, GUC]	216.488	CACGUC	23	169.038	-0.356941	0.0166345	CAC3NGUC	32	236.305	0.126363	0.347391	CAC6NGUC	21	155.819	-0.474421	0.00185357	CAC9NGUC	40	298.227	0.462122	0.000294073	CAC12NGUC	21	157.327	-0.460523	0.00223926	CAC15NGUC	23	173.148	-0.32228	0.0293215
[CAC, GUG]	356.47	CACGUG	32	235.183	-0.599995	6.03985e-07	CAC3NGUG	59	435.688	0.289514	0.00446908	CAC6NGUG	47	348.737	-0.0316417	0.792227	CAC9NGUG	51	380.239	0.0931266	0.37668	CAC12NGUG	55	412.047	0.209026	0.0433744	CAC15NGUG	45	338.769	-0.0734811	0.519356
[CAC, GUU]	208.986	CACGUU	10	73.4948	-1.50769	1.55677e-16	CAC3NGUU	23	169.844	-0.29919	0.045287	CAC6NGUU	35	259.698	0.31343	0.018555	CAC9NGUU	21	156.569	-0.416604	0.00656123	CAC12NGUU	37	277.195	0.407497	0.00202948	CAC15NGUU	23	173.148	-0.271395	0.0656992
[CAC, UAC]	229.815	CACUAC	62	455.668	0.987508	0	CAC3NUAC	30	221.536	-0.0529313	0.707056	CAC6NUAC	34	252.278	0.13454	0.31681	CAC9NUAC	45	335.505	0.545862	8.04245e-06	CAC12NUAC	39	292.179	0.346376	0.00665109	CAC15NUAC	48	361.353	0.652936	6.45679e-08
[CAC, UAU]	168.511	CACUAU	24	176.388	0.0659027	0.706735	CAC3NUAU	18	132.922	-0.342269	0.0384507	CAC6NUAU	18	133.559	-0.33537	0.0445307	CAC9NUAU	26	193.848	0.202076	0.190003	CAC12NUAU	14	104.885	-0.684043	0.000106222	CAC15NUAU	24	180.677	0.100564	0.521898
[CAC, UCA]	159.034	CACUCA	19	139.64	-0.187626	0.27263	CAC3NUCA	11	81.23	-0.969256	4.01536e-07	CAC6NUCA	19	140.979	-0.173861	0.299492	CAC9NUCA	25	186.392	0.228999	0.146525	CAC12NUCA	20	149.835	-0.0859633	0.609307	CAC15NUCA	16	120.451	-0.400892	0.0196067
[CAC, UCC]	178.877	CACUCC	17	124.941	-0.517717	0.00193949	CAC3NUCC	21	155.075	-0.205996	0.189691	CAC6NUCC	43	319.057	0.83485	2.81963e-10	CAC9NUCC	26	193.848	0.115956	0.438008	CAC12NUCC	25	187.294	0.0663383	0.6763	CAC15NUCC	30	225.846	0.336372	0.0195588
[CAC, UCG]	60.2179	CACUCG	6	44.0969	-0.449515	0.118	CAC3NUCG	0	0	<-5	8.67362e-19	CAC6NUCG	4	29.6798	-1.02071	0.00151651	CAC9NUCG	9	67.1011	0.156144	0.536269	CAC12NUCG	10	74.9176	0.315112	0.198181	CAC15NUCG	8	60.2255	0.00018303	1
[CAC, UCU]	198.818	CACUCU	25	183.737	-0.113804	0.444036	CAC3NUCU	26	191.998	-0.0503548	0.723723	CAC6NUCU	32	237.438	0.256104	0.0689745	CAC9NUCU	25	186.392	-0.0931078	0.508226	CAC12NUCU	21	157.327	-0.337681	0.026086	CAC15NUCU	26	195.733	-0.0225598	0.880193
[CAC, UGC]	114.217	CACUGC	33	242.533	1.08641	5.2387e-12	CAC3NUGC	21	155.075	0.441198	0.0124461	CAC6NUGC	13	96.4592	-0.243781	0.215186	CAC9NUGC	17	126.746	0.150174	0.403389	CAC12NUGC	16	119.868	0.0696762	0.695591	CAC15NUGC	15	112.923	-0.0164341	0.947217
[CAC, UGG]	148.57	CACUGG	48	352.775	1.2476	1.03784e-12	CAC3NUGG	21	155.075	0.0618231	0.731241	CAC6NUGG	16	118.719	-0.323596	0.0671804	CAC9NUGG	10	74.5568	-0.994736	6.4331e-07	CAC12NUGG	17	127.36	-0.222236	0.186119	CAC15NUGG	30	225.846	0.604191	6.77163e-05
[CAC, UGU]	136.033	CACUGU	26	191.087	0.490267	0.00234018	CAC3NUGU	17	125.537	-0.115844	0.537562	CAC6NUGU	9	66.7794	-1.02648	1.07719e-06	CAC9NUGU	21	156.569	0.202841	0.220606	CAC12NUGU	21	157.327	0.209807	0.220606	CAC15NUGU	22	165.62	0.28392	0.0846374
[CAC, UUA]	91.4128	CACUUA	10	73.4948	-0.314753	0.160922	CAC3NUUA	7	51.6918	-0.82246	0.00108129	CAC6NUUA	8	59.3595	-0.622916	0.00898662	CAC9NUUA	5	37.2784	-1.29406	1.39714e-06	CAC12NUUA	20	149.835	0.712909	0.000138669	CAC15NUUA	9	67.7537	-0.432095	0.0686823
[CAC, UUC]	288.059	CACUUC	45	330.727	0.199276	0.0840991	CAC3NUUC	39	287.997	-0.00030854	1	CAC6NUUC	25	185.498	-0.634956	2.04383e-06	CAC9NUUC	31	231.126	-0.317684	0.0123589	CAC12NUUC	41	307.162	0.0926372	0.436435	CAC15NUUC	47	353.825	0.296673	0.00919438
[CAC, UUG]	169.696	CACUUG	28	205.786	0.278189	0.0635826	CAC3NUUG	12	88.6145	-0.937338	4.10838e-07	CAC6NUUG	13	96.4592	-0.814962	5.18651e-06	CAC9NUUG	31	231.126	0.445726	0.00230636	CAC12NUUG	17	127.36	-0.414042	0.0126108	CAC15NUUG	13	97.8665	-0.794066	1.00808e-05
[CAC, UUU]	241.266	CACUUU	47	345.426	0.517748	1.68287e-05	CAC3NUUU	29	214.152	-0.171994	0.20604	CAC6NUUU	23	170.659	-0.499514	0.000556232	CAC9NUUU	21	156.569	-0.623827	2.44136e-05	CAC12NUUU	26	194.786	-0.30874	0.0276585	CAC15NUUU	29	218.318	-0.144199	0.283536
[CAG, AAA]	1149.15	CAGAAA	164	1205.32	0.0688481	0.248509	CAG3NAAA	136	1004.3	-0.194375	0.0017762	CAG6NAAA	144	1068.47	-0.105014	0.0854269	CAG9NAAA	183	1364.39	0.247692	1.78281e-05	CAG12NAAA	155	1161.22	0.0150823	0.802887	CAG15NAAA	112	843.158	-0.446688	6.52609e-12
[CAG, AAC]	750.865	CAGAAC	113	830.492	0.145411	0.0469765	CAG3NAAC	92	679.378	-0.14434	0.0569604	CAG6NAAC	97	719.734	-0.0610901	0.419104	CAG9NAAC	89	663.555	-0.178338	0.0207451	CAG12NAAC	75	561.882	-0.418287	1.76389e-07	CAG15NAAC	111	835.629	0.154309	0.032891
[CAG, AAG]	1384.12	CAGAAG	246	1807.97	0.385402	0	CAG3NAAG	194	1432.6	0.0496657	0.355983	CAG6NAAG	224	1662.07	0.264007	4.66428e-07	CAG9NAAG	144	1073.62	-0.366492	3.85995e-10	CAG12NAAG	198	1483.37	0.0999054	0.0644952	CAG15NAAG	159	1196.98	-0.209569	0.000231752
[CAG, AAU]	507.471	CAGAAU	69	507.114	-0.00101561	1	CAG3NAAU	34	251.074	-1.01521	6.40799e-21	CAG6NAAU	52	385.837	-0.395336	5.06332e-05	CAG9NAAU	54	402.607	-0.333956	0.000562423	CAG12NAAU	57	427.03	-0.248988	0.00885386	CAG15NAAU	44	331.24	-0.615448	1.07253e-09
[CAG, ACA]	549.801	CAGACA	52	382.173	-0.524683	3.49547e-08	CAG3NACA	67	494.764	-0.152167	0.0889739	CAG6NACA	56	415.517	-0.404003	1.59084e-05	CAG9NACA	74	551.72	0.00502738	0.951984	CAG12NACA	76	569.374	0.0504669	0.570235	CAG15NACA	59	444.163	-0.307818	0.00077007
[CAG, ACC]	532.484	CAGACC	78	573.26	0.10645	0.217618	CAG3NACC	63	465.226	-0.194806	0.0338824	CAG6NACC	78	578.755	0.120215	0.158675	CAG9NACC	61	454.796	-0.227518	0.0142566	CAG12NACC	60	449.506	-0.2444	0.00887865	CAG15NACC	87	654.953	0.298652	0.000354887
[CAG, ACG]	231.849	CAGACG	32	235.183	0.0205979	0.889726	CAG3NACG	36	265.844	0.197389	0.127913	CAG6NACG	36	267.118	0.204287	0.117436	CAG9NACG	43	320.594	0.467559	0.000151326	CAG12NACG	42	314.654	0.440577	0.000382496	CAG15NACG	32	240.902	0.0552588	0.67937
[CAG, ACU]	449.99	CAGACU	57	418.921	-0.103217	0.293255	CAG3NACU	51	376.612	-0.256815	0.0111387	CAG6NACU	48	356.157	-0.33738	0.000925081	CAG9NACU	61	454.796	0.0153272	0.868079	CAG12NACU	61	456.997	0.0222925	0.816318	CAG15NACU	58	436.635	-0.0434647	0.662678
[CAG, AGA]	560.383	CAGAGA	62	455.668	-0.298431	0.00109948	CAG3NAGA	73	539.072	-0.0559366	0.526639	CAG6NAGA	79	586.175	0.0649183	0.442679	CAG9NAGA	77	574.087	0.034856	0.677753	CAG12NAGA	67	501.948	-0.158876	0.0752	CAG15NAGA	81	609.784	0.121884	0.143945
[CAG, AGC]	501.218	CAGAGC	81	595.308	0.248198	0.00451695	CAG3NAGC	69	509.533	0.023738	0.77726	CAG6NAGC	70	519.396	0.0513953	0.573234	CAG9NAGC	73	544.264	0.118869	0.183642	CAG12NAGC	53	397.063	-0.33607	0.000516292	CAG15NAGC	60	451.692	-0.150101	0.112593
[CAG, AGG]	435.319	CAGAGG	101	742.298	0.769925	3.14415e-13	CAG3NAGG	41	302.766	-0.523869	1.12616e-06	CAG6NAGG	59	437.776	0.0081209	0.91918	CAG9NAGG	64	477.163	0.13241	0.164494	CAG12NAGG	58	434.522	-0.00264395	1	CAG15NAGG	56	421.579	-0.0462709	0.657203
[CAG, AGU]	393.711	CAGAGU	64	470.367	0.256649	0.00972394	CAG3NAGU	49	361.843	-0.121776	0.244787	CAG6NAGU	56	415.517	0.0777681	0.439823	CAG9NAGU	71	529.353	0.427092	8.63787e-06	CAG12NAGU	68	509.44	0.371773	0.000128312	CAG15NAGU	54	406.522	0.0461971	0.646228
[CAG, AUA]	273.938	CAGAUA	39	286.63	0.0653374	0.583476	CAG3NAUA	33	243.69	-0.168805	0.187836	CAG6NAUA	50	370.997	0.437556	0.000131759	CAG9NAUA	38	283.316	0.0485592	0.703239	CAG12NAUA	35	262.212	-0.06312	0.604612	CAG15NAUA	34	255.959	-0.097941	0.434752
[CAG, AUC]	819.651	CAGAUC	105	771.696	-0.0869769	0.229107	CAG3NAUC	114	841.838	0.0385335	0.589568	CAG6NAUC	110	816.193	-0.00609808	0.921251	CAG9NAUC	86	641.188	-0.354261	2.77171e-06	CAG12NAUC	127	951.453	0.215124	0.00185025	CAG15NAUC	112	843.158	0.0407935	0.57288
[CAG, AUG]	964.436	CAGAUG	122	896.637	-0.105162	0.120474	CAG3NAUG	102	753.223	-0.356608	3.45428e-07	CAG6NAUG	110	816.193	-0.240775	0.000450116	CAG9NAUG	127	946.871	-0.0265181	0.697449	CAG12NAUG	126	943.962	-0.0309576	0.647144	CAG15NAUG	95	715.178	-0.431383	1.1585e-09
[CAG, AUU]	564.472	CAGAUU	81	595.308	0.0767351	0.362728	CAG3NAUU	76	561.225	-0.0083215	0.928767	CAG6NAUU	82	608.435	0.108202	0.198874	CAG9NAUU	82	611.365	0.115134	0.170489	CAG12NAUU	58	434.522	-0.377472	4.41362e-05	CAG15NAUU	92	692.594	0.295108	0.000272629
[CAG, CAA]	376.395	CAGCAA	44	323.377	-0.219028	0.0450774	CAG3NCAA	72	531.687	0.498331	2.14225e-07	CAG6NCAA	78	578.755	0.620707	4.42202e-11	CAG9NCAA	50	372.784	-0.0139071	0.91278	CAG12NCAA	63	471.981	0.326482	0.000974062	CAG15NCAA	56	421.579	0.163556	0.103601
[CAG, CAC]	443.737	CAGCAC	50	367.474	-0.272062	0.00685261	CAG3NCAC	83	612.917	0.465987	1.92503e-07	CAG6NCAC	40	296.798	-0.580225	6.16904e-08	CAG9NCAC	58	432.429	-0.0372404	0.685346	CAG12NCAC	82	614.324	0.469296	1.65091e-07	CAG15NCAC	65	489.333	0.141111	0.140859
[CAG, CAG]	1081.08	CAGCAG	199	1462.55	0.436006	1.29714e-11	CAG3NCAG	171	1262.76	0.2241	0.000169825	CAG6NCAG	214	1587.87	0.554613	1.2939e-11	CAG9NCAG	165	1230.19	0.186401	0.00193682	CAG12NCAG	162	1213.66	0.166894	0.00549759	CAG15NCAG	139	1046.42	-0.0470162	0.448027
[CAG, CAU]	355.23	CAGCAU	56	411.571	0.212388	0.039635	CAG3NCAU	48	354.458	-0.0031385	0.970066	CAG6NCAU	49	363.577	0.0335076	0.737342	CAG9NCAU	48	357.872	0.0106921	0.910618	CAG12NCAU	52	389.571	0.133135	0.200007	CAG15NCAU	47	353.825	-0.0057171	0.970066
[CAG, CCA]	451.433	CAGCCA	44	323.377	-0.481294	4.06653e-06	CAG3NCCA	40	295.382	-0.611932	1.01518e-08	CAG6NCCA	60	445.196	-0.0200705	0.841233	CAG9NCCA	59	439.885	-0.0373862	0.712666	CAG12NCCA	54	404.555	-0.158176	0.116054	CAG15NCCA	61	459.22	0.0246726	0.790987
[CAG, CCC]	392.028	CAGCCC	58	426.27	0.120812	0.234792	CAG3NCCC	50	369.227	-0.0864469	0.404747	CAG6NCCC	49	363.577	-0.108695	0.30883	CAG9NCCC	45	335.505	-0.224619	0.0379997	CAG12NCCC	60	449.506	0.197383	0.0456931	CAG15NCCC	65	489.333	0.31986	0.00107869
[CAG, CCG]	187.356	CAGCCG	30	220.484	0.234898	0.102196	CAG3NCCG	27	199.383	0.0897611	0.541921	CAG6NCCG	18	133.559	-0.488303	0.00308103	CAG9NCCG	25	186.392	-0.00743963	0.95877	CAG12NCCG	22	164.819	-0.184899	0.241581	CAG15NCCG	29	218.318	0.22065	0.12382
[CAG, CCU]	430.509	CAGCCU	50	367.474	-0.2284	0.0235045	CAG3NCCU	43	317.535	-0.439126	3.57149e-05	CAG6NCCU	59	437.776	0.024151	0.812423	CAG9NCCU	58	432.429	0.00642082	0.972863	CAG12NCCU	37	277.195	-0.635141	6.39695e-09	CAG15NCCU	53	398.994	-0.109675	0.266959
[CAG, CGA]	214.533	CAGCGA	15	110.242	-0.960522	4.46085e-09	CAG3NCGA	23	169.844	-0.336985	0.021874	CAG6NCGA	39	289.378	0.431754	0.000972558	CAG9NCGA	35	260.949	0.282567	0.0350774	CAG12NCGA	19	142.343	-0.591823	0.000108465	CAG15NCGA	22	165.62	-0.37332	0.0120743
[CAG, CGC]	309.052	CAGCGC	40	293.979	-0.0721373	0.541671	CAG3NCGC	40	295.382	-0.0652714	0.569269	CAG6NCGC	64	474.876	0.619699	2.73971e-09	CAG9NCGC	45	335.505	0.118484	0.288091	CAG12NCGC	25	187.294	-0.722547	3.80641e-08	CAG15NCGC	48	361.353	0.225558	0.0446226
[CAG, CGG]	187.356	CAGCGG	50	367.474	0.971864	1.23457e-13	CAG3NCGG	17	125.537	-0.577664	0.000555461	CAG6NCGG	30	222.598	0.248663	0.0756463	CAG9NCGG	35	260.949	0.477987	0.000465949	CAG12NCGG	24	179.802	-0.059368	0.71524	CAG15NCGG	37	278.543	0.572122	1.95081e-05
[CAG, CGU]	285.242	CAGCGU	34	249.882	-0.190938	0.130516	CAG3NCGU	31	228.921	-0.317339	0.0135228	CAG6NCGU	47	348.737	0.289952	0.0110351	CAG9NCGU	52	387.695	0.442735	7.04668e-05	CAG12NCGU	21	157.327	-0.858422	9.12979e-10	CAG15NCGU	31	233.374	-0.289544	0.022366
[CAG, CUA]	186.153	CAGCUA	26	191.087	0.0377372	0.797087	CAG3NCUA	30	221.536	0.251054	0.0749332	CAG6NCUA	42	311.637	0.743379	1.42586e-08	CAG9NCUA	24	178.936	-0.0570436	0.714497	CAG12NCUA	17	127.36	-0.547578	0.000842048	CAG15NCUA	25	188.205	0.0158146	0.917759
[CAG, CUC]	538.978	CAGCUC	93	683.502	0.342719	3.33731e-05	CAG3NCUC	104	767.992	0.510866	2.30938e-10	CAG6NCUC	72	534.236	-0.0127501	0.878747	CAG9NCUC	80	596.454	0.146185	0.0907614	CAG12NCUC	77	576.865	0.0980086	0.255532	CAG15NCUC	92	692.594	0.361783	1.12759e-05
[CAG, CUG]	1102.73	CAGCUG	175	1286.16	0.221992	0.000180408	CAG3NCUG	166	1225.83	0.152687	0.0108136	CAG6NCUG	179	1328.17	0.268362	4.98105e-06	CAG9NCUG	115	857.403	-0.363032	2.66325e-08	CAG12NCUG	171	1281.09	0.216296	0.000265955	CAG15NCUG	216	1626.09	0.56033	1.60594e-11
[CAG, CUU]	453.357	CAGCUU	55	404.222	-0.165502	0.0943027	CAG3NCUU	71	524.303	0.209751	0.0231388	CAG6NCUU	61	452.616	-0.00235964	1	CAG9NCUU	54	402.607	-0.171278	0.0875833	CAG12NCUU	34	254.72	-0.831737	7.16075e-14	CAG15NCUU	59	444.163	-0.0295576	0.763942
[CAG, GAA]	863.904	CAGGAA	159	1168.57	0.435799	1.84817e-11	CAG3NGAA	112	827.069	-0.0628636	0.368391	CAG6NGAA	121	897.813	0.0555434	0.41809	CAG9NGAA	141	1051.25	0.283163	1.90845e-05	CAG12NGAA	108	809.11	-0.0945351	0.178845	CAG15NGAA	120	903.383	0.0644671	0.35366
[CAG, GAC]	929.322	CAGGAC	108	793.744	-0.227505	0.00114246	CAG3NGAC	75	553.841	-0.746708	1.28058e-22	CAG6NGAC	112	831.033	-0.161273	0.019501	CAG9NGAC	137	1021.43	0.136336	0.0372373	CAG12NGAC	128	958.945	0.0452697	0.490048	CAG15NGAC	137	1031.36	0.150301	0.021235
[CAG, GAG]	1521.45	CAGGAG	230	1690.38	0.151899	0.00285857	CAG3NGAG	207	1528.6	0.00676223	0.884845	CAG6NGAG	214	1587.87	0.061641	0.229583	CAG9NGAG	296	2206.88	0.536559	0	CAG12NGAG	199	1490.86	-0.0293042	0.584702	CAG15NGAG	217	1633.62	0.102622	0.0442605
[CAG, GAU]	872.562	CAGGAU	93	683.502	-0.352313	1.63562e-06	CAG3NGAU	93	686.762	-0.345447	2.44006e-06	CAG6NGAU	110	816.193	-0.0963472	0.165564	CAG9NGAU	154	1148.17	0.396011	9.1451e-10	CAG12NGAU	115	861.552	-0.0183197	0.791783	CAG15NGAU	118	888.327	0.0258325	0.720844
[CAG, GCA]	563.75	CAGGCA	54	396.872	-0.506382	6.75775e-08	CAG3NGCA	102	753.223	0.418022	1.84172e-07	CAG6NGCA	75	556.495	-0.0186863	0.811166	CAG9NGCA	67	499.53	-0.174484	0.0498135	CAG12NGCA	87	651.783	0.209336	0.0116205	CAG15NGCA	101	760.348	0.431603	6.88849e-08
[CAG, GCC]	725.612	CAGGCC	72	529.163	-0.455487	2.55028e-08	CAG3NGCC	115	849.222	0.226944	0.00193692	CAG6NGCC	92	682.634	-0.0880852	0.252142	CAG9NGCC	100	745.568	0.0391409	0.602306	CAG12NGCC	133	996.404	0.457532	7.6855e-11	CAG15NGCC	112	843.158	0.216604	0.00313658
[CAG, GCG]	255.66	CAGGCG	56	411.571	0.686916	1.37541e-09	CAG3NGCG	42	310.151	0.278745	0.0232579	CAG6NGCG	25	185.498	-0.462818	0.000714868	CAG9NGCG	25	186.392	-0.455886	0.000861773	CAG12NGCG	24	179.802	-0.507814	0.000268291	CAG15NGCG	27	203.261	-0.33089	0.0133821
[CAG, GCU]	745.815	CAGGCU	99	727.599	-0.035674	0.639313	CAG3NGCU	115	849.222	0.187325	0.00990908	CAG6NGCU	106	786.514	0.0766545	0.295181	CAG9NGCU	106	790.302	0.0835863	0.261721	CAG12NGCU	105	786.635	0.0768767	0.295181	CAG15NGCU	98	737.763	-0.0156598	0.83555
[CAG, GGA]	694.346	CAGGGA	54	396.872	-0.806981	1.51235e-19	CAG3NGGA	100	738.454	0.0888539	0.245092	CAG6NGGA	64	474.876	-0.548104	1.35386e-10	CAG9NGGA	95	708.289	0.0286839	0.708593	CAG12NGGA	82	614.324	-0.176654	0.0269868	CAG15NGGA	72	542.03	-0.357282	1.51212e-05
[CAG, GGC]	545.231	CAGGGC	65	477.716	-0.190714	0.0362308	CAG3NGGC	69	509.533	-0.0976911	0.281452	CAG6NGGC	37	274.538	-0.989863	1.89754e-21	CAG9NGGC	56	417.518	-0.38503	4.20364e-05	CAG12NGGC	78	584.357	0.0999826	0.245963	CAG15NGGC	69	519.445	-0.0698961	0.425635
[CAG, GGG]	307.128	CAGGGG	15	110.242	-1.47816	8.53187e-23	CAG3NGGG	41	302.766	-0.0206377	0.871462	CAG6NGGG	26	192.918	-0.670851	3.14276e-07	CAG9NGGG	32	238.582	-0.364359	0.00360517	CAG12NGGG	34	254.72	-0.269931	0.0283236	CAG15NGGG	29	218.318	-0.492414	0.000100526
[CAG, GGU]	488.952	CAGGGU	57	418.921	-0.223017	0.0201958	CAG3NGGU	55	406.15	-0.267682	0.00552755	CAG6NGGU	49	363.577	-0.427433	1.82996e-05	CAG9NGGU	61	454.796	-0.104473	0.268708	CAG12NGGU	65	486.964	-0.00587765	0.948986	CAG15NGGU	51	383.938	-0.348821	0.000377072
[CAG, GUA]	230.166	CAGGUA	17	124.941	-0.881425	2.0788e-08	CAG3NGUA	20	147.691	-0.640094	2.35956e-05	CAG6NGUA	40	296.798	0.366805	0.00350849	CAG9NGUA	31	231.126	0.0060049	0.962899	CAG12NGUA	37	277.195	0.268227	0.0369391	CAG15NGUA	20	150.564	-0.612299	4.99781e-05
[CAG, GUC]	527.434	CAGGUC	50	367.474	-0.521347	8.22522e-08	CAG3NGUC	60	443.073	-0.251446	0.00699375	CAG6NGUC	79	586.175	0.152342	0.0770635	CAG9NGUC	74	551.72	0.064947	0.446836	CAG12NGUC	66	494.456	-0.0931469	0.301948	CAG15NGUC	68	511.917	-0.0430791	0.641859
[CAG, GUG]	868.474	CAGGUG	102	749.647	-0.21227	0.00334853	CAG3NGUG	142	1048.61	0.271918	3.53734e-05	CAG6NGUG	91	675.214	-0.363136	8.74839e-07	CAG9NGUG	109	812.669	-0.0958147	0.179882	CAG12NGUG	115	861.552	-0.0115436	0.885338	CAG15NGUG	110	828.101	-0.0686748	0.33155
[CAG, GUU]	509.155	CAGGUU	63	463.017	-0.137038	0.140255	CAG3NGUU	61	450.457	-0.176715	0.0568254	CAG6NGUU	62	460.036	-0.146357	0.115604	CAG9NGUU	52	387.695	-0.393182	5.26379e-05	CAG12NGUU	82	614.324	0.270895	0.00172477	CAG15NGUU	64	481.804	-0.0796574	0.391317
[CAG, UAC]	559.902	CAGUAC	52	382.173	-0.550948	6.12185e-09	CAG3NUAC	78	575.994	0.04088	0.63516	CAG6NUAC	60	445.196	-0.330733	0.000284055	CAG9NUAC	64	477.163	-0.230692	0.00995561	CAG12NUAC	62	464.489	-0.26953	0.00269545	CAG15NUAC	69	519.445	-0.108203	0.212162
[CAG, UAU]	410.547	CAGUAU	65	477.716	0.218608	0.0246594	CAG3NUAU	67	494.764	0.269195	0.0052559	CAG6NUAU	45	333.897	-0.298142	0.00478195	CAG9NUAU	52	387.695	-0.0826239	0.416136	CAG12NUAU	62	464.489	0.178098	0.0732804	CAG15NUAU	59	444.163	0.113544	0.259343
[CAG, UCA]	387.458	CAGUCA	36	264.581	-0.550329	1.68723e-06	CAG3NUCA	54	398.765	0.0414998	0.668857	CAG6NUCA	54	400.677	0.0483986	0.618221	CAG9NUCA	35	260.949	-0.570274	7.01169e-07	CAG12NUCA	50	374.588	-0.0487356	0.664005	CAG15NUCA	41	308.656	-0.328041	0.00310444
[CAG, UCC]	435.8	CAGUCC	46	338.076	-0.366318	0.000424121	CAG3NUCC	77	568.61	0.383772	2.68019e-05	CAG6NUCC	43	319.057	-0.449851	2.01391e-05	CAG9NUCC	55	410.062	-0.0878238	0.371668	CAG12NUCC	57	427.03	-0.0293282	0.759483	CAG15NUCC	46	346.297	-0.331657	0.00128391
[CAG, UCG]	146.71	CAGUCG	16	117.592	-0.319178	0.0751888	CAG3NUCG	14	103.384	-0.504957	0.00537737	CAG6NUCG	19	140.979	-0.0574861	0.7242	CAG9NUCG	24	178.936	0.286481	0.0766327	CAG12NUCG	23	172.31	0.232046	0.162146	CAG15NUCG	16	120.451	-0.284517	0.098908
[CAG, UCU]	484.383	CAGUCU	48	352.775	-0.457398	5.78321e-06	CAG3NUCU	71	524.303	0.114252	0.207916	CAG6NUCU	88	652.955	0.430835	5.20347e-07	CAG9NUCU	61	454.796	-0.0909269	0.344217	CAG12NUCU	63	471.981	-0.037419	0.698108	CAG15NUCU	56	421.579	-0.200345	0.0394665
[CAG, UGC]	278.268	CAGUGC	38	279.28	0.00524158	0.966238	CAG3NUGC	35	258.459	-0.106537	0.388121	CAG6NUGC	24	178.079	-0.643959	2.65396e-06	CAG9NUGC	22	164.025	-0.762558	5.15472e-08	CAG12NUGC	32	239.736	-0.215024	0.095218	CAG15NUGC	48	361.353	0.376938	0.00101961
[CAG, UGG]	361.964	CAGUGG	57	418.921	0.210829	0.0414498	CAG3NUGG	52	383.996	0.0852451	0.420874	CAG6NUGG	36	267.118	-0.438371	0.000149669	CAG9NUGG	56	417.518	0.205991	0.0450183	CAG12NUGG	34	254.72	-0.506936	1.59997e-05	CAG15NUGG	63	474.276	0.38988	0.000105877
[CAG, UGU]	331.42	CAGUGU	84	617.357	0.897444	2.02283e-12	CAG3NUGU	44	324.92	-0.0285754	0.814943	CAG6NUGU	40	296.798	-0.15918	0.175157	CAG9NUGU	33	246.037	-0.429782	0.000397946	CAG12NUGU	29	217.261	-0.60923	1.04796e-06	CAG15NUGU	48	361.353	0.12475	0.254434
[CAG, UUA]	222.71	CAGUUA	15	110.242	-1.01449	4.29144e-10	CAG3NUUA	32	236.305	0.0854847	0.544476	CAG6NUUA	31	230.018	0.0465798	0.742555	CAG9NUUA	18	134.202	-0.73076	2.27345e-06	CAG12NUUA	26	194.786	-0.19328	0.171273	CAG15NUUA	28	210.789	-0.0793653	0.565101
[CAG, UUC]	701.802	CAGUUC	92	676.152	-0.053715	0.483847	CAG3NUUC	138	1019.07	0.538113	8.3018e-12	CAG6NUUC	104	771.674	0.136927	0.068321	CAG9NUUC	69	514.442	-0.448056	6.68297e-08	CAG12NUUC	111	831.585	0.244801	0.00090048	CAG15NUUC	62	466.748	-0.58842	5.45391e-12
[CAG, UUG]	413.433	CAGUUG	55	404.222	-0.0325069	0.753028	CAG3NUUG	64	472.611	0.192999	0.0438855	CAG6NUUG	54	400.677	-0.0452145	0.674262	CAG9NUUG	53	395.151	-0.0652497	0.52686	CAG12NUUG	69	516.931	0.32232	0.000645553	CAG15NUUG	73	549.558	0.410619	9.88975e-06
[CAG, UUU]	587.801	CAGUUU	93	683.502	0.217617	0.00710782	CAG3NUUU	74	546.456	-0.105222	0.2125	CAG6NUUU	78	578.755	-0.0223745	0.7923	CAG9NUUU	65	484.619	-0.278477	0.00166027	CAG12NUUU	86	644.291	0.132385	0.11072	CAG15NUUU	59	444.163	-0.404237	7.21326e-06
[CAU, AAA]	377.595	CAUAAA	31	227.834	-0.728856	9.40788e-10	CAU3NAAA	55	406.15	0.105173	0.317619	CAU6NAAA	47	348.737	-0.114699	0.282451	CAU9NAAA	70	521.897	0.466927	1.53063e-06	CAU12NAAA	41	307.162	-0.297839	0.00666991	CAU15NAAA	46	346.297	-0.12483	0.234634
[CAU, AAC]	246.725	CAUAAC	20	146.99	-0.747188	4.2373e-07	CAU3NAAC	32	236.305	-0.0622504	0.617121	CAU6NAAC	31	230.018	-0.101155	0.436859	CAU9NAAC	21	156.569	-0.656102	7.12434e-06	CAU12NAAC	33	247.228	0.00293962	1	CAU15NAAC	33	248.43	0.00993875	0.964192
[CAU, AAG]	454.805	CAUAAG	43	316.028	-0.525197	5.27998e-07	CAU3NAAG	39	287.997	-0.659194	7.84639e-10	CAU6NAAG	46	341.317	-0.414135	5.2413e-05	CAU9NAAG	36	268.404	-0.76084	2.77684e-12	CAU12NAAG	47	352.113	-0.369211	0.000285529	CAU15NAAG	49	368.881	-0.302091	0.0027305
[CAU, AAU]	166.749	CAUAAU	16	117.592	-0.503889	0.00368735	CAU3NAAU	32	236.305	0.502977	0.000580434	CAU6NAAU	21	155.819	-0.0978067	0.541192	CAU9NAAU	39	290.771	0.80221	5.78421e-09	CAU12NAAU	26	194.786	0.224213	0.141559	CAU15NAAU	36	271.015	0.700697	6.15192e-07
[CAU, ACA]	180.658	CAUACA	13	95.5433	-0.919031	2.78412e-07	CAU3NACA	33	243.69	0.431789	0.00223292	CAU6NACA	41	304.217	0.751845	2.03609e-08	CAU9NACA	24	178.936	-0.0138122	0.916186	CAU12NACA	24	179.802	-0.00684686	0.958093	CAU15NACA	24	180.677	0.000152265	1
[CAU, ACC]	174.968	CAUACC	3	22.0484	-2.98834	5.0592e-31	CAU3NACC	14	103.384	-0.75908	1.46607e-05	CAU6NACC	27	200.338	0.195351	0.197236	CAU9NACC	24	178.936	0.032358	0.831912	CAU12NACC	17	127.36	-0.458176	0.00573464	CAU15NACC	33	248.43	0.505754	0.000380371
[CAU, ACG]	76.1828	CAUACG	3	22.0484	-1.78879	2.49283e-08	CAU3NACG	7	51.6918	-0.55953	0.0341867	CAU6NACG	9	66.7794	-0.190061	0.453372	CAU9NACG	7	52.1897	-0.545699	0.0341867	CAU12NACG	7	52.4423	-0.538734	0.0341867	CAU15NACG	9	67.7537	-0.169165	0.506596
[CAU, ACU]	147.861	CAUACU	26	191.087	0.369984	0.0195668	CAU3NACU	25	184.614	0.320267	0.0427524	CAU6NACU	20	148.399	0.00523737	1	CAU9NACU	19	141.658	-0.0618313	0.72511	CAU12NACU	43	322.146	1.12347	1.09379e-12	CAU15NACU	27	203.261	0.459093	0.0033159
[CAU, AGA]	184.135	CAUAGA	5	36.7474	-2.32505	7.30079e-25	CAU3NAGA	13	95.9991	-0.93967	1.20636e-07	CAU6NAGA	29	215.178	0.22477	0.121033	CAU9NAGA	30	223.67	0.280611	0.0478105	CAU12NAGA	29	217.261	0.238667	0.0996662	CAU15NAGA	24	180.677	-0.0273523	0.87542
[CAU, AGC]	164.694	CAUAGC	9	66.1453	-1.31608	4.03051e-11	CAU3NAGC	24	177.229	0.105827	0.517084	CAU6NAGC	23	170.659	0.0513255	0.743843	CAU9NAGC	18	134.202	-0.29538	0.073312	CAU12NAGC	9	67.4258	-1.28841	7.07604e-11	CAU15NAGC	13	97.8665	-0.7509	3.39967e-05
[CAU, AGG]	143.04	CAUAGG	3	22.0484	-2.69767	3.63201e-23	CAU3NAGG	24	177.229	0.309193	0.0575671	CAU6NAGG	38	281.958	0.979057	1.15563e-11	CAU9NAGG	29	216.215	0.596042	0.000113426	CAU12NAGG	11	82.4093	-0.795542	4.47596e-05	CAU15NAGG	21	158.092	0.144343	0.388087
[CAU, AGU]	129.369	CAUAGU	5	36.7474	-1.81577	2.50412e-13	CAU3NAGU	10	73.8454	-0.808906	0.000107453	CAU6NAGU	12	89.0393	-0.538973	0.00673823	CAU9NAGU	15	111.835	-0.210113	0.27445	CAU12NAGU	9	67.4258	-0.940113	8.45946e-06	CAU15NAGU	13	97.8665	-0.402599	0.0398355
[CAU, AUA]	90.0127	CAUAUA	12	88.1938	-0.029451	0.881223	CAU3NAUA	11	81.23	-0.148116	0.492672	CAU6NAUA	6	44.5196	-1.01569	9.90399e-05	CAU9NAUA	14	104.379	0.213638	0.316073	CAU12NAUA	18	134.852	0.583173	0.00267977	CAU15NAUA	14	105.395	0.227602	0.283948
[CAU, AUC]	269.327	CAUAUC	12	88.1938	-1.61061	1.25389e-22	CAU3NAUC	41	302.766	0.168847	0.155439	CAU6NAUC	35	259.698	-0.0525235	0.695884	CAU9NAUC	24	178.936	-0.589912	2.03519e-05	CAU12NAUC	33	247.228	-0.123515	0.33327	CAU15NAUC	39	293.6	0.124492	0.292476
[CAU, AUG]	316.902	CAUAUG	18	132.291	-1.26032	8.72968e-19	CAU3NAUG	38	280.613	-0.175455	0.141248	CAU6NAUG	24	178.079	-0.831521	3.33691e-10	CAU9NAUG	38	283.316	-0.161624	0.165422	CAU12NAUG	32	239.736	-0.402586	0.00109701	CAU15NAUG	28	210.789	-0.588232	3.77123e-06
[CAU, AUU]	185.478	CAUAUU	33	242.533	0.386931	0.0050471	CAU3NAUU	21	155.075	-0.25828	0.104111	CAU6NAUU	24	178.079	-0.0587365	0.713748	CAU9NAUU	23	171.481	-0.113205	0.458766	CAU12NAUU	20	149.835	-0.307874	0.0560479	CAU15NAUU	22	165.62	-0.163371	0.311199
[CAU, CAA]	123.679	CAUCAA	20	146.99	0.24912	0.163021	CAU3NCAA	14	103.384	-0.258588	0.164155	CAU6NCAA	36	267.118	1.11088	1.40554e-13	CAU9NCAA	18	134.202	0.117813	0.534438	CAU12NCAA	15	112.376	-0.138256	0.435759	CAU15NCAA	18	135.507	0.131778	0.457679
[CAU, CAC]	145.806	CAUCAC	27	198.436	0.444621	0.00504343	CAU3NCAC	28	206.767	0.503954	0.00115628	CAU6NCAC	14	103.879	-0.489147	0.0078986	CAU9NCAC	32	238.582	0.71043	1.97541e-06	CAU12NCAC	24	179.802	0.302358	0.0599145	CAU15NCAC	20	150.564	0.0463224	0.772147
[CAU, CAG]	355.23	CAUCAG	60	440.969	0.311924	0.00229662	CAU3NCAG	59	435.688	0.294542	0.00397141	CAU6NCAG	45	333.897	-0.0893492	0.424046	CAU9NCAG	41	305.683	-0.216718	0.056771	CAU12NCAG	44	329.637	-0.107873	0.339834	CAU15NCAG	41	308.656	-0.202754	0.0743763
[CAU, CAU]	116.724	CAUCAU	35	257.232	1.13997	1.22569e-13	CAU3NCAU	11	81.23	-0.523018	0.0105297	CAU6NCAU	15	111.299	-0.0686604	0.691833	CAU9NCAU	32	238.582	1.03138	6.97054e-11	CAU12NCAU	14	104.885	-0.154299	0.421702	CAU15NCAU	22	165.62	0.504777	0.00356781
[CAU, CCA]	148.335	CAUCCA	40	293.979	0.986854	3.63976e-12	CAU3NCCA	25	184.614	0.315648	0.0427524	CAU6NCCA	25	185.498	0.322546	0.0427524	CAU9NCCA	10	74.5568	-0.99245	8.63013e-07	CAU12NCCA	28	209.769	0.499942	0.00103922	CAU15NCCA	29	218.318	0.557568	0.000247963
[CAU, CCC]	128.815	CAUCCC	16	117.592	-0.131518	0.48494	CAU3NCCC	10	73.8454	-0.802724	0.000107453	CAU6NCCC	5	37.0997	-1.79583	2.50412e-13	CAU9NCCC	28	208.759	0.696534	1.27417e-05	CAU12NCCC	21	157.327	0.288461	0.0982048	CAU15NCCC	13	97.8665	-0.396417	0.0398355
[CAU, CCG]	61.5627	CAUCCG	5	36.7474	-0.744413	0.012033	CAU3NCCG	10	73.8454	0.262453	0.305243	CAU6NCCG	6	44.5196	-0.467614	0.101433	CAU9NCCG	7	52.1897	-0.23829	0.351125	CAU12NCCG	11	82.4093	0.420752	0.096394	CAU15NCCG	8	60.2255	-0.0316801	0.856984
[CAU, CCU]	141.46	CAUCCU	37	271.931	0.942848	8.4903e-11	CAU3NCCU	27	199.383	0.495148	0.00164531	CAU6NCCU	16	118.719	-0.252841	0.173155	CAU9NCCU	21	156.569	0.146409	0.354828	CAU12NCCU	26	194.786	0.461496	0.00320681	CAU15NCCU	14	105.395	-0.424589	0.0217945
[CAU, CGA]	70.4928	CAUCGA	4	29.3979	-1.26176	3.216e-05	CAU3NCGA	6	44.3073	-0.669933	0.0149647	CAU6NCGA	12	89.0393	0.336966	0.132823	CAU9NCGA	7	52.1897	-0.43371	0.104204	CAU12NCGA	9	67.4258	-0.0641746	0.798545	CAU15NCGA	12	90.3383	0.357862	0.114696
[CAU, CGC]	101.551	CAUCGC	17	124.941	0.299049	0.127522	CAU3NCGC	15	110.768	0.125342	0.538504	CAU6NCGC	11	81.6193	-0.315218	0.141238	CAU9NCGC	9	67.1011	-0.597793	0.00708832	CAU12NCGC	10	74.9176	-0.438824	0.0426943	CAU15NCGC	14	105.395	0.0536017	0.835282
[CAU, CGG]	61.5627	CAUCGG	7	51.4464	-0.258986	0.302878	CAU3NCGG	5	36.9227	-0.737547	0.012033	CAU6NCGG	8	59.3595	-0.0525764	0.786058	CAU9NCGG	11	82.0124	0.413787	0.096394	CAU12NCGG	4	29.967	-1.03868	0.000810009	CAU15NCGG	5	37.641	-0.709752	0.0165059
[CAU, CGU]	93.727	CAUCGU	32	235.183	1.32725	1.81855e-13	CAU3NCGU	19	140.306	0.582044	0.00261812	CAU6NCGU	12	89.0393	-0.0740227	0.712531	CAU9NCGU	17	126.746	0.43541	0.0265491	CAU12NCGU	13	97.3929	0.0553517	0.828663	CAU15NCGU	9	67.7537	-0.468164	0.0413724
[CAU, CUA]	61.1675	CAUCUA	18	132.291	1.11287	2.53557e-07	CAU3NCUA	17	125.537	1.03728	1.6861e-06	CAU6NCUA	4	29.6798	-1.04329	0.00111093	CAU9NCUA	7	52.1897	-0.229	0.399373	CAU12NCUA	3	22.4753	-1.44443	1.4656e-05	CAU15NCUA	13	97.8665	0.678049	0.00331573
[CAU, CUC]	177.101	CAUCUC	28	205.786	0.216566	0.138798	CAU3NCUC	34	251.074	0.50354	0.000342272	CAU6NCUC	20	148.399	-0.255096	0.108096	CAU9NCUC	17	126.746	-0.482629	0.00412195	CAU12NCUC	17	127.36	-0.475664	0.00412195	CAU15NCUC	22	165.62	-0.0966959	0.55319
[CAU, CUG]	362.342	CAUCUG	58	426.27	0.234413	0.0226391	CAU3NCUG	51	376.612	0.0557237	0.581382	CAU6NCUG	43	319.057	-0.183538	0.0995787	CAU9NCUG	44	328.05	-0.143439	0.195829	CAU12NCUG	54	404.555	0.158982	0.120694	CAU15NCUG	27	203.261	-0.834019	1.72591e-11
[CAU, CUU]	148.967	CAUCUU	22	161.689	0.118221	0.461798	CAU3NCUU	19	140.306	-0.0864169	0.59723	CAU6NCUU	19	140.979	-0.0795182	0.639168	CAU9NCUU	29	216.215	0.537467	0.000446024	CAU12NCUU	11	82.4093	-0.854117	9.48161e-06	CAU15NCUU	14	105.395	-0.499194	0.00575567
[CAU, GAA]	283.868	CAUGAA	40	293.979	0.050495	0.677749	CAU3NGAA	44	324.92	0.194864	0.096826	CAU6NGAA	50	370.997	0.386188	0.000670526	CAU9NGAA	48	357.872	0.334226	0.00348763	CAU12NGAA	43	322.146	0.182493	0.122912	CAU15NGAA	36	271.015	-0.0668472	0.581452
[CAU, GAC]	305.363	CAUGAC	44	323.377	0.0826907	0.472967	CAU3NGAC	41	302.766	-0.012323	0.935416	CAU6NGAC	63	467.456	0.614304	4.98428e-09	CAU9NGAC	36	268.404	-0.186119	0.122428	CAU12NGAC	50	374.588	0.294777	0.00726499	CAU15NGAC	33	248.43	-0.297686	0.0153728
[CAU, GAG]	499.93	CAUGAG	49	360.125	-0.473229	1.74135e-06	CAU3NGAG	49	361.843	-0.466364	2.51117e-06	CAU6NGAG	61	452.616	-0.143437	0.128045	CAU9NGAG	50	372.784	-0.423387	1.68468e-05	CAU12NGAG	80	599.341	0.261651	0.00281954	CAU15NGAG	69	519.445	0.0552461	0.551923
[CAU, GAU]	286.713	CAUGAU	58	426.27	0.572161	1.8088e-07	CAU3NGAU	36	265.844	-0.109029	0.372298	CAU6NGAU	45	333.897	0.219797	0.0594064	CAU9NGAU	31	231.126	-0.310927	0.0138889	CAU12NGAU	39	292.179	0.0272438	0.835553	CAU15NGAU	31	233.374	-0.296963	0.0179073
[CAU, GCA]	185.241	CAUGCA	36	264.581	0.514307	0.00015915	CAU3NGCA	20	147.691	-0.326824	0.0427524	CAU6NGCA	29	215.178	0.216127	0.133999	CAU9NGCA	16	119.291	-0.634922	0.000148778	CAU12NGCA	21	157.327	-0.235639	0.13045	CAU15NGCA	29	218.318	0.237024	0.10051
[CAU, GCC]	238.427	CAUGCC	22	161.689	-0.560329	0.000141249	CAU3NGCC	26	191.998	-0.312455	0.0265942	CAU6NGCC	30	222.598	-0.0991053	0.485303	CAU9NGCC	23	171.481	-0.475502	0.000914303	CAU12NGCC	19	142.343	-0.744171	7.66279e-07	CAU15NGCC	21	158.092	-0.592782	5.62487e-05
[CAU, GCG]	84.0066	CAUGCG	7	51.4464	-0.707432	0.00448125	CAU3NGCG	7	51.6918	-0.700567	0.00605254	CAU6NGCG	7	51.9396	-0.693668	0.00605254	CAU9NGCG	8	59.6454	-0.494091	0.0458771	CAU12NGCG	4	29.967	-1.48713	2.86066e-07	CAU15NGCG	4	30.1128	-1.48013	2.86066e-07
[CAU, GCU]	245.065	CAUGCU	43	316.028	0.366885	0.002713	CAU3NGCU	21	155.075	-0.660196	6.40218e-06	CAU6NGCU	27	200.338	-0.290727	0.0329883	CAU9NGCU	31	231.126	-0.0844865	0.521555	CAU12NGCU	31	232.245	-0.0775212	0.552152	CAU15NGCU	28	210.789	-0.217363	0.111633
[CAU, GGA]	228.153	CAUGGA	41	301.329	0.401335	0.00149598	CAU3NGGA	38	280.613	0.298577	0.0188434	CAU6NGGA	26	192.918	-0.242013	0.0883037	CAU9NGGA	41	305.683	0.422032	0.000730884	CAU12NGGA	30	224.753	-0.0216645	0.88805	CAU15NGGA	50	376.41	0.7223	1.47573e-09
[CAU, GGC]	179.156	CAUGGC	27	198.436	0.147457	0.328448	CAU3NGGC	25	184.614	0.0432919	0.753529	CAU6NGGC	20	148.399	-0.271737	0.0867992	CAU9NGGC	32	238.582	0.413266	0.0033285	CAU12NGGC	23	172.31	-0.0562064	0.70913	CAU15NGGC	30	225.846	0.334121	0.0195588
[CAU, GGG]	100.919	CAUGGG	20	146.99	0.542524	0.00347193	CAU3NGGG	9	66.4609	-0.602613	0.00675137	CAU6NGGG	17	126.139	0.321823	0.0975759	CAU9NGGG	14	104.379	0.0486471	0.834496	CAU12NGGG	25	187.294	0.892114	3.47092e-07	CAU15NGGG	19	143.036	0.503184	0.00716667
[CAU, GGU]	160.664	CAUGGU	33	242.533	0.594138	4.35312e-05	CAU3NGGU	30	221.536	0.4635	0.00181579	CAU6NGGU	21	155.819	-0.044174	0.779234	CAU9NGGU	22	164.025	0.0298721	0.868068	CAU12NGGU	18	134.852	-0.252669	0.131244	CAU15NGGU	28	210.789	0.39176	0.00953586
[CAU, GUA]	75.6296	CAUGUA	14	102.893	0.444118	0.043871	CAU3NGUA	15	110.768	0.55052	0.0104988	CAU6NGUA	9	66.7794	-0.179547	0.453372	CAU9NGUA	7	52.1897	-0.535185	0.0341867	CAU12NGUA	12	89.9011	0.249388	0.278612	CAU15NGUA	15	112.923	0.578315	0.00710962
[CAU, GUC]	173.308	CAUGUC	29	213.135	0.298429	0.041882	CAU3NGUC	24	177.229	0.0322768	0.830972	CAU6NGUC	18	133.559	-0.375862	0.0261073	CAU9NGUC	17	126.746	-0.451392	0.00791068	CAU12NGUC	26	194.786	0.16855	0.252063	CAU15NGUC	27	203.261	0.229997	0.122213
[CAU, GUG]	285.369	CAUGUG	58	426.27	0.578937	1.15115e-07	CAU3NGUG	41	302.766	0.0853737	0.458312	CAU6NGUG	33	244.858	-0.220885	0.0824929	CAU9NGUG	73	544.264	0.931477	1.83964e-12	CAU12NGUG	42	314.654	0.140935	0.221024	CAU15NGUG	36	271.015	-0.0744583	0.553087
[CAU, GUU]	167.302	CAUGUU	27	198.436	0.24622	0.105018	CAU3NGUU	15	110.768	-0.594911	0.000770899	CAU6NGUU	13	96.4592	-0.794463	1.10577e-05	CAU9NGUU	17	126.746	-0.400508	0.0197103	CAU12NGUU	29	217.261	0.376976	0.0107327	CAU15NGUU	15	112.923	-0.567116	0.00123596
[CAU, UAC]	183.977	CAUUAC	37	271.931	0.563717	3.64981e-05	CAU3NUAC	35	258.459	0.490412	0.000425989	CAU6NUAC	40	296.798	0.689956	2.33898e-07	CAU9NUAC	16	119.291	-0.62504	0.000182992	CAU12NUAC	22	164.819	-0.158643	0.30982	CAU15NUAC	35	263.487	0.518207	0.000182941
[CAU, UAU]	134.9	CAUUAU	19	139.64	0.0498187	0.763505	CAU3NUAU	26	191.998	0.509197	0.00160775	CAU6NUAU	22	163.239	0.275087	0.105229	CAU9NUAU	24	178.936	0.40755	0.0130458	CAU12NUAU	20	149.835	0.151481	0.375126	CAU15NUAU	20	150.564	0.15848	0.344955
[CAU, UCA]	127.314	CAUUCA	28	205.786	0.692753	1.4109e-05	CAU3NUCA	17	125.537	-0.0202735	0.949986	CAU6NUCA	10	74.1994	-0.77891	0.000177236	CAU9NUCA	25	186.392	0.54995	0.000842048	CAU12NUCA	21	157.327	0.305377	0.0753759	CAU15NUCA	28	210.789	0.727414	4.54021e-06
[CAU, UCC]	143.198	CAUUCC	16	117.592	-0.284229	0.122301	CAU3NUCC	9	66.4609	-1.10744	7.70413e-08	CAU6NUCC	16	118.719	-0.270464	0.13875	CAU9NUCC	14	104.379	-0.456177	0.0131084	CAU12NUCC	12	89.9011	-0.671604	0.000504129	CAU15NUCC	23	173.148	0.273994	0.0918375
[CAU, UCG]	48.207	CAUUCG	6	44.0969	-0.128564	0.678532	CAU3NUCG	4	29.5382	-0.706661	0.0421654	CAU6NUCG	8	59.3595	0.300238	0.289798	CAU9NUCG	4	29.8227	-0.69283	0.0421654	CAU12NUCG	2	14.9835	-1.68587	2.43646e-05	CAU15NUCG	4	30.1128	-0.678866	0.0421654
[CAU, UCU]	159.162	CAUUCU	13	95.5433	-0.73627	7.6053e-05	CAU3NUCU	15	110.768	-0.522953	0.00347129	CAU6NUCU	20	148.399	-0.101017	0.530869	CAU9NUCU	27	201.303	0.338875	0.0269309	CAU12NUCU	18	134.852	-0.239123	0.1622	CAU15NUCU	22	165.62	0.0573831	0.698305
[CAU, UGC]	91.4352	CAUUGC	7	51.4464	-0.82968	0.000764305	CAU3NUGC	19	140.306	0.617759	0.00124665	CAU6NUGC	13	96.4592	0.0771697	0.715469	CAU9NUGC	12	89.4681	-0.0313757	0.881876	CAU12NUGC	12	89.9011	-0.0244103	0.940938	CAU15NUGC	12	90.3383	-0.0174112	0.940938
[CAU, UGG]	118.937	CAUUGG	19	139.64	0.231518	0.192693	CAU3NUGG	23	169.844	0.514019	0.00268426	CAU6NUGG	16	118.719	-0.00264465	1	CAU9NUGG	5	37.2784	-1.67378	1.99607e-11	CAU12NUGG	13	97.3929	-0.288308	0.135133	CAU15NUGG	19	143.036	0.266179	0.13875
[CAU, UGU]	108.9	CAUUGU	17	124.941	0.198241	0.296598	CAU3NUGU	24	177.229	0.702607	5.53295e-05	CAU6NUGU	16	118.719	0.124543	0.508817	CAU9NUGU	10	74.5568	-0.546597	0.0122206	CAU12NUGU	34	254.72	1.2259	0	CAU15NUGU	15	112.923	0.0523299	0.788879
[CAU, UUA]	73.1797	CAUUUA	19	139.64	0.932198	3.8936e-06	CAU3NUUA	10	73.8454	0.0130641	0.934525	CAU6NUUA	12	89.0393	0.282997	0.209995	CAU9NUUA	12	89.4681	0.289929	0.209995	CAU12NUUA	6	44.9506	-0.703106	0.00996632	CAU15NUUA	7	52.6974	-0.473714	0.0755306
[CAU, UUC]	230.603	CAUUUC	18	132.291	-0.801701	1.78283e-07	CAU3NUUC	20	147.691	-0.642832	1.91923e-05	CAU6NUUC	21	155.819	-0.565544	0.000134136	CAU9NUUC	19	141.658	-0.703002	3.7785e-06	CAU12NUUC	36	269.703	0.225961	0.0816411	CAU15NUUC	35	263.487	0.192318	0.150278
[CAU, UUG]	135.849	CAUUUG	20	146.99	0.113713	0.514002	CAU3NUUG	21	155.075	0.190968	0.266153	CAU6NUUG	29	215.178	0.66353	2.36089e-05	CAU9NUUG	21	156.569	0.204799	0.220606	CAU12NUUG	12	89.9011	-0.595591	0.00219428	CAU15NUUG	14	105.395	-0.366199	0.0460643
[CAU, UUU]	193.144	CAUUUU	23	169.038	-0.192328	0.207726	CAU3NUUU	27	199.383	0.0458633	0.762194	CAU6NUUU	33	244.858	0.342269	0.0129818	CAU9NUUU	29	216.215	0.162787	0.255975	CAU12NUUU	38	284.687	0.559699	2.48736e-05	CAU15NUUU	16	120.451	-0.681229	3.51202e-05
[CCA, AAA]	479.855	CCAAAA	38	279.28	-0.780884	2.23674e-13	CCA3NAAA	72	531.687	0.147979	0.102254	CCA6NAAA	67	497.136	0.0510423	0.586739	CCA9NAAA	69	514.442	0.100409	0.281084	CCA12NAAA	60	449.506	-0.094259	0.325505	CCA15NAAA	63	474.276	-0.0168706	0.846067
[CCA, AAC]	313.543	CCAAAC	64	470.367	0.585125	2.32553e-08	CCA3NAAC	36	265.844	-0.238084	0.0463465	CCA6NAAC	28	207.758	-0.593756	3.3127e-06	CCA9NAAC	49	365.328	0.220531	0.0504135	CCA12NAAC	32	239.736	-0.387213	0.00165898	CCA15NAAC	31	233.374	-0.426018	0.000528326
[CCA, AAG]	577.975	CCAAAG	59	433.619	-0.414577	5.85202e-06	CCA3NAAG	70	516.918	-0.161072	0.0653424	CCA6NAAG	85	630.695	0.125935	0.127563	CCA9NAAG	63	469.708	-0.299244	0.000846175	CCA12NAAG	58	434.522	-0.411578	6.86421e-06	CCA15NAAG	60	451.692	-0.355669	8.54056e-05
[CCA, AAU]	211.907	CCAAAU	33	242.533	0.194747	0.146501	CCA3NAAU	29	214.152	0.0151993	0.922911	CCA6NAAU	28	207.758	-0.0285281	0.845463	CCA9NAAU	43	320.594	0.597314	2.21473e-06	CCA12NAAU	35	262.212	0.307297	0.0216828	CCA15NAAU	22	165.62	-0.355555	0.0180177
[CCA, ACA]	229.583	CCAACA	27	198.436	-0.210343	0.122252	CCA3NACA	43	317.535	0.467901	0.000167693	CCA6NACA	29	215.178	-0.0934844	0.477577	CCA9NACA	44	328.05	0.514898	3.25189e-05	CCA12NACA	30	224.753	-0.0306776	0.814903	CCA15NACA	51	383.938	0.741856	4.3043e-10
[CCA, ACC]	222.352	CCAACC	31	227.834	0.0351365	0.777575	CCA3NACC	28	206.767	-0.104839	0.469497	CCA6NACC	24	178.079	-0.320333	0.0278772	CCA9NACC	26	193.848	-0.197924	0.170248	CCA12NACC	28	209.769	-0.0840431	0.564204	CCA15NACC	33	248.43	0.159995	0.230875
[CCA, ACG]	96.8146	CCAACG	4	29.3979	-1.71951	5.96621e-10	CCA3NACG	23	169.844	0.810918	7.25392e-06	CCA6NACG	10	74.1994	-0.383817	0.0791733	CCA9NACG	22	164.025	0.760618	3.16811e-05	CCA12NACG	15	112.376	0.215043	0.30061	CCA15NACG	14	105.395	0.122506	0.574572
[CCA, ACU]	187.905	CCAACU	17	124.941	-0.588751	0.000361862	CCA3NACU	22	162.46	-0.209917	0.165112	CCA6NACU	27	200.338	0.092438	0.542961	CCA9NACU	29	216.215	0.202463	0.164044	CCA12NACU	22	164.819	-0.189121	0.221489	CCA15NACU	28	210.789	0.165802	0.250112
[CCA, AGA]	234.002	CCAAGA	27	198.436	-0.237847	0.0835028	CCA3NAGA	22	162.46	-0.526437	0.000291394	CCA6NAGA	27	200.338	-0.224082	0.102955	CCA9NAGA	28	208.759	-0.164683	0.23541	CCA12NAGA	35	262.212	0.16421	0.209082	CCA15NAGA	31	233.374	-0.0038773	0.963137
[CCA, AGC]	209.296	CCAAGC	20	146.99	-0.509832	0.00100561	CCA3NAGC	29	214.152	0.033087	0.808179	CCA6NAGC	24	178.079	-0.233033	0.115421	CCA9NAGC	26	193.848	-0.110624	0.455541	CCA12NAGC	36	269.703	0.365827	0.00531101	CCA15NAGC	22	165.62	-0.337667	0.0264535
[CCA, AGG]	181.778	CCAAGG	14	102.893	-0.821039	2.59498e-06	CCA3NAGG	19	140.306	-0.373601	0.019302	CCA6NAGG	30	222.598	0.292261	0.0417392	CCA9NAGG	19	141.658	-0.35977	0.026348	CCA12NAGG	16	119.868	-0.600732	0.000352334	CCA15NAGG	26	195.733	0.106706	0.472107
[CCA, AGU]	164.404	CCAAGU	19	139.64	-0.235531	0.169265	CCA3NAGU	31	228.921	0.477603	0.00103274	CCA6NAGU	21	155.819	-0.0773769	0.655292	CCA9NAGU	25	186.392	0.181094	0.240244	CCA12NAGU	21	157.327	-0.0634797	0.69653	CCA15NAGU	27	203.261	0.30609	0.041905
[CCA, AUA]	114.39	CCAAUA	8	58.7959	-0.960172	2.62816e-05	CCA3NAUA	28	206.767	0.854048	1.80412e-07	CCA6NAUA	18	133.559	0.223517	0.204904	CCA9NAUA	14	104.379	-0.132121	0.499297	CCA12NAUA	12	89.9011	-0.347548	0.0934509	CCA15NAUA	11	82.8101	-0.46608	0.0273368
[CCA, AUC]	342.266	CCAAUC	24	176.388	-0.956367	1.98337e-13	CCA3NAUC	32	236.305	-0.534464	1.0007e-05	CCA6NAUC	42	311.637	-0.135248	0.241096	CCA9NAUC	35	260.949	-0.39135	0.000965619	CCA12NAUC	39	292.179	-0.228266	0.0471494	CCA15NAUC	34	255.959	-0.419206	0.000432437
[CCA, AUG]	402.725	CCAAUG	36	264.581	-0.606082	8.60646e-08	CCA3NAUG	36	265.844	-0.599216	1.09128e-07	CCA6NAUG	41	304.217	-0.40469	0.000194302	CCA9NAUG	38	283.316	-0.507383	4.4432e-06	CCA12NAUG	51	382.08	-0.0759197	0.453851	CCA15NAUG	40	301.128	-0.419418	0.000119165
[CCA, AUU]	235.709	CCAAUU	18	132.291	-0.833297	5.04619e-08	CCA3NAUU	35	258.459	0.132926	0.32275	CCA6NAUU	37	274.538	0.219996	0.0846851	CCA9NAUU	29	216.215	-0.124545	0.347391	CCA12NAUU	27	202.277	-0.220673	0.104539	CCA15NAUU	34	255.959	0.118901	0.367734
[CCA, CAA]	157.173	CCACAA	23	169.038	0.104995	0.507006	CCA3NCAA	32	236.305	0.588299	6.53418e-05	CCA6NCAA	23	170.659	0.118759	0.440254	CCA9NCAA	25	186.392	0.245985	0.117789	CCA12NCAA	27	202.277	0.363982	0.0175841	CCA15NCAA	19	143.036	-0.135979	0.419743
[CCA, CAC]	185.293	CCACAC	25	183.737	-0.0121692	0.958548	CCA3NCAC	18	132.922	-0.479235	0.0035321	CCA6NCAC	19	140.979	-0.394333	0.0148394	CCA9NCAC	16	119.291	-0.635329	0.000148778	CCA12NCAC	21	157.327	-0.236046	0.13045	CCA15NCAC	20	150.564	-0.299436	0.0638517
[CCA, CAG]	451.433	CCACAG	51	374.824	-0.2683	0.00818414	CCA3NCAG	59	435.688	-0.0512168	0.614731	CCA6NCAG	45	333.897	-0.435108	2.90774e-05	CCA9NCAG	47	350.417	-0.36544	0.00035589	CCA12NCAG	62	464.489	0.0411324	0.667559	CCA15NCAG	87	654.953	0.536879	7.83323e-10
[CCA, CAU]	148.335	CCACAU	24	176.388	0.249888	0.12025	CCA3NCAU	23	169.844	0.195353	0.217976	CCA6NCAU	16	118.719	-0.32131	0.0762888	CCA9NCAU	12	89.4681	-0.729415	0.000121507	CCA12NCAU	19	142.343	-0.0594851	0.72511	CCA15NCAU	14	105.395	-0.493059	0.00685774
[CCA, CCA]	188.507	CCACCA	50	367.474	0.963023	2.52687e-13	CCA3NCCA	37	273.228	0.535486	9.08033e-05	CCA6NCCA	54	400.677	1.08782	2.25153e-13	CCA9NCCA	39	290.771	0.625265	3.04592e-06	CCA12NCCA	37	277.195	0.556282	4.43385e-05	CCA15NCCA	41	308.656	0.71138	6.75884e-08
[CCA, CCC]	163.701	CCACCC	33	242.533	0.567118	8.75764e-05	CCA3NCCC	21	155.075	-0.0780933	0.614952	CCA6NCCC	36	267.118	0.706413	6.40506e-07	CCA9NCCC	30	223.67	0.450311	0.00230718	CCA12NCCC	19	142.343	-0.201687	0.209188	CCA15NCCC	23	173.148	0.0809463	0.624528
[CCA, CCG]	78.235	CCACCG	14	102.893	0.395255	0.063568	CCA3NCCG	12	88.6145	0.179729	0.396133	CCA6NCCG	11	81.6193	0.0610964	0.752689	CCA9NCCG	10	74.5568	-0.0694753	0.809073	CCA12NCCG	14	104.885	0.422917	0.0462447	CCA15NCCG	13	97.8665	0.323001	0.132534
[CCA, CCU]	179.77	CCACCU	39	286.63	0.673038	6.79467e-07	CCA3NCCU	29	214.152	0.252483	0.0870033	CCA6NCCU	42	311.637	0.793718	2.22584e-09	CCA9NCCU	40	298.227	0.73026	6.01076e-08	CCA12NCCU	38	284.687	0.663225	1.03896e-06	CCA15NCCU	38	286.071	0.670224	8.4074e-07
[CCA, CGA]	89.5836	CCACGA	13	95.5433	0.0929195	0.660948	CCA3NCGA	16	118.153	0.399346	0.0525092	CCA6NCGA	15	111.299	0.313135	0.139334	CCA9NCGA	8	59.6454	-0.586824	0.0143596	CCA12NCGA	13	97.3929	0.120581	0.6098	CCA15NCGA	9	67.7537	-0.402934	0.0807086
[CCA, CGC]	129.053	CCACGC	15	110.242	-0.227282	0.219951	CCA3NCGC	23	169.844	0.396255	0.0177793	CCA6NCGC	7	51.9396	-1.31305	6.79057e-09	CCA9NCGC	19	141.658	0.134451	0.43061	CCA12NCGC	15	112.376	-0.199621	0.27445	CCA15NCGC	15	112.923	-0.192621	0.304695
[CCA, CGG]	78.235	CCACGG	12	88.1938	0.172863	0.439129	CCA3NCGG	11	81.23	0.0541977	0.812616	CCA6NCGG	10	74.1994	-0.0764071	0.746528	CCA9NCGG	11	82.0124	0.0680283	0.752689	CCA12NCGG	4	29.967	-1.38444	2.95585e-06	CCA15NCGG	10	75.2819	-0.0555108	0.809073
[CCA, CGU]	119.11	CCACGU	12	88.1938	-0.433546	0.0313499	CCA3NCGU	7	51.6918	-1.20429	2.28496e-07	CCA6NCGU	14	103.879	-0.197389	0.316233	CCA9NCGU	20	149.114	0.324116	0.0671804	CCA12NCGU	6	44.9506	-1.40588	4.5693e-09	CCA15NCGU	15	112.923	-0.0769571	0.694354
[CCA, CUA]	77.7329	CCACUA	8	58.7959	-0.40281	0.105454	CCA3NCUA	14	103.384	0.411411	0.063568	CCA6NCUA	11	81.6193	0.0703862	0.752689	CCA9NCUA	11	82.0124	0.077318	0.752689	CCA12NCUA	12	89.9011	0.209814	0.356004	CCA15NCUA	14	105.395	0.439206	0.0462447
[CCA, CUC]	225.064	CCACUC	14	102.893	-1.12919	1.00718e-11	CCA3NCUC	22	162.46	-0.47025	0.00135184	CCA6NCUC	22	163.239	-0.463351	0.00163516	CCA9NCUC	32	238.582	0.0841492	0.516231	CCA12NCUC	35	262.212	0.220398	0.0938503	CCA15NCUC	34	255.959	0.185577	0.157875
[CCA, CUG]	460.472	CCACUG	50	367.474	-0.32547	0.00121617	CCA3NCUG	64	472.611	0.0375396	0.670587	CCA6NCUG	58	430.356	-0.0975807	0.314878	CCA9NCUG	71	529.353	0.201117	0.0282593	CCA12NCUG	49	367.096	-0.326955	0.00121617	CCA15NCUG	41	308.656	-0.577113	4.79495e-08
[CCA, CUU]	189.311	CCACUU	15	110.242	-0.780079	4.50072e-06	CCA3NCUU	14	103.384	-0.872748	4.19383e-07	CCA6NCUU	27	200.338	0.081683	0.577579	CCA9NCUU	27	201.303	0.0886149	0.543994	CCA12NCUU	36	269.703	0.510618	0.000153202	CCA15NCUU	24	180.677	-0.0673457	0.67795
[CCA, GAA]	360.745	CCAGAA	84	617.357	0.775125	0	CCA3NGAA	69	509.533	0.498198	4.24348e-07	CCA6NGAA	41	304.217	-0.245875	0.0271205	CCA9NGAA	67	499.53	0.469594	2.09277e-06	CCA12NGAA	35	262.212	-0.460247	7.15634e-05	CCA15NGAA	38	286.071	-0.334603	0.00318595
[CCA, GAC]	388.062	CCAGAC	49	360.125	-0.10779	0.306259	CCA3NGAC	51	376.612	-0.0432085	0.691065	CCA6NGAC	64	474.876	0.291265	0.00305624	CCA9NGAC	48	357.872	-0.116841	0.27235	CCA12NGAC	50	374.588	-0.0509817	0.638153	CCA15NGAC	37	278.543	-0.478385	2.37614e-05
[CCA, GAG]	635.321	CCAGAG	114	837.841	0.399192	1.18651e-07	CCA3NGAG	64	472.611	-0.426832	1.09931e-06	CCA6NGAG	70	519.396	-0.290651	0.000635777	CCA9NGAG	74	551.72	-0.203548	0.0160013	CCA12NGAG	80	599.341	-0.0841082	0.305645	CCA15NGAG	60	451.692	-0.492147	2.68559e-08
[CCA, GAU]	364.36	CCAGAU	75	551.211	0.59724	5.6489e-10	CCA3NGAU	36	265.844	-0.454788	9.27904e-05	CCA6NGAU	38	281.958	-0.369887	0.00124801	CCA9NGAU	51	380.239	0.0615428	0.557774	CCA12NGAU	36	269.703	-0.433992	0.000186489	CCA15NGAU	44	331.24	-0.137486	0.210954
[CCA, GCA]	235.408	CCAGCA	49	360.125	0.613333	2.76872e-07	CCA3NGCA	21	155.075	-0.602194	4.92348e-05	CCA6NGCA	47	348.737	0.566976	2.27006e-06	CCA9NGCA	41	305.683	0.376871	0.00226093	CCA12NGCA	31	232.245	-0.019519	0.889726	CCA15NGCA	31	233.374	-0.0125199	0.926432
[CCA, GCC]	302.997	CCAGCC	42	308.678	0.0267981	0.808543	CCA3NGCC	34	251.074	-0.271191	0.027205	CCA6NGCC	36	267.118	-0.18183	0.131854	CCA9NGCC	36	268.404	-0.174898	0.143285	CCA12NGCC	34	254.72	-0.250395	0.0422418	CCA15NGCC	30	225.846	-0.423968	0.000807928
[CCA, GCG]	106.757	CCAGCG	15	110.242	0.0463444	0.839049	CCA3NGCG	12	88.6145	-0.268718	0.199564	CCA6NGCG	15	111.299	0.060109	0.787007	CCA9NGCG	19	141.658	0.408078	0.026658	CCA12NGCG	12	89.9011	-0.247922	0.226906	CCA15NGCG	12	90.3383	-0.240923	0.226906
[CCA, GCU]	311.434	CCAGCU	51	374.824	0.267287	0.0145566	CCA3NGCU	39	287.997	-0.11287	0.347754	CCA6NGCU	28	207.758	-0.584019	5.86784e-06	CCA9NGCU	48	357.872	0.200521	0.0693262	CCA12NGCU	44	329.637	0.0819553	0.453359	CCA15NGCU	35	263.487	-0.241194	0.0452189
[CCA, GGA]	289.942	CCAGGA	57	418.921	0.530914	1.20881e-06	CCA3NGGA	53	391.381	0.432811	0.000107003	CCA6NGGA	34	252.278	-0.200748	0.102858	CCA9NGGA	27	201.303	-0.526392	5.75067e-05	CCA12NGGA	42	314.654	0.118004	0.309839	CCA15NGGA	39	293.6	0.0180875	0.868663
[CCA, GGC]	227.675	CCAGGC	26	191.087	-0.252749	0.0708831	CCA3NGGC	28	206.767	-0.138968	0.314551	CCA6NGGC	35	259.698	0.189859	0.147796	CCA9NGGC	30	223.67	-0.0256019	0.850953	CCA12NGGC	25	187.294	-0.281671	0.0442813	CCA15NGGC	28	210.789	-0.111173	0.417716
[CCA, GGG]	128.249	CCAGGG	23	169.038	0.398399	0.0173989	CCA3NGGG	15	110.768	-0.211407	0.272457	CCA6NGGG	21	155.819	0.280919	0.0970298	CCA9NGGG	18	134.202	0.0654584	0.711476	CCA12NGGG	19	142.343	0.150426	0.395122	CCA15NGGG	24	180.677	0.49446	0.00255467
[CCA, GGU]	204.174	CCAGGU	50	367.474	0.847841	6.15996e-12	CCA3NGGU	38	280.613	0.458779	0.000466027	CCA6NGGU	34	252.278	0.305213	0.0246396	CCA9NGGU	22	164.025	-0.315887	0.0371701	CCA12NGGU	21	157.327	-0.376036	0.0133915	CCA15NGGU	36	271.015	0.408571	0.00210147
[CCA, GUA]	96.1116	CCAGUA	29	213.135	1.14899	1.74682e-11	CCA3NGUA	21	155.075	0.690188	0.000189424	CCA6NGUA	14	103.879	0.112124	0.572676	CCA9NGUA	15	111.835	0.218592	0.268363	CCA12NGUA	21	157.327	0.710984	0.000120558	CCA15NGUA	15	112.923	0.232556	0.240682
[CCA, GUC]	220.243	CCAGUC	32	235.183	0.0946896	0.482446	CCA3NGUC	33	243.69	0.14595	0.2657	CCA6NGUC	26	192.918	-0.191106	0.184449	CCA9NGUC	30	223.67	0.0222767	0.849635	CCA12NGUC	31	232.245	0.0765477	0.572932	CCA15NGUC	33	248.43	0.173745	0.195986
[CCA, GUG]	362.653	CCAGUG	57	418.921	0.208087	0.0452936	CCA3NGUG	52	383.996	0.0825026	0.442606	CCA6NGUG	50	370.997	0.0328178	0.767953	CCA9NGUG	44	328.05	-0.144675	0.183313	CCA12NGUG	48	359.604	-0.0121787	0.911235	CCA15NGUG	39	293.6	-0.30474	0.0071018
[CCA, GUU]	212.61	CCAGUU	22	161.689	-0.394994	0.0084486	CCA3NGUU	32	236.305	0.15244	0.278247	CCA6NGUU	32	237.438	0.159339	0.258403	CCA9NGUU	23	171.481	-0.310167	0.0321787	CCA12NGUU	30	224.753	0.0801265	0.566878	CCA15NGUU	39	293.6	0.465637	0.000317138
[CCA, UAC]	233.801	CCAUAC	34	249.882	0.0959672	0.467555	CCA3NUAC	27	199.383	-0.229742	0.0928324	CCA6NUAC	29	215.178	-0.11975	0.370448	CCA9NUAC	19	141.658	-0.722872	1.92439e-06	CCA12NUAC	30	224.753	-0.0569432	0.674804	CCA15NUAC	30	225.846	-0.0499441	0.709492
[CCA, UAU]	171.434	CCAUAU	23	169.038	-0.0203057	0.913774	CCA3NUAU	27	199.383	0.217886	0.145932	CCA6NUAU	25	185.498	0.113753	0.458766	CCA9NUAU	21	156.569	-0.130854	0.440254	CCA12NUAU	22	164.819	-0.0567742	0.743843	CCA15NUAU	19	143.036	-0.261279	0.11451
[CCA, UCA]	161.793	CCAUCA	23	169.038	0.0632009	0.70091	CCA3NUCA	39	287.997	0.831907	2.34914e-09	CCA6NUCA	32	237.438	0.553404	0.000169685	CCA9NUCA	18	134.202	-0.26974	0.104062	CCA12NUCA	30	224.753	0.474191	0.00135184	CCA15NUCA	27	203.261	0.329187	0.0319637
[CCA, UCC]	181.979	CCAUCC	19	139.64	-0.38206	0.019302	CCA3NUCC	28	206.767	0.184233	0.205482	CCA6NUCC	30	222.598	0.290668	0.0417392	CCA9NUCC	26	193.848	0.0911486	0.536611	CCA12NUCC	30	224.753	0.304565	0.0331421	CCA15NUCC	29	218.318	0.262654	0.0720836
[CCA, UCG]	61.2623	CCAUCG	4	29.3979	-1.05929	0.000705341	CCA3NUCG	2	14.7691	-2.05242	6.08325e-08	CCA6NUCG	8	59.3595	-0.0455211	0.855822	CCA9NUCG	6	44.7341	-0.453627	0.121512	CCA12NUCG	9	67.4258	0.138301	0.597485	CCA15NUCG	2	15.0564	-2.02462	6.08325e-08
[CCA, UCU]	202.266	CCAUCU	23	169.038	-0.258906	0.0869501	CCA3NUCU	25	184.614	-0.131746	0.38814	CCA6NUCU	34	252.278	0.318759	0.0189775	CCA9NUCU	39	290.771	0.52363	5.95528e-05	CCA12NUCU	46	344.621	0.768755	8.08085e-10	CCA15NUCU	23	173.148	-0.224245	0.134661
[CCA, UGC]	116.198	CCAUGC	10	73.4948	-0.660865	0.00173787	CCA3NUGC	18	132.922	0.193997	0.282272	CCA6NUGC	18	133.559	0.200896	0.255849	CCA9NUGC	11	82.0124	-0.502665	0.015731	CCA12NUGC	11	82.4093	-0.4957	0.015731	CCA15NUGC	16	120.451	0.0518675	0.795063
[CCA, UGG]	151.147	CCAUGG	16	117.592	-0.362168	0.0444096	CCA3NUGG	21	155.075	0.0370152	0.819465	CCA6NUGG	18	133.559	-0.178478	0.314785	CCA9NUGG	27	201.303	0.413416	0.00769702	CCA12NUGG	20	149.835	-0.0125782	0.954125	CCA15NUGG	19	143.036	-0.0795796	0.641449
[CCA, UGU]	138.393	CCAUGU	19	139.64	0.012947	0.90472	CCA3NUGU	27	199.383	0.526773	0.000880238	CCA6NUGU	28	207.758	0.586139	0.000163368	CCA9NUGU	13	96.9238	-0.513844	0.00747953	CCA12NUGU	12	89.9011	-0.622356	0.00145981	CCA15NUGU	44	331.24	1.25911	4.04343e-13
[CCA, UUA]	92.9982	CCAUUA	18	132.291	0.508436	0.00932837	CCA3NUUA	10	73.8454	-0.332695	0.142453	CCA6NUUA	16	118.719	0.352276	0.0745846	CCA9NUUA	6	44.7341	-1.05583	3.93835e-05	CCA12NUUA	15	112.376	0.273064	0.185439	CCA15NUUA	12	90.3383	-0.0418653	0.82504
[CCA, UUC]	293.055	CCAUUC	27	198.436	-0.562497	1.74155e-05	CCA3NUUC	28	206.767	-0.503164	0.000117595	CCA6NUUC	35	259.698	-0.174337	0.160844	CCA9NUUC	42	313.138	0.0956294	0.416943	CCA12NUUC	34	254.72	-0.20226	0.10476	CCA15NUUC	56	421.579	0.524631	1.34096e-06
[CCA, UUG]	172.639	CCAUUG	11	80.8443	-1.09454	5.71373e-09	CCA3NUUG	22	162.46	-0.0876766	0.548504	CCA6NUUG	21	155.819	-0.147892	0.349382	CCA9NUUG	17	126.746	-0.445815	0.00791068	CCA12NUUG	31	232.245	0.427884	0.00336021	CCA15NUUG	31	233.374	0.434883	0.00289281
[CCA, UUU]	245.451	CCAUUU	33	242.533	-0.0172548	0.927947	CCA3NUUU	36	265.844	0.115142	0.353378	CCA6NUUU	29	215.178	-0.189903	0.162269	CCA9NUUU	29	216.215	-0.182971	0.177208	CCA12NUUU	64	479.473	0.966013	0	CCA15NUUU	33	248.43	0.0174062	0.892648
[CCC, AAA]	416.709	CCCAAA	114	837.841	1.00764	1.78835e-12	CCC3NAAA	51	376.612	-0.145964	0.155956	CCC6NAAA	49	363.577	-0.19678	0.0579865	CCC9NAAA	47	350.417	-0.249969	0.0155663	CCC12NAAA	45	337.129	-0.30574	0.00356932	CCC15NAAA	37	278.543	-0.58114	1.57293e-07
[CCC, AAC]	272.283	CCCAAC	77	565.91	1.05547	2.23821e-12	CCC3NAAC	45	332.304	0.287401	0.014646	CCC6NAAC	34	252.278	-0.110091	0.382751	CCC9NAAC	40	298.227	0.131306	0.276553	CCC12NAAC	45	337.129	0.308196	0.00844073	CCC15NAAC	51	383.938	0.495768	1.18859e-05
[CCC, AAG]	501.918	CCCAAG	70	514.464	0.0356192	0.706722	CCC3NAAG	68	502.149	0.000664889	1	CCC6NAAG	37	274.538	-0.870446	2.46396e-16	CCC9NAAG	64	477.163	-0.0729674	0.424539	CCC12NAAG	37	277.195	-0.856549	4.93781e-16	CCC15NAAG	42	316.184	-0.666685	6.70281e-11
[CCC, AAU]	184.022	CCCAAU	40	293.979	0.675837	4.47261e-07	CCC3NAAU	18	132.922	-0.4693	0.00416525	CCC6NAAU	18	133.559	-0.462401	0.00503937	CCC9NAAU	20	149.114	-0.303466	0.0553151	CCC12NAAU	30	224.753	0.288461	0.042752	CCC15NAAU	27	203.261	0.143458	0.334763
[CCC, ACA]	199.372	CCCACA	32	235.183	0.238327	0.0842174	CCC3NACA	26	191.998	-0.0543677	0.723723	CCC6NACA	8	59.3595	-1.74791	4.10126e-19	CCC9NACA	19	141.658	-0.493049	0.00201065	CCC12NACA	45	337.129	0.757842	2.12686e-09	CCC15NACA	30	225.846	0.179878	0.190759
[truncated: 2,435 more rows]

## Sheet: C
1-2 (neighboring codon pairs)	1-3 (codon pairs separated by one intervening codon)	1-4 (codon pairs separated by two intervening codons)	1-5 (codon pairs separated by three intervening codons)	1-6 (codon pairs separated by four intervening codons)	1-7 (codon pairs separated by five intervening codons)
[truncated: 362 more rows]

[truncated: 1 more sheets: D]
